# Supplementary material for: Location-Dependent Differences in Cardiac and Skeletal Muscle Dysfunction Associated With Truncating Titin (ttn.2) Variants
Source: Circ Res. 2026 Jan 7;138(3):e325999. doi: 10.1161/CIRCRESAHA.124.325999 (PMC12854356; doi:10.1161/CIRCRESAHA.124.325999)
Supplement: Supplementary file 3 [file res-138-e325999-s003.xlsx]

## Sheet: anal3_lfq.dia.protein-peptides
Protein Group	Protein Accession	Gene	Peptide	USED	Quality	Significance	Avg. ppm	Avg. Area	Area e129_1	Area e129_2	Area e129_3	Area e232_1	Area e232_2	Area e232_3	Area wt_1	Area wt_2	Area wt_3	Sample Profile (Ratio)	Area e129	Area e232	Area wt	Group Profile (Ratio)	Max Ratio	RT Mean	#Vector	PTM	Start	End
1890	Q5U3H4|Q5U3H4_DANRE	RPIA	LNIVC(+57.02)VPTSFQAR	TRUE	46.87	11.71	3.3	6194831	8024260	6561277	17845258	4.83124e+06	0	0	6505880	5.33285e+06	6.65271e+06	1.00:0.82:2.22:0.60:0.00:0.00:0.81:0.66:0.83	10810265	4.83124e+06	6.16381e+06	1.00:0.45:0.57	2.24	50.88	1	Carbamidomethylation	88	100
1897	A0A8M1N5N4|A0A8M1N5N4_DANRE	DCTN4	ATNIPAPLPDDPTK	TRUE	62.62	10.8	2.5	4.38537e+06	1.38417e+06	732958	7.32013e+06	3621722	11437958	10836097	2.09901e+06	1.08527e+06	950982	1.00:0.53:5.29:2.62:8.26:7.83:1.52:0.78:0.69	3145754	8631926	1.37842e+06	1.00:2.74:0.44	6.26	28.06	1		87	100
1911	A0AB32TCC0|A0AB32TCC0_DANRE	NDRG4	TASLTSAGSVDGSR	TRUE	52.09	0.03	3.2	15711810	15721762	16400656	15926797	4.05366e+06	31447340	26324926	12242553	0	19288600	1.00:1.04:1.01:0.26:2.00:1.67:0.78:0.00:1.23	16016405	20608642	15765576	1.00:1.29:0.98	1.31	27.75	1		447	460
1349	A8WHU6|A8WHU6_DANRE	SCEL	TTTTVYSSPER	TRUE	8.11	6.65	2.4	6180959	0	89076.3	11489903	0	15077667	25230320	0	3.74166e+06	0	-:64.00:64.00:-:64.00:64.00:-:64.00:-	5.78949e+06	20153994	3.74166e+06	1.00:3.48:0.65	5.39	19.48	1		527	537
1349	A8WHU6|A8WHU6_DANRE	SCEL	DIVDIPTSPVK	TRUE	7.74	5.74	2.5	1.68432e+06	0	1.54386e+06	5.99854e+06	0	0	5146366	1379227	1.09093e+06	0	-:64.00:64.00:-:-:64.00:64.00:64.00:-	3.7712e+06	5146366	1.23508e+06	1.00:1.36:0.33	4.17	41.27	1		411	421
983	A0AB32U004|A0AB32U004_DANRE	PAK2A	LLQTSNITK	TRUE	31.3	10.49	1.4	7970270	14298548	7562143	24130730	0	10673565	0	6995366	1.22814e+06	6.84394e+06	1.00:0.53:1.69:0.00:0.75:0.00:0.49:0.09:0.48	15330474	10673565	5022482	1.00:0.70:0.33	3.05	39.1	1		106	114
983	A0AB32U004|A0AB32U004_DANRE	PAK2A	TIVSIGDPK	TRUE	0	91.78	1.2	4.23479e+06	0	0	0	6.89427e+06	13878415	17340384	0	0	0	-:-:-:64.00:64.00:64.00:-:-:-	0	12704357	0	-:64.00:-	64	20.84	1		231	239
983	A0AB32U004|A0AB32U004_DANRE	PAK2A	NPQAVLDVLK	TRUE	0	3.75	0	179131	0	0	1.61218e+06	0	0	0	0	0	0	-:-:64.00:-:-:-:-:-:-	1.61218e+06	0	0	1.00:0.00:0.00	64	34.23	1		120	129
1918	Q567G0|Q567G0_DANRE	HMGB3B	AQNPSLGIGDVAK	TRUE	85.02	1.21	1.9	11960294	10708388	1.32843e+06	26663104	10067642	13480521	15320255	12099181	1.10017e+06	16874964	1.00:0.12:2.49:0.94:1.26:1.43:1.13:0.10:1.58	12899972	12956139	10024771	1.00:1.00:0.78	1.29	27.37	1		114	126
1919	H9GXL1|H9GXL1_DANRE	ST14	VAVTATDITASTTDPR	TRUE	60.4	3.79	1.5	5.04557e+06	4.22723e+06	552601	10140263	3.74789e+06	12705014	6460118	3162614	527671	3.88671e+06	1.00:0.13:2.40:0.89:3.01:1.53:0.75:0.12:0.92	4973366	7.63767e+06	2.52566e+06	1.00:1.54:0.51	3.02	26.25	1		183	198
1352	F8W5Q4|F8W5Q4_DANRE	ATF7IP	TAGNVSSATSSAPAVSLAR	TRUE	0	3.75	0	333388	3.00049e+06	0	0	0	0	0	0	0	0	1.00:0.00:0.00:0.00:0.00:0.00:0.00:0.00:0.00	3.00049e+06	0	0	1.00:0.00:0.00	64	40.72	1		544	562
1352	F8W5Q4|F8W5Q4_DANRE	ATF7IP	TQDAQAAAAAAQANNATNATTPQR	TRUE	38.54	5.43	1.8	2.25142e+06	0	450304	4.29512e+06	734782	8003554	4.86923e+06	531740	588742	789277	-:64.00:64.00:64.00:64.00:64.00:64.00:64.00:64.00	2372714	4535857	636586	1.00:1.91:0.27	7.13	20.13	1		367	390
1935	A0A8M6YWH2|A0A8M6YWH2_DANRE	RBFOX1	SEITEIK	TRUE	43.34	0.51	0.8	41825928	47295360	1772467	80033904	30060042	24769524	53385196	26930324	3.03148e+06	109155064	1.00:0.04:1.69:0.64:0.52:1.13:0.57:0.06:2.31	45896376	39621628	55733612	1.00:0.86:1.21	1.41	34.21	2		127	133
1937	Q7T355|Q7T355_DANRE	ARIH2	ENPDIVNQSQQAQAR	TRUE	48.64	1.73	3.6	2.58013e+06	1881830	97790.9	6.40306e+06	1.4465e+06	3818555	5.4654e+06	1.68678e+06	0	2.42123e+06	1.00:0.05:3.40:0.77:2.03:2.90:0.90:0.00:1.29	2.79423e+06	3.57682e+06	2054005	1.00:1.28:0.74	1.74	26.38	1		336	350
1940	A0A8M9QHP1|A0A8M9QHP1_DANRE	LIMS1	VIEGDVVSALNK	TRUE	46.35	5.61	0.8	5336461	3025584	3.41221e+06	8427313	3.58967e+06	8014820	15726718	3426432	0	2.4054e+06	1.00:1.13:2.79:1.19:2.65:5.20:1.13:0.00:0.80	4955036	9110404	2.91591e+06	1.00:1.84:0.59	3.12	43.9	1		269	280
1358	A1L277|A1L277_DANRE	PPP3CCB	IQSFEEAR	TRUE	16.89	14.57	1.5	5131495	3.81967e+06	238524	16343851	7.2494e+06	5.73637e+06	12424128	0	371509	0	1.00:0.06:4.28:1.90:1.50:3.25:0.00:0.10:0.00	6800683	8469966	371509	1.00:1.25:0.05	22.8	22.43	1		459	466
1358	A1L277|A1L277_DANRE	PPP3CCB	IINDGANILR	TRUE	0	10.98	2	5054547	0	0	17735102	0	17510824	10244998	0	0	0	-:-:64.00:-:64.00:64.00:-:-:-	17735102	13877911	0	1.00:0.78:0.00	64	28.89	1		61	70
748	A0AB32TUW7|A0AB32TUW7_DANRE	ANK2B	LIGDPSLSSDLPSAK	TRUE	1.42	4.49	1	948371	0	0	3.71761e+06	0	805053	0	1.56816e+06	0	2.44453e+06	-:-:64.00:-:64.00:-:64.00:-:64.00	3.71761e+06	805053	2.00634e+06	1.00:0.22:0.54	4.62	37.74	1		3392	3406
748	A0AB32TUW7|A0AB32TUW7_DANRE	ANK2B	TLEQQENFSEVAR	TRUE	20.32	7.4	3.3	1.1027e+06	1.08922e+06	0	4.01833e+06	1156681	0	2.70887e+06	555082	396125	0	1.00:0.00:3.69:1.06:0.00:2.49:0.51:0.36:0.00	2553776	1.93278e+06	475603	1.00:0.76:0.19	5.37	32.57	1		1409	1421
749	Q7SXM2|Q7SXM2_DANRE	PLAA	LVLDELQ	TRUE	0	62.02	0.9	686826	1.15944e+06	0	5021993	0	0	0	0	0	0	1.00:0.00:4.33:0.00:0.00:0.00:0.00:0.00:0.00	3.09072e+06	0	0	1.00:0.00:0.00	64	38.21	1		792	798
749	Q7SXM2|Q7SXM2_DANRE	PLAA	IGDVVGGSSQQSSK	TRUE	0	11.08	2.5	1915226	0	0	5607383	0	2.71568e+06	8913969	0	0	0	-:-:64.00:-:64.00:64.00:-:-:-	5607383	5.81483e+06	0	1.00:1.04:0.00	64	19.1	1		377	390
749	Q7SXM2|Q7SXM2_DANRE	PLAA	GHTLGAAPASAADPFTGAGR	TRUE	1.55	39.3	1.8	2.71103e+06	0	462264	8359333	0	9848309	5729383	0	0	0	-:64.00:64.00:-:64.00:64.00:-:-:-	4.4108e+06	7788846	0	1.00:1.77:0.00	64	27.89	1		455	474
749	Q7SXM2|Q7SXM2_DANRE	PLAA	VASAQDLQAFEDELSK	TRUE	0	0	3.9	1.16401e+06	0	0	3.69648e+06	0	0	4.1063e+06	0	2.6733e+06	0	-:-:64.00:-:-:64.00:-:64.00:-	3.69648e+06	4.1063e+06	2.6733e+06	1.00:1.11:0.72	1.54	45.39	1		304	319
985	A0A8M3B9H5|A0A8M3B9H5_DANRE	CAMK2B1	LTQYVDGQGRPR	TRUE	0	2.01	0.7	1.73483e+06	0	0	4132266	0	11481188	0	0	0	0	-:-:64.00:-:64.00:-:-:-:-	4132266	11481188	0	1.00:2.78:0.00	64	19.14	1		591	602
1935	A0AB32TBY0|A0AB32TBY0_DANRE	RBFOX1	SEITEIK	TRUE	43.34	0.51	0.8	41825928	47295360	1772467	80033904	30060042	24769524	53385196	26930324	3.03148e+06	109155064	1.00:0.04:1.69:0.64:0.52:1.13:0.57:0.06:2.31	45896376	39621628	55733612	1.00:0.86:1.21	1.41	34.21	2		131	137
1360	A0AB32TYH9|A0AB32TYH9_DANRE	ABLIM2	SPSSTYVAAPR	TRUE	2.48	15.59	3.7	1.5375e+06	0	0	3.59298e+06	2900757	2.97646e+06	4.36734e+06	0	0	0	-:-:64.00:64.00:64.00:64.00:-:-:-	3.59298e+06	3.41485e+06	0	1.00:0.95:0.00	64	20.86	1		501	511
1360	A0AB32TYH9|A0AB32TYH9_DANRE	ABLIM2	TEIDGQSPELDPR	TRUE	27.79	6.29	3.3	4576898	3.92495e+06	817991	0	0	13194464	13440577	0	1.61678e+06	8.19732e+06	1.00:0.21:0.00:0.00:3.36:3.42:0.00:0.41:2.09	2.37147e+06	13317520	4907052	1.00:5.62:2.07	5.62	24.47	1		559	571
1625	A7MC82|A7MC82_DANRE	ME1	AEC(+57.02)TAEQC(+57.02)YTLTEGR	TRUE	81.81	8.84	1.8	5281552	2443868	3.77519e+06	8334832	3.36963e+06	14556007	8870041	2.82736e+06	526098	2830939	1.00:1.54:3.41:1.38:5.96:3.63:1.16:0.22:1.16	4.8513e+06	8931894	2.06147e+06	1.00:1.84:0.42	4.33	36.14	1	Carbamidomethylation; Carbamidomethylation	416	430
1965	A0AB13A9T5|A0AB13A9T5_DANRE	KATNAL2	GLLLYGPPGTGK	TRUE	53.45	2.09	3.8	12390643	0	8441140	31190950	9348107	22213008	9800745	17018300	8383112	5120429	-:64.00:64.00:64.00:64.00:64.00:64.00:64.00:64.00	19816044	13787287	10173947	1.00:0.70:0.51	1.95	49.42	1		276	287
1365	F1R9A7|F1R9A7_DANRE	ATP6AP1A	HDLTSQTFGK	TRUE	0	2.04	0.8	243038	0	0	0	0	1.99786e+06	0	189485	0	0	-:-:-:-:64.00:-:64.00:-:-	0	1.99786e+06	189485	-:64.00:64.00	64	26.9	1		275	284
1365	F1R9A7|F1R9A7_DANRE	ATP6AP1A	GPAISVPQTE	TRUE	24.15	10.86	1	7592985	0	1.31489e+06	0	4547318	44586880	12521449	1.6571e+06	3709230	0	-:64.00:-:64.00:64.00:64.00:64.00:64.00:-	1.31489e+06	20551882	2.68317e+06	1.00:15.63:2.04	15.63	27.09	1		457	466
1969	Q7T002|Q7T002_DANRE	PSMB7	DGVVLGADTR	TRUE	51.5	10.41	2.3	31538706	26865308	28505012	57690300	0	39329492	100855312	24308568	5222964	1.0714e+06	1.00:1.06:2.15:0.00:1.46:3.75:0.90:0.19:0.04	37686872	70092400	10200977	1.00:1.86:0.27	6.87	29.81	1		53	62
1367	Q6NWJ2|Q6NWJ2_DANRE	SPCS3	SLAFPETYETAK	TRUE	45.92	0.06	2.2	8922149	4796699	0	20290476	4917061	8729529	18273964	6212634	17078980	0	1.00:0.00:4.23:1.03:1.82:3.81:1.30:3.56:0.00	12543588	10640185	11645807	1.00:0.85:0.93	1.18	43.75	1		167	178
1367	Q6NWJ2|Q6NWJ2_DANRE	SPCS3	SNTLNQVVLWDK	TRUE	0	56.75	0.6	433004	553936	0	3.3431e+06	0	0	0	0	0	0	1.00:0.00:6.04:0.00:0.00:0.00:0.00:0.00:0.00	1.94852e+06	0	0	1.00:0.00:0.00	64	44.61	1		97	108
1368	A0A8M3AVR2|A0A8M3AVR2_DANRE	LOC563561	AAPSWAQGILSAHNVAQTSLSR	TRUE	0	11.08	1.3	1.01987e+06	0	0	0	0	0	3.38895e+06	2.90442e+06	2.8855e+06	0	-:-:-:-:-:64.00:64.00:64.00:-	0	3.38895e+06	2.89496e+06	-:64.00:64.00	64	55.88	1		182	203
760	A0A8M3B4L7|A0A8M3B4L7_DANRE	CAMK2D2	ESTESANTTIEDEDLK	TRUE	2.26	6.29	2.7	769805	0	0	497934	0	3.41949e+06	2.75903e+06	0	251790	0	-:-:64.00:-:64.00:64.00:-:64.00:-	497934	3.08926e+06	251790	1.00:6.20:0.51	12.27	22.54	1		344	359
760	A0A8M3B4L7|A0A8M3B4L7_DANRE	CAMK2D2	SGAPSVPIN	TRUE	26.28	9.05	1.1	17942198	0	3.47124e+06	3778713	6.96114e+06	112515864	25055460	0	9697374	0	-:64.00:64.00:64.00:64.00:64.00:-:64.00:-	3.62498e+06	48177488	9697374	1.00:13.29:2.68	13.29	25.41	1		526	534
1980	A0AB32TIT9|A0AB32TIT9_DANRE	PPP6R3	DVTFAPEAPR	TRUE	60.93	1.18	1.3	8816147	0	898496	23996092	8425016	7.48697e+06	16744258	9547044	1.651e+06	10596456	-:64.00:64.00:64.00:64.00:64.00:64.00:64.00:64.00	12447294	10885413	7264833	1.00:0.87:0.58	1.71	27.93	1		628	637
748	A0AB32TSQ0|A0AB32TSQ0_DANRE	ANK2B	LIGDPSLSSDLPSAK	TRUE	1.42	4.49	1	948371	0	0	3.71761e+06	0	805053	0	1.56816e+06	0	2.44453e+06	-:-:64.00:-:64.00:-:64.00:-:64.00	3.71761e+06	805053	2.00634e+06	1.00:0.22:0.54	4.62	37.74	1		2553	2567
748	A0AB32TSQ0|A0AB32TSQ0_DANRE	ANK2B	TLEQQENFSEVAR	TRUE	20.32	7.4	3.3	1.1027e+06	1.08922e+06	0	4.01833e+06	1156681	0	2.70887e+06	555082	396125	0	1.00:0.00:3.69:1.06:0.00:2.49:0.51:0.36:0.00	2553776	1.93278e+06	475603	1.00:0.76:0.19	5.37	32.57	1		1409	1421
988	A0A8M9PS81|A0A8M9PS81_DANRE	JUPB	NLALC(+57.02)PANQAPLR	TRUE	24.65	9.96	1.9	5.16298e+06	4.69942e+06	9439754	22214520	2.0486e+06	0	5630946	0	0	2.43362e+06	1.00:2.01:4.73:0.44:0.00:1.20:0.00:0.00:0.52	12117898	3.83977e+06	2.43362e+06	1.00:0.32:0.20	4.98	46.33	1	Carbamidomethylation	489	501
988	A0A8M9PS81|A0A8M9PS81_DANRE	JUPB	SGGIPALVR	TRUE	0	10.04	3.1	4.22034e+06	0	0	25326338	0	5469116	7187628	0	0	0	-:-:64.00:-:64.00:64.00:-:-:-	25326338	6328372	0	1.00:0.25:0.00	64	29.82	1		207	215
988	A0A8M9PS81|A0A8M9PS81_DANRE	JUPB	VSAGVLC(+57.02)ELALDK	TRUE	37.44	6.21	2.5	5.28161e+06	0	13676121	6876756	5850608	0	4807862	7726235	3.79476e+06	4802125	-:64.00:64.00:64.00:-:64.00:64.00:64.00:64.00	10276438	5329235	5.44104e+06	1.00:0.52:0.53	1.93	52.24	1	Carbamidomethylation	584	596
989	A0AB32TWJ1|A0AB32TWJ1_DANRE	CAMK2D1	ESSESTNTTIEDEDIK	TRUE	0	12.21	1.3	823328	0	0	1.175e+06	0	2552991	3.68196e+06	0	0	0	-:-:64.00:-:64.00:64.00:-:-:-	1.175e+06	3.11748e+06	0	1.00:2.65:0.00	64	21.65	1		327	342
1373	A0AB32TI60|A0AB32TI60_DANRE	ZNF638	LLGLPIGTTSK	TRUE	0	0.01	1.1	5897388	0	0	6.66564e+06	0	0	38101148	8309707	0	0	-:-:64.00:-:-:64.00:64.00:-:-	6.66564e+06	38101148	8309707	1.00:5.72:1.25	5.72	47.18	1		665	675
1373	A0AB32TI60|A0AB32TI60_DANRE	ZNF638	ESITVTPDAGSVK	TRUE	19.44	12.19	2.2	1809804	2.59952e+06	229384	4.78928e+06	1.74074e+06	2.19661e+06	3.97506e+06	757638	0	0	1.00:0.09:1.84:0.67:0.85:1.53:0.29:0.00:0.00	2.5394e+06	2.63747e+06	757638	1.00:1.04:0.30	3.48	24.8	1		1124	1136
1997	A0A2R8PYT0|A0A2R8PYT0_DANRE	RAD23B	IDIDAEETVK	TRUE	41.01	13.07	2.3	15897331	5981681	1.85313e+06	7657586	7.75695e+06	46831688	70174248	0	2.82069e+06	0	1.00:0.31:1.28:1.30:7.83:11.73:0.00:0.47:0.00	5.16413e+06	41587628	2.82069e+06	1.00:8.05:0.55	14.74	25.36	1		15	24
1373	A0A0R4IZ89|A0A0R4IZ89_DANRE	ZNF638	LLGLPIGTTSK	TRUE	0	0.01	1.1	5897388	0	0	6.66564e+06	0	0	38101148	8309707	0	0	-:-:64.00:-:-:64.00:64.00:-:-	6.66564e+06	38101148	8309707	1.00:5.72:1.25	5.72	47.18	1		665	675
1373	A0A0R4IZ89|A0A0R4IZ89_DANRE	ZNF638	ESITVTPDAGSVK	TRUE	19.44	12.19	2.2	1809804	2.59952e+06	229384	4.78928e+06	1.74074e+06	2.19661e+06	3.97506e+06	757638	0	0	1.00:0.09:1.84:0.67:0.85:1.53:0.29:0.00:0.00	2.5394e+06	2.63747e+06	757638	1.00:1.04:0.30	3.48	24.8	1		1125	1137
985	A0AB32TR50|A0AB32TR50_DANRE	CAMK2B1	LTQYVDGQGRPR	TRUE	0	2.01	0.7	1.73483e+06	0	0	4132266	0	11481188	0	0	0	0	-:-:64.00:-:64.00:-:-:-:-	4132266	11481188	0	1.00:2.78:0.00	64	19.14	1		499	510
1465	A0A8M2B8Z6|A0A8M2B8Z6_DANRE	SLMAPB	SVSLELQQSQER	TRUE	68.98	8.12	0.7	3.20269e+06	2.08221e+06	3639244	3339223	3.32808e+06	6117461	4866454	2341466	0	3.11008e+06	1.00:1.75:1.60:1.60:2.94:2.34:1.12:0.00:1.49	3.02023e+06	4770666	2.72577e+06	1.00:1.58:0.90	1.75	39.28	1		329	340
2008	A0A0R4ING6|A0A0R4ING6_DANRE	CAMLG	ASPADSGVC(+57.02)ESVSER	TRUE	36.92	7.51	2.4	1283349	1.03104e+06	0	3356303	982155	0	4609400	787367	242067	541807	1.00:0.00:3.26:0.95:0.00:4.47:0.76:0.23:0.53	2.19367e+06	2.79578e+06	523747	1.00:1.27:0.24	5.34	33.61	1	Carbamidomethylation	71	85
1381	A0A8M1PDZ5|A0A8M1PDZ5_DANRE	MARS1	IGTVSPLFQK	TRUE	0	71.97	2	371013	0	0	0	967263	2.37185e+06	0	0	0	0	-:-:-:64.00:64.00:-:-:-:-	0	1.66956e+06	0	-:64.00:-	64	56.37	1		796	805
1381	A0A8M1PDZ5|A0A8M1PDZ5_DANRE	MARS1	VC(+57.02)SVSAC(+57.02)QSAALR	TRUE	28.91	2.21	2.5	5531272	3.14465e+06	696243	17202126	7.5137e+06	0	13412650	0	1477021	6335059	1.00:0.22:5.47:2.39:0.00:4.27:0.00:0.47:2.01	7.01434e+06	10463177	3906040	1.00:1.49:0.56	2.68	22.29	1	Carbamidomethylation; Carbamidomethylation	173	185
750	A8E4R7|A8E4R7_DANRE	PUF60A	VIAEVYD	TRUE	0	10.83	2.1	315457	0	0	0	0	1.17675e+06	0	1.02984e+06	632521	0	-:-:-:-:64.00:-:64.00:64.00:-	0	1.17675e+06	831181	-:64.00:64.00	64	28.43	1		501	507
750	A8E4R7|A8E4R7_DANRE	PUF60A	VGRPSNIGQAQPIIDQLAEEAR	TRUE	20	96.41	1.5	2.47902e+06	0	0	0	4439401	0	5.42913e+06	3.96831e+06	4823463	3.6509e+06	-:-:-:64.00:-:64.00:64.00:64.00:64.00	0	4934267	4147559	-:64.00:64.00	64	55.76	1		165	186
2011	Q7ZUH0|Q7ZUH0_DANRE	RNASEH2B	LPEISSPK	TRUE	48.12	1.14	0.8	27519350	14338202	105316792	0	13207281	46662228	0	32710162	12460959	22978530	1.00:7.35:0.00:0.92:3.25:0.00:2.28:0.87:1.60	59827496	29934754	22716550	1.00:0.50:0.38	2.63	55.71	1		140	147
751	A0AB32TE64|A0AB32TE64_DANRE	TRDN	VTPAEEDETETPIAVTPTTDDDQK	TRUE	4.36	6.08	1.6	878880	0	402744	0	0	4.73782e+06	2.24524e+06	524104	0	0	-:64.00:-:-:64.00:64.00:64.00:-:-	402744	3.49153e+06	524104	1.00:8.67:1.30	8.67	30.65	1		468	491
751	A0AB32TE64|A0AB32TE64_DANRE	TRDN	AAPIPAAPK	TRUE	11.6	8.09	1.6	5696061	0	0	12047386	4591403	16380190	17627572	0	618000	0	-:-:64.00:64.00:64.00:64.00:-:64.00:-	12047386	12866388	618000	1.00:1.07:0.05	20.82	21.94	1		435	443
751	A0AB32TE64|A0AB32TE64_DANRE	TRDN	ADGDAAILTAVEESAAK	TRUE	9.41	7.43	3.3	884221	762230	807845	4.8864e+06	506576	0	0	0	994937	0	1.00:1.06:6.41:0.66:0.00:0.00:0.00:1.31:0.00	2152158	506576	994937	1.00:0.24:0.46	4.25	50.63	1		533	549
751	A0AB32TE64|A0AB32TE64_DANRE	TRDN	ELNVEENVTEGK	TRUE	22.43	10.27	3	3.5e+06	4671647	283822	0	5.40523e+06	11579488	8436111	0	1.12367e+06	0	1.00:0.06:0.00:1.16:2.48:1.81:0.00:0.24:0.00	2.47773e+06	8473611	1.12367e+06	1.00:3.42:0.45	7.54	24.2	1		1053	1064
752	A0AB32TQZ5|A0AB32TQZ5_DANRE	ANK2A	SPTSDGTNSTPTLR	TRUE	0	0.01	0.9	503516	814262	0	0	0	0	2689663	1.02772e+06	0	0	1.00:0.00:0.00:0.00:0.00:3.30:1.26:0.00:0.00	814262	2689663	1.02772e+06	1.00:3.30:1.26	3.3	34.97	1		1272	1285
753	A0A8M9Q194|A0A8M9Q194_DANRE	CAMK2G2	LTQYIDGQGRPR	TRUE	36.9	8.54	2.1	2.01325e+06	3.35508e+06	1.93777e+06	0	3.51714e+06	0	0	3.18997e+06	3.67966e+06	2439658	1.00:0.58:0.00:1.05:0.00:0.00:0.95:1.10:0.73	2646427	3.51714e+06	3.1031e+06	1.00:1.33:1.17	1.33	53	1		567	578
1385	F1R5E6|F1R5E6_DANRE	CALUB	EQFTEFRDK	TRUE	0	10.95	2.7	3.15802e+06	0	0	11468008	0	7.33911e+06	9615035	0	0	0	-:-:64.00:-:64.00:64.00:-:-:-	11468008	8477070	0	1.00:0.74:0.00	64	29.3	1		235	243
1386	Q08CC9|Q08CC9_DANRE	FTR86	AEFEC(+57.02)PQC(+57.02)R	TRUE	0	11.32	1	956670	0	1.58224e+06	4633692	0	0	2.3941e+06	0	0	0	-:64.00:64.00:-:-:64.00:-:-:-	3107967	2.3941e+06	0	1.00:0.77:0.00	64	20.57	1	Carbamidomethylation; Carbamidomethylation	46	54
1386	Q08CC9|Q08CC9_DANRE	FTR86	AQLEIQTPDSVVSGVR	TRUE	10.92	5.88	0.6	1.69549e+06	0	0	4408294	834230	0	5.91711e+06	0	1.44327e+06	2.65651e+06	-:-:64.00:64.00:-:64.00:-:64.00:64.00	4408294	3.37567e+06	2049889	1.00:0.77:0.47	2.15	40.95	1		274	289
2023	A0A8M9PI40|A0A8M9PI40_DANRE	ACY3.2	DTLSTPITDSSPYEVR	TRUE	37.15	0.39	0.9	6.11404e+06	0	2.00976e+06	12837598	1.68808e+06	6639333	11147596	5826148	5.0738e+06	9804072	-:64.00:64.00:64.00:64.00:64.00:64.00:64.00:64.00	7.42368e+06	6.49167e+06	6.90134e+06	1.00:0.87:0.93	1.14	40.31	1		76	91
2024	F1RD19|F1RD19_DANRE	RHOBTB4	C(+57.02)VVVGDNAVGK	TRUE	41.53	10.02	2	9302987	10454669	7189719	15452746	11359730	11599125	18501144	7.38396e+06	1.78579e+06	0	1.00:0.69:1.48:1.09:1.11:1.77:0.71:0.17:0.00	11032378	13820000	4584876	1.00:1.25:0.42	3.01	29.34	1	Carbamidomethylation	30	40
2025	A0A8M3BAQ7|A0A8M3BAQ7_DANRE	SI:CABZ01007794.1	IQC(+57.02)VFTAAGLSSSR	TRUE	62.24	1.73	1.3	3.45072e+06	1.90789e+06	1.57061e+06	7311723	2.44779e+06	5.36797e+06	6.44721e+06	3.78735e+06	2.21592e+06	0	1.00:0.82:3.83:1.28:2.81:3.38:1.99:1.16:0.00	3.59674e+06	4754323	3001636	1.00:1.32:0.83	1.58	43.87	1	Carbamidomethylation	120	133
2026	A0A8M6Z447|A0A8M6Z447_DANRE	LOC100333227	ILDDPSPPASGEAK	TRUE	75	9.36	3.9	5.67104e+06	4.26224e+06	5705781	9146734	5.47225e+06	5950451	11357216	4.66314e+06	1.16503e+06	3.3165e+06	1.00:1.34:2.15:1.28:1.40:2.66:1.09:0.27:0.78	6.37159e+06	7593306	3.04822e+06	1.00:1.19:0.48	2.49	36.16	1		366	379
991	A0AB32U379|A0AB32U379_DANRE	EIF4G1A	EPC(+57.02)APVEPEEAEEK	TRUE	8.24	40.03	3.4	2.39123e+06	0	502695	8281879	0	5.76677e+06	6.96976e+06	0	0	0	-:64.00:64.00:-:64.00:64.00:-:-:-	4392287	6.36827e+06	0	1.00:1.45:0.00	64	21.38	1	Carbamidomethylation	365	378
991	A0AB32U379|A0AB32U379_DANRE	EIF4G1A	STGEQDQGRPTTSTLNR	TRUE	35.4	11.12	2.3	3623655	2.44124e+06	4793044	0	3474129	0	3.13613e+06	6.11069e+06	5706789	6.95088e+06	1.00:1.96:0.00:1.42:0.00:1.28:2.50:2.34:2.85	3617140	3.30513e+06	6.25612e+06	1.00:0.91:1.73	1.89	46.59	1		1092	1108
1388	A0A8M9PQ29|A0A8M9PQ29_DANRE	AFDNA	TPLAPHSGPVSQPSR	TRUE	0	2.03	0.4	1.31876e+06	0	0	10890351	978530	0	0	0	0	0	-:-:64.00:64.00:-:-:-:-:-	10890351	978530	0	1.00:0.09:0.00	64	19.52	1		1333	1347
1388	A0A8M9PQ29|A0A8M9PQ29_DANRE	AFDNA	LAAGDQLLSVDGR	TRUE	75.09	0.08	1.9	3.61461e+06	655926	1.33743e+06	13522008	1.82951e+06	1.44669e+06	6.90569e+06	2208199	2.30114e+06	2.32494e+06	1.00:2.04:20.62:2.79:2.21:10.53:3.37:3.51:3.54	5171789	3393965	2.27809e+06	1.00:0.66:0.44	2.27	44.04	1		1029	1041
1390	Q566Y4|Q566Y4_DANRE	HIGD2A	SASPPVLLDLSQPPVIEGFSPTSR	TRUE	6.68	4.74	2.2	1.03109e+06	0	0	1.25264e+06	1.39583e+06	0	4587875	0	2.04343e+06	0	-:-:64.00:64.00:-:64.00:-:64.00:-	1.25264e+06	2.99185e+06	2.04343e+06	1.00:2.39:1.63	2.39	54.09	1		16	39
1390	Q566Y4|Q566Y4_DANRE	HIGD2A	ATAAAPVSPDQPGK	TRUE	68.87	6.98	1.6	7.35788e+06	1.25079e+06	468053	21895598	4.71095e+06	26522670	7379343	2.79441e+06	826858	372260	1.00:0.37:17.51:3.77:21.20:5.90:2.23:0.66:0.30	7871480	12870986	1.33118e+06	1.00:1.64:0.17	9.67	18.67	1		2	15
992	A0A8M1N1I0|A0A8M1N1I0_DANRE	DNASE1L4.1	DDQPGDEDAFAR	TRUE	9.91	7.91	1.8	2.25796e+06	1.92783e+06	2.8082e+06	5050253	0	0	5.60175e+06	1.38178e+06	0	3551850	1.00:1.46:2.62:0.00:0.00:2.91:0.72:0.00:1.84	3.26209e+06	5.60175e+06	2.46682e+06	1.00:1.72:0.76	2.27	35.67	1		100	111
992	A0A8M1N1I0|A0A8M1N1I0_DANRE	DNASE1L4.1	EIDELYDVFQDVR	TRUE	4.75	15.19	3.2	1.58629e+06	0	0	0	0	0	4679226	3.0353e+06	2.88301e+06	3679104	-:-:-:-:-:64.00:64.00:64.00:64.00	0	4679226	3199136	-:64.00:64.00	64	54.85	1		143	155
992	A0A8M1N1I0|A0A8M1N1I0_DANRE	DNASE1L4.1	LSDPAVLQTLIK	TRUE	12.64	6.81	3	680212	0	512538	0	0	0	2.00158e+06	1.14373e+06	1.59831e+06	865753	-:64.00:-:-:-:64.00:64.00:64.00:64.00	512538	2.00158e+06	1.2026e+06	1.00:3.91:2.35	3.91	54.27	1		16	27
2028	Q08BX0|Q08BX0_DANRE	RAB21	NLAIWDTAGQER	TRUE	79.94	16.01	2.8	9834087	7.85862e+06	2.78054e+06	4910213	11090885	20258626	14762251	8478860	7286223	11080566	1.00:0.35:0.62:1.41:2.58:1.88:1.08:0.93:1.41	5183123	15370587	8948550	1.00:2.97:1.73	2.97	45.45	1		60	71
753	A0A8M9PU60|A0A8M9PU60_DANRE	CAMK2G2	LTQYIDGQGRPR	TRUE	36.9	8.54	2.1	2.01325e+06	3.35508e+06	1.93777e+06	0	3.51714e+06	0	0	3.18997e+06	3.67966e+06	2439658	1.00:0.58:0.00:1.05:0.00:0.00:0.95:1.10:0.73	2646427	3.51714e+06	3.1031e+06	1.00:1.33:1.17	1.33	53	1		481	492
1392	B3DFJ9|B3DFJ9_DANRE	SI:CH211-125E6.13	LGGNLASVLNDVENDFLLSLIPNSK	TRUE	11.46	63.46	2.1	1.0385e+06	0	0	0	384891	0	1.6145e+06	1.9217e+06	2608894	2.81653e+06	-:-:-:64.00:-:64.00:64.00:64.00:64.00	0	999696	2.44904e+06	-:64.00:64.00	64	57.85	1		55	79
1392	B3DFJ9|B3DFJ9_DANRE	SI:CH211-125E6.13	LFSTSVNWATAEK	TRUE	36.3	11.06	2.6	6215197	15061997	10861175	0	1.69843e+06	0	0	6.96831e+06	11753734	9593134	1.00:0.72:0.00:0.11:0.00:0.00:0.46:0.78:0.64	12961586	1.69843e+06	9438392	1.00:0.13:0.73	7.63	51.95	1		38	50
252	A0A8M3BBF1|A0A8M3BBF1_DANRE	AMPD3A	TNVAQIR	TRUE	13.71	14.11	1.4	2.8752e+06	1.31394e+06	983223	0	0	15751605	5491600	1.49999e+06	836440	0	1.00:0.75:0.00:0.00:11.99:4.18:1.14:0.64:0.00	1.14858e+06	10621602	1.16821e+06	1.00:9.25:1.02	9.25	28.52	1		754	760
252	A0A8M3BBF1|A0A8M3BBF1_DANRE	AMPD3A	YNPVGASELR	TRUE	28.28	11.41	2.4	21023758	0	1.33906e+06	30923712	54749612	35948360	63933520	0	2.31956e+06	0	-:64.00:64.00:64.00:64.00:64.00:-:64.00:-	16131387	51543832	2.31956e+06	1.00:3.20:0.14	22.22	25.32	1		415	424
2030	Q8AX65|Q8AX65_DANRE	FABP2	ITLEQTGDK	TRUE	67.66	7.42	1.8	31110894	23813660	31970532	41022280	33226232	35072528	63544140	20215964	2847373	28285330	1.00:1.34:1.72:1.40:1.47:2.67:0.85:0.12:1.19	32268824	43947632	17116222	1.00:1.36:0.53	2.57	36.51	1		39	47
1393	Q7SXH8|Q7SXH8_DANRE	F2	IC(+57.02)ATTEGDC(+57.02)FINIGAK	TRUE	7.8	6.4	1.1	2987163	5.88029e+06	0	8157867	3841007	0	2.82696e+06	0	6.17834e+06	0	1.00:0.00:1.39:0.65:0.00:0.48:0.00:1.05:0.00	7019080	3333982	6.17834e+06	1.00:0.47:0.88	2.11	46.68	1	Carbamidomethylation; Carbamidomethylation	105	120
1393	Q7SXH8|Q7SXH8_DANRE	F2	YLGC(+57.02)EGTTLSR	TRUE	41.16	4.09	2.3	15339822	13452877	16248932	61443796	6.60237e+06	0	14611490	10790777	0	14908161	1.00:1.21:4.57:0.49:0.00:1.09:0.80:0.00:1.11	30381868	10606928	12849469	1.00:0.35:0.42	2.86	42.3	1	Carbamidomethylation	85	95
2031	A0AB32TZ69|A0AB32TZ69_DANRE	ALPL	ANEGTVGVSAAAVR	TRUE	51.83	5.87	2.2	5.92002e+06	2.09415e+06	272579	7.46318e+06	4.81592e+06	19700688	12758087	5372095	803487	0	1.00:0.13:3.56:2.30:9.41:6.09:2.57:0.38:0.00	3.27664e+06	12424898	3.08779e+06	1.00:3.79:0.94	4.02	22.93	1		62	75
1394	A0AB32TLF5|A0AB32TLF5_DANRE	SDK2A	IVTVDVKGSAP	TRUE	4.2	7.6	2.9	4934555	1.98635e+06	1.65019e+06	0	13545845	0	24892022	0	2.33659e+06	0	1.00:0.83:0.00:6.82:0.00:12.53:0.00:1.18:0.00	1818268	19218934	2.33659e+06	1.00:10.57:1.29	10.57	26.58	1		1799	1809
1394	A0AB32TLF5|A0AB32TLF5_DANRE	SDK2A	VQLTGLGK	TRUE	18.21	38	0.5	24228396	9619618	8413099	7.42953e+06	30514136	19383482	25489412	43669440	31044090	42492764	1.00:0.87:0.77:3.17:2.01:2.65:4.54:3.23:4.42	16445886	50438220	56872152	1.00:3.07:3.46	3.46	52.22	2		1287	1294
2032	A0A140LH51|A0A140LH51_DANRE	MAP1AA	LTPATTTAESTSSLAR	TRUE	85.06	3.61	2.3	4535261	1.97776e+06	290179	8332761	3913015	7.51699e+06	8.3143e+06	3.85073e+06	731553	5.89006e+06	1.00:0.15:4.21:1.98:3.80:4.20:1.95:0.37:2.98	3.53357e+06	6.58144e+06	3.49078e+06	1.00:1.86:0.99	1.89	24.09	1		1664	1679
1395	D6RUV4|D6RUV4_DANRE	SBNO2A	LIANPPRSL	TRUE	23.44	9.03	0.4	52409032	0	46956348	0	59985092	242259312	0	23251638	30488282	68740600	-:64.00:-:64.00:64.00:-:64.00:64.00:64.00	46956348	151122208	40826840	1.00:3.22:0.87	3.7	55.38	1		1245	1253
994	Q504D4|Q504D4_DANRE	ELA3L	LSTGGALPDK	TRUE	10.88	8.35	2.4	7929741	7885735	0	0	7.32936e+06	15317012	38405996	164621	0	2.26495e+06	1.00:0.00:0.00:0.93:1.94:4.87:0.02:0.00:0.29	7885735	20350788	1.21479e+06	1.00:2.58:0.15	16.75	37.59	1		95	104
994	Q504D4|Q504D4_DANRE	ELA3L	HDLSVNEEGSQTISAQK	TRUE	0	60.53	1.6	2.39281e+06	0	0	0	802515	15458140	5274664	0	0	0	-:-:-:64.00:64.00:64.00:-:-:-	0	7.17844e+06	0	-:64.00:-	64	20.6	1		20	36
780	A6H8I1|A6H8I1_DANRE	ZGC:158376	AAPAAPA	TRUE	49.96	3.01	2.3	15771544	13979300	20959198	0	7.53799e+06	55699032	14442839	8863223	7.03626e+06	13426058	1.00:1.50:0.00:0.54:3.98:1.03:0.63:0.50:0.96	17469248	25893286	9775180	1.00:1.48:0.56	2.65	49.16	1		371	377
996	A0A0R4IYX1|A0A0R4IYX1_DANRE	ADKA	TFEQC(+57.02)IR	TRUE	0	10.16	2	3805165	0	0	0	12502224	0	2.7136e+06	0	19030666	0	-:-:-:64.00:-:64.00:-:64.00:-	0	7607910	19030666	-:64.00:64.00	64	46.98	1	Carbamidomethylation	315	321
996	A0A0R4IYX1|A0A0R4IYX1_DANRE	ADKA	EQGFETEDIEEIAK	TRUE	7.85	4.54	1.9	1.60497e+06	4.6904e+06	3.25094e+06	0	3.43639e+06	0	0	3.06697e+06	0	0	1.00:0.69:0.00:0.73:0.00:0.00:0.65:0.00:0.00	3970672	3.43639e+06	3.06697e+06	1.00:0.87:0.77	1.29	45.1	1		233	246
996	A0A0R4IYX1|A0A0R4IYX1_DANRE	ADKA	SLVANLAAANC(+57.02)YK	TRUE	41.67	3.88	2.7	1.72605e+06	0	2129069	4915788	1.9042e+06	0	1.56585e+06	2086943	2.31363e+06	619006	-:64.00:64.00:64.00:-:64.00:64.00:64.00:64.00	3.52243e+06	1.73502e+06	1.67319e+06	1.00:0.49:0.48	2.11	47.07	1	Carbamidomethylation	133	145
985	A0A8M9Q3H8|A0A8M9Q3H8_DANRE	CAMK2B1	LTQYVDGQGRPR	TRUE	0	2.01	0.7	1.73483e+06	0	0	4132266	0	11481188	0	0	0	0	-:-:64.00:-:64.00:-:-:-:-	4132266	11481188	0	1.00:2.78:0.00	64	19.14	1		649	660
985	A0A8M9PKB1|A0A8M9PKB1_DANRE	CAMK2B1	LTQYVDGQGRPR	TRUE	0	2.01	0.7	1.73483e+06	0	0	4132266	0	11481188	0	0	0	0	-:-:64.00:-:64.00:-:-:-:-	4132266	11481188	0	1.00:2.78:0.00	64	19.14	1		606	617
1064	A0AB32TCQ3|A0AB32TCQ3_DANRE	CLASP2	VLASTALSTLSTGAQR	TRUE	0	3.75	0	428656	0	0	3857904	0	0	0	0	0	0	-:-:64.00:-:-:-:-:-:-	3857904	0	0	1.00:0.00:0.00	64	31.27	1		703	718
1064	A0AB32TCQ3|A0AB32TCQ3_DANRE	CLASP2	QTLSTASSVGSSQVDSR	TRUE	71.54	0.93	3.1	2548540	2.60311e+06	1483336	2.57864e+06	709914	4.69649e+06	4.90681e+06	2.0553e+06	651741	3.25152e+06	1.00:0.57:0.99:0.27:1.80:1.88:0.79:0.25:1.25	2.2217e+06	3.43774e+06	1986184	1.00:1.55:0.89	1.73	20.53	1		646	662
753	A0A8M2B2F7|A0A8M2B2F7_DANRE	CAMK2G1	EPQTTVVHNPVDGPK	TRUE	0	2.01	1.3	2.52232e+06	0	0	11413418	0	0	11287448	0	0	0	-:-:64.00:-:-:64.00:-:-:-	11413418	11287448	0	1.00:0.99:0.00	64	21.25	1		330	344
753	A0A8M2B2F7|A0A8M2B2F7_DANRE	CAMK2G1	LTQYIDGQGRPR	TRUE	36.9	8.54	2.1	2.01325e+06	3.35508e+06	1.93777e+06	0	3.51714e+06	0	0	3.18997e+06	3.67966e+06	2439658	1.00:0.58:0.00:1.05:0.00:0.00:0.95:1.10:0.73	2646427	3.51714e+06	3.1031e+06	1.00:1.33:1.17	1.33	53	1		449	460
997	A0AB32TD82|A0AB32TD82_DANRE	DNM2A	GISPIPINLR	TRUE	0	2.01	0.4	1.33929e+06	0	0	8793770	0	0	0	0	3.25984e+06	0	-:-:64.00:-:-:-:-:64.00:-	8793770	0	3.25984e+06	1.00:0.00:0.37	64	44.45	1		114	123
2035	Q6NXE0|Q6NXE0_DANRE	SRSF9	EAGDVC(+57.02)FADVQR	TRUE	92.36	6.04	1.9	8714423	7.76928e+06	9133090	12421625	9062761	11390725	11299174	7.61782e+06	1283062	8452271	1.00:1.18:1.60:1.17:1.47:1.45:0.98:0.17:1.09	9774666	10584220	5784383	1.00:1.08:0.59	1.83	39.04	1	Carbamidomethylation	130	141
2037	A9JTF1|A9JTF1_DANRE	QKIA	LLVPAAEGEDNLK	TRUE	53.17	0.51	2.8	4.89419e+06	3026792	2.6798e+06	16763318	2.42985e+06	3.22926e+06	8.19244e+06	4631028	0	3095270	1.00:0.89:5.54:0.80:1.07:2.71:1.53:0.00:1.02	7489969	4617182	3863149	1.00:0.62:0.52	1.94	45.71	1		179	191
1398	A0A8M3B2N7|A0A8M3B2N7_DANRE	RUFY3	LTPEAGEITASVK	TRUE	56.11	2.71	1.6	4.7086e+06	6810360	352228	4.65436e+06	7511046	9348163	4.85457e+06	8494509	352165	0	1.00:0.05:0.68:1.10:1.37:0.71:1.25:0.05:0.00	3.93898e+06	7.23793e+06	4423337	1.00:1.84:1.12	1.84	26.74	1		139	151
1398	A0A8M3B2N7|A0A8M3B2N7_DANRE	RUFY3	LTEELAVANNR	TRUE	7.71	56.86	4	5407719	0	0	0	0	14211057	15322093	6614176	1.30661e+06	11215538	-:-:-:-:64.00:64.00:64.00:64.00:64.00	0	14766575	6.37877e+06	-:64.00:64.00	64	24.7	1		296	306
998	A0A8M6Z8L4|A0A8M6Z8L4_DANRE	ITIH3B.2	LSEPQEIQFEVK	TRUE	8.09	8.4	4.2	1.19339e+06	0	1.20401e+06	4.44916e+06	0	3099569	1.58188e+06	0	0	405916	-:64.00:64.00:-:64.00:64.00:-:-:64.00	2.82658e+06	2.34073e+06	405916	1.00:0.83:0.14	6.96	31.32	1		60	71
998	A0A8M6Z8L4|A0A8M6Z8L4_DANRE	ITIH3B.2	YATTIITSR	TRUE	0	11.34	2	1.67988e+06	0	3.37532e+06	7.38296e+06	0	4.36068e+06	0	0	0	0	-:64.00:64.00:-:64.00:-:-:-:-	5.37914e+06	4.36068e+06	0	1.00:0.81:0.00	64	25.53	1		47	55
998	A0A8M6Z8L4|A0A8M6Z8L4_DANRE	ITIH3B.2	GDLNTGDLASAVK	TRUE	0	11.83	0.8	2.09094e+06	0	5.10564e+06	9980221	0	3.73256e+06	0	0	0	0	-:64.00:64.00:-:64.00:-:-:-:-	7542931	3.73256e+06	0	1.00:0.49:0.00	64	27.29	1		190	202
754	Q6DEJ3|Q6DEJ3_DANRE	ACSL1B	VQASVGGC(+57.02)VR	TRUE	20.51	10.33	1.8	8.37838e+06	0	1.13513e+06	13969662	2.5021e+06	33430576	22551398	0	1816548	0	-:64.00:64.00:64.00:64.00:64.00:-:64.00:-	7.55239e+06	19494690	1816548	1.00:2.58:0.24	10.73	18.98	1	Carbamidomethylation	419	428
754	Q6DEJ3|Q6DEJ3_DANRE	ACSL1B	ALQAPC(+57.02)DLR	TRUE	44.02	10.08	1.2	8760529	10167270	6.59937e+06	22295108	0	16232970	0	9262817	2.1209e+06	12166333	1.00:0.65:2.19:0.00:1.60:0.00:0.91:0.21:1.20	13020582	16232970	7850015	1.00:1.25:0.60	2.07	40.07	1	Carbamidomethylation	50	58
754	Q6DEJ3|Q6DEJ3_DANRE	ACSL1B	TC(+57.02)ISTVVC(+57.02)DVPEK	TRUE	79.14	1.33	2	5.51965e+06	6.11355e+06	545556	8420024	6.16619e+06	7.49782e+06	4.87424e+06	5.78114e+06	1.19491e+06	9083458	1.00:0.09:1.38:1.01:1.23:0.80:0.95:0.20:1.49	5026375	6179416	5353169	1.00:1.23:1.07	1.23	27.75	1	Carbamidomethylation; Carbamidomethylation	193	205
1940	Q502G3|Q502G3_DANRE	LIMS2	VIEGDVVSALNK	TRUE	46.35	5.61	0.8	5336461	3025584	3.41221e+06	8427313	3.58967e+06	8014820	15726718	3426432	0	2.4054e+06	1.00:1.13:2.79:1.19:2.65:5.20:1.13:0.00:0.80	4955036	9110404	2.91591e+06	1.00:1.84:0.59	3.12	43.9	1		303	314
2038	Q803T6|Q803T6_DANRE	SH3GL2A	TTEYLQPNPATR	TRUE	69.09	9.02	1.8	14038691	5.51106e+06	5.4798e+06	16012667	15815266	26745102	34186980	9124854	1.47745e+06	11995033	1.00:0.99:2.91:2.87:4.85:6.20:1.66:0.27:2.18	9001176	25582450	7532447	1.00:2.84:0.84	3.4	36.95	1		54	65
1399	F1Q9S3|F1Q9S3_DANRE	FI16E01	LQALEEAYTQAQK	TRUE	56.6	2.78	1.5	3.48636e+06	0	4.02552e+06	5.73859e+06	6116598	2746594	3620631	3.6386e+06	616126	4874596	-:64.00:64.00:64.00:64.00:64.00:64.00:64.00:64.00	4.88205e+06	4.16127e+06	3043106	1.00:0.85:0.62	1.6	34.55	1		99	111
1399	F1Q9S3|F1Q9S3_DANRE	FI16E01	VETVTTEDTLAK	TRUE	62.89	7.11	2.2	14708016	9490620	11794780	25700294	8872783	33468796	21665034	9292730	1933570	10153535	1.00:1.24:2.71:0.93:3.53:2.28:0.98:0.20:1.07	15661898	21335538	7.12661e+06	1.00:1.36:0.46	2.99	36.34	1		335	346
1400	B2GQZ0|B2GQZ0_DANRE	TXNDC17	LTGVPTLLR	TRUE	0	9.99	0.5	8883759	0	0	55077220	9869187	15007423	0	0	0	0	-:-:64.00:64.00:64.00:-:-:-:-	55077220	12438305	0	1.00:0.23:0.00	64	34.82	1		90	98
1400	B2GQZ0|B2GQZ0_DANRE	TXNDC17	LVEEEC(+57.02)FK	TRUE	41.21	4.85	2	5471852	5.61196e+06	7.27947e+06	18535200	2.65995e+06	0	3877397	4.80745e+06	383596	6.09165e+06	1.00:1.30:3.30:0.47:0.00:0.69:0.86:0.07:1.09	10475544	3.26867e+06	3760897	1.00:0.31:0.36	3.2	41.45	1	Carbamidomethylation	105	112
755	Q7ZUZ2|Q7ZUZ2_DANRE	ACTR1B	AC(+57.02)YLSLNPQK	TRUE	50.11	1.83	2.6	3.65727e+06	2.69007e+06	2.88951e+06	8.17533e+06	3.35556e+06	4.02975e+06	5.8207e+06	3.33785e+06	0	2.61669e+06	1.00:1.07:3.04:1.25:1.50:2.16:1.24:0.00:0.97	4584974	4.40201e+06	2.97727e+06	1.00:0.96:0.65	1.54	43.22	1	Carbamidomethylation	221	230
755	Q7ZUZ2|Q7ZUZ2_DANRE	ACTR1B	AQYTLPDGSTLDIGPAR	TRUE	33.89	8.47	0.5	5.15242e+06	7.55325e+06	7257867	0	9865924	0	0	7129531	7.12011e+06	7.44506e+06	1.00:0.96:0.00:1.31:0.00:0.00:0.94:0.94:0.99	7405558	9865924	7231569	1.00:1.33:0.98	1.36	47.7	1		239	255
755	Q7ZUZ2|Q7ZUZ2_DANRE	ACTR1B	AGFAGDQIPK	TRUE	53.32	1.76	4.1	7844613	6339095	8671353	9611780	6773491	8.17864e+06	8870043	9203842	825653	12127618	1.00:1.37:1.52:1.07:1.29:1.40:1.45:0.13:1.91	8.20741e+06	7940725	7385704	1.00:0.97:0.90	1.11	40.82	1		23	32
755	Q7ZUZ2|Q7ZUZ2_DANRE	ACTR1B	EQLQTFSEEHPVLLTEAPLNPSK	TRUE	12.55	6.68	0.6	564416	0	970492	0	1.02549e+06	0	0	1.24474e+06	906627	932390	-:64.00:-:64.00:-:-:64.00:64.00:64.00	970492	1.02549e+06	1.02792e+06	1.00:1.06:1.06	1.06	56.3	1		97	119
999	Q803U8|Q803U8_DANRE	SRSF11	LFPPDDSPLPVTSR	TRUE	0	16.36	0.9	2.16216e+06	2673826	1.04039e+06	14010987	0	0	0	0	1.73426e+06	0	1.00:0.39:5.24:0.00:0.00:0.00:0.00:0.65:0.00	5908401	0	1.73426e+06	1.00:0.00:0.29	64	48.66	1		38	51
999	Q803U8|Q803U8_DANRE	SRSF11	LNPLAAGLNLTPGLK	TRUE	0	10.58	0.8	1.3205e+06	0	0	0	0	0	5928015	2.80259e+06	3.1539e+06	0	-:-:-:-:-:64.00:64.00:64.00:-	0	5928015	2978241	-:64.00:64.00	64	55.55	1		171	185
999	Q803U8|Q803U8_DANRE	SRSF11	EAQSLISAAIEPGSK	TRUE	58.79	1.06	2.3	6.64963e+06	3.3505e+06	4.96841e+06	23133180	3113278	11115553	0	6.22924e+06	3.85523e+06	4.08123e+06	1.00:1.48:6.90:0.93:3.32:0.00:1.86:1.15:1.22	10484030	7.11442e+06	4721903	1.00:0.68:0.45	2.22	43.97	1		202	216
2040	A5PMJ7|A5PMJ7_DANRE	STX12	DLGSISLPVSLSEQR	TRUE	62.52	1.83	2.8	5291793	3408684	4.06888e+06	13869745	2.91544e+06	0	12271766	2.98286e+06	4.05772e+06	4.05104e+06	1.00:1.19:4.07:0.86:0.00:3.60:0.88:1.19:1.19	7115771	7593602	3.69721e+06	1.00:1.07:0.52	2.05	48.88	1		76	90
1401	A0A8M2B2U5|A0A8M2B2U5_DANRE	PAPOLG	GADIDALC(+57.02)VAPR	TRUE	39.73	1.33	2.8	4788480	2.93208e+06	3.13987e+06	14508533	2.62619e+06	4461862	0	6143841	4.33316e+06	4.95079e+06	1.00:1.07:4.95:0.90:1.52:0.00:2.10:1.48:1.69	6.86016e+06	3.54403e+06	5.14259e+06	1.00:0.52:0.75	1.94	43.82	1	Carbamidomethylation	112	123
1401	A0A8M2B2U5|A0A8M2B2U5_DANRE	PAPOLG	LALQSIPDNLDLR	TRUE	0	2.02	0	350962	0	0	2.45692e+06	0	0	0	0	0	701730	-:-:64.00:-:-:-:-:-:64.00	2.45692e+06	0	701730	1.00:0.00:0.29	64	44.88	1		174	186
1402	Q6NW88|Q6NW88_DANRE	GPA33A	ATPDVPG	TRUE	62.68	1.98	2.9	5369776	6.78353e+06	4.46117e+06	5011455	1.59649e+06	1.6794e+06	9219551	3077114	2.56419e+06	13935068	1.00:0.66:0.74:0.24:0.25:1.36:0.45:0.38:2.05	5.41872e+06	4165150	6525458	1.00:0.77:1.20	1.57	32.56	1		56	62
1402	Q6NW88|Q6NW88_DANRE	GPA33A	DTSGFYVC(+57.02)TSTNEIR	TRUE	13.86	7.2	1.3	1.96214e+06	0	0	5253652	1470786	5483095	4704823	746912	0	0	-:-:64.00:64.00:64.00:64.00:64.00:-:-	5253652	3.88623e+06	746912	1.00:0.74:0.14	7.03	29.8	1	Carbamidomethylation	204	218
1000	A0A8M2B6B1|A0A8M2B6B1_DANRE	CK2A1	QLYQTLSDYDIR	TRUE	12.56	6.62	2.7	1.21372e+06	1.94034e+06	907226	0	2.02868e+06	0	0	2920371	3.1269e+06	0	1.00:0.47:0.00:1.05:0.00:0.00:1.51:1.61:0.00	1.42378e+06	2.02868e+06	3.02363e+06	1.00:1.42:2.12	2.12	50.69	1		123	134
1000	A0A8M2B6B1|A0A8M2B6B1_DANRE	CK2A1	FNDILGR	TRUE	38.19	3.73	1	4509442	5.26076e+06	5.60417e+06	0	6.38515e+06	10790594	0	4.8325e+06	0	7711804	1.00:1.07:0.00:1.21:2.05:0.00:0.92:0.00:1.47	5.43247e+06	8587872	6272153	1.00:1.58:1.15	1.58	51.25	1		269	275
1000	A0A8M2B6B1|A0A8M2B6B1_DANRE	CK2A1	VLGTEDLYDYIDK	TRUE	16.35	6.15	2.8	748733	1.32156e+06	1.49522e+06	0	1914448	0	0	1.18002e+06	0	827342	1.00:1.13:0.00:1.45:0.00:0.00:0.89:0.00:0.63	1.40839e+06	1914448	1.00368e+06	1.00:1.36:0.71	1.91	53.61	1		248	260
2041	B3DJG6|B3DJG6_DANRE	LOC567531	TPPYEPNIPEPNTR	TRUE	46.9	6.05	2.5	7686956	4.11866e+06	1.19971e+06	12318216	8754752	12691073	16935630	5.17557e+06	935419	7.05358e+06	1.00:0.29:2.99:2.13:3.08:4.11:1.26:0.23:1.71	5.87886e+06	12793818	4388188	1.00:2.18:0.75	2.92	38.05	1		33	46
1403	Q6DH01|Q6DH01_DANRE	RS1A	VVSGILTQGR	TRUE	14.97	6.62	1.3	5471794	4365953	0	0	18633020	0	0	9302913	7.35777e+06	9586488	1.00:0.00:0.00:4.27:0.00:0.00:2.13:1.69:2.20	4365953	18633020	8749057	1.00:4.27:2.00	4.27	44.54	1		138	147
1403	Q6DH01|Q6DH01_DANRE	RS1A	SSTVQNLLRPPIVAR	TRUE	30.43	82.67	0.5	2.69719e+06	0	0	0	3.72903e+06	4626918	9356195	2.85774e+06	2.39417e+06	1.31064e+06	-:-:-:64.00:64.00:64.00:64.00:64.00:64.00	0	5904049	2.18752e+06	-:64.00:64.00	64	57.51	1		189	203
756	A0A8M2B5V6|A0A8M2B5V6_DANRE	AMY2AL1	TGLPSGTYC(+57.02)DIISGDK	TRUE	38.89	79.05	1.2	4352491	4.61336e+06	7.23113e+06	18213968	0	0	0	3.8671e+06	2.32835e+06	2918497	1.00:1.57:3.95:0.00:0.00:0.00:0.84:0.50:0.63	10019488	0	3.03799e+06	1.00:0.00:0.30	64	43.08	1	Carbamidomethylation	458	473
756	A0A8M2B5V6|A0A8M2B5V6_DANRE	AMY2AL1	ASEYVSLGR	TRUE	0	13.31	0.2	4454056	0	940546	38574008	0	0	0	0	571948	0	-:64.00:64.00:-:-:-:-:64.00:-	19757276	0	571948	1.00:0.00:0.03	64	24.05	1		259	267
756	A0A8M2B5V6|A0A8M2B5V6_DANRE	AMY2AL1	TANEDIENYSDIFQVR	TRUE	0	77.54	1.1	478529	690845	926933	2.68898e+06	0	0	0	0	0	0	1.00:1.34:3.89:0.00:0.00:0.00:0.00:0.00:0.00	1435587	0	0	1.00:0.00:0.00	64	51.33	1		158	173
756	A0A8M2B5V6|A0A8M2B5V6_DANRE	AMY2AL1	SVPINPDSTC(+57.02)GDNWIC(+57.02)EHR	TRUE	0	3.75	0	917881	0	0	8.26093e+06	0	0	0	0	0	0	-:-:64.00:-:-:-:-:-:-	8.26093e+06	0	0	1.00:0.00:0.00	64	28.64	1	Carbamidomethylation; Carbamidomethylation	385	403
1404	Q4FIV7|Q4FIV7_DANRE	SLC6A9	TSPSEEYWR	TRUE	0	2.01	0.3	322059	0	708747	0	2.18979e+06	0	0	0	0	0	-:64.00:-:64.00:-:-:-:-:-	708747	2.18979e+06	0	1.00:3.09:0.00	64	46.63	1		189	197
1404	Q4FIV7|Q4FIV7_DANRE	SLC6A9	YATAGPESVEVSPLK	TRUE	30.39	8.4	2.2	3.02806e+06	0	0	5.28003e+06	3.37914e+06	7.45479e+06	6.63751e+06	3.17149e+06	0	1.32955e+06	-:-:64.00:64.00:64.00:64.00:64.00:-:64.00	5.28003e+06	5823814	2250521	1.00:1.10:0.43	2.59	35.59	1		593	607
1405	Q1JPY6|Q1JPY6_DANRE	PFDN2	QSTPSAEQVVATFQR	TRUE	37.41	9.25	2.1	3.44919e+06	4.59345e+06	5216708	0	3.63109e+06	0	0	7690759	3.68978e+06	6220956	1.00:1.14:0.00:0.79:0.00:0.00:1.67:0.80:1.35	4905081	3.63109e+06	5867165	1.00:0.74:1.20	1.62	44.74	1		17	31
1405	Q1JPY6|Q1JPY6_DANRE	PFDN2	LVGGVLVER	TRUE	0	2.02	1	1.64978e+06	0	0	1.71679e+06	0	13131253	0	0	0	0	-:-:64.00:-:64.00:-:-:-:-	1.71679e+06	13131253	0	1.00:7.65:0.00	64	29.68	1		72	80
454	A0A8M2BG36|A0A8M2BG36_DANRE	DDX3XB	VVYGGADIGQQIR	TRUE	23.9	9.89	2.6	6372351	8943569	8806412	0	4.15949e+06	0	0	12209642	9134513	14097533	1.00:0.98:0.00:0.47:0.00:0.00:1.37:1.02:1.58	8874990	4.15949e+06	11813896	1.00:0.47:1.33	2.84	43.52	1		347	359
454	A0A8M2BG36|A0A8M2BG36_DANRE	DDX3XB	C(+57.02)PILVATAVAAR	TRUE	31.24	0.98	4.2	3.30175e+06	0	977498	7007201	1295267	9115471	6448987	0	3.10391e+06	1.76743e+06	-:64.00:64.00:64.00:64.00:64.00:-:64.00:64.00	3.99235e+06	5.61991e+06	2435671	1.00:1.41:0.61	2.31	47.7	1	Carbamidomethylation	557	568
454	A0A8M2BG36|A0A8M2BG36_DANRE	DDX3XB	GADALEDFLYR	TRUE	0	10.59	1.7	2.18173e+06	0	0	0	0	0	9830580	5612437	4.19252e+06	0	-:-:-:-:-:64.00:64.00:64.00:-	0	9830580	4902478	-:64.00:64.00	64	54.65	1		518	528
454	A0A8M2BG36|A0A8M2BG36_DANRE	DDX3XB	HVINFDLPSDIEEYVHR	TRUE	0	2.01	3.5	380630	0	0	1.56923e+06	1.85643e+06	0	0	0	0	0	-:-:64.00:64.00:-:-:-:-:-	1.56923e+06	1.85643e+06	0	1.00:1.18:0.00	64	51.63	1		577	593
454	A0A8M2BG36|A0A8M2BG36_DANRE	DDX3XB	VGNLGLATSFFNDK	TRUE	10.15	94.39	1.3	2878054	0	0	0	5.55026e+06	0	4931677	4.21228e+06	5117224	6091044	-:-:-:64.00:-:64.00:64.00:64.00:64.00	0	5240969	5140183	-:64.00:64.00	64	55.09	1		600	613
454	A0A8M2BG36|A0A8M2BG36_DANRE	DDX3XB	DNAYNSFGGR	TRUE	11.74	6.67	2.2	3613300	0	5.64639e+06	8876006	5545814	0	6358321	6.09317e+06	0	0	-:64.00:64.00:64.00:-:64.00:64.00:-:-	7261200	5.95207e+06	6.09317e+06	1.00:0.82:0.84	1.22	36.64	1		129	138
2043	A0A8M6YV72|A0A8M6YV72_DANRE	HBS1L	TNPQLEPNTTAAPQK	TRUE	33.9	2.27	1.7	2246211	1.78416e+06	268033	5.34159e+06	1782701	0	6.82876e+06	1.40875e+06	841389	1960503	1.00:0.15:2.99:1.00:0.00:3.83:0.79:0.47:1.10	2.4646e+06	4305732	1.40355e+06	1.00:1.75:0.57	3.07	26.67	1		138	152
1368	A0A8M3B2G2|A0A8M3B2G2_DANRE	LOC563561	AAPSWAQGILSAHNVAQTSLSR	TRUE	0	11.08	1.3	1.01987e+06	0	0	0	0	0	3.38895e+06	2.90442e+06	2.8855e+06	0	-:-:-:-:-:64.00:64.00:64.00:-	0	3.38895e+06	2.89496e+06	-:64.00:64.00	64	55.88	1		182	203
2045	Q7SXH5|Q7SXH5_DANRE	UBE2D1A	SQWSPALTVSK	TRUE	62.83	1.1	1	10111398	8299700	8.3839e+06	25413220	8837391	10739708	8974533	11302087	0	9052042	1.00:1.01:3.06:1.06:1.29:1.08:1.36:0.00:1.09	14032272	9517211	10177064	1.00:0.68:0.73	1.47	44	1		91	101
1406	A0AB32TVT9|A0AB32TVT9_DANRE	NBEAA	SLVAAPVEG	TRUE	12.66	6.73	3.2	2.15314e+06	5743723	6.41957e+06	0	2817353	0	0	3.65858e+06	739031	0	1.00:1.12:0.00:0.49:0.00:0.00:0.64:0.13:0.00	6081644	2817353	2.1988e+06	1.00:0.46:0.36	2.77	45.78	1		1749	1757
1406	A0AB32TVT9|A0AB32TVT9_DANRE	NBEAA	GPEAVRALN	TRUE	59.12	3.66	2.6	10537519	8525560	367645	17982950	15107368	12748066	27320756	12328758	456571	0	1.00:0.04:2.11:1.77:1.50:3.20:1.45:0.05:0.00	8958718	18392064	6.39266e+06	1.00:2.05:0.71	2.88	23.07	1		2552	2560
1407	A0A8M6Z3P0|A0A8M6Z3P0_DANRE	UBAP2A	ALPTTTQTTQPQK	TRUE	0	13.03	1.5	1230218	0	883639	0	0	4048665	6.13966e+06	0	0	0	-:64.00:-:-:64.00:64.00:-:-:-	883639	5094162	0	1.00:5.76:0.00	64	19.2	1		17	29
1407	A0A8M6Z3P0|A0A8M6Z3P0_DANRE	UBAP2A	DGSLASNPYSGDVTK	TRUE	77.98	0.95	2.3	5.3971e+06	4557388	1.05044e+06	8.24343e+06	2.09158e+06	9878848	8424492	4987704	1.4816e+06	7858441	1.00:0.23:1.81:0.46:2.17:1.85:1.09:0.33:1.72	4617085	6.79831e+06	4.77591e+06	1.00:1.47:1.03	1.47	24.4	1		886	900
1408	A0A8M9Q7L9|A0A8M9Q7L9_DANRE	LOC100538023	DVSLVAPYTGC(+57.02)NVR	TRUE	22.65	9.6	2.2	17137496	68573608	5397022	71703512	0	5.19678e+06	0	1.53662e+06	1.82993e+06	0	1.00:0.08:1.05:0.00:0.08:0.00:0.02:0.03:0.00	48558048	5.19678e+06	1.68327e+06	1.00:0.11:0.03	28.85	42.08	1	Carbamidomethylation	138	151
1408	A0A8M9Q7L9|A0A8M9Q7L9_DANRE	LOC100538023	EVVLSC(+57.02)PK	TRUE	0	98.86	0.7	6127985	23302412	0	31849452	0	0	0	0	0	0	1.00:0.00:1.37:0.00:0.00:0.00:0.00:0.00:0.00	27575932	0	0	1.00:0.00:0.00	64	32.6	1	Carbamidomethylation	256	263
985	A0A8M9Q3J8|A0A8M9Q3J8_DANRE	CAMK2B1	LTQYVDGQGRPR	TRUE	0	2.01	0.7	1.73483e+06	0	0	4132266	0	11481188	0	0	0	0	-:-:64.00:-:64.00:-:-:-:-	4132266	11481188	0	1.00:2.78:0.00	64	19.14	1		475	486
2046	B2GQV3|B2GQV3_DANRE	POLR2G	TVDEDVVIQQDDEIR	TRUE	56.56	4.69	2	2.66886e+06	1.77124e+06	2.21353e+06	0	1.81941e+06	8357149	3.8995e+06	1.7452e+06	905926	3.30777e+06	1.00:1.25:0.00:1.03:4.72:2.20:0.99:0.51:1.87	1992387	4.69202e+06	1.9863e+06	1.00:2.35:1.00	2.36	39.69	1		130	144
1064	A0AB32T9B1|A0AB32T9B1_DANRE	CLASP2	VLASTALSTLSTGAQR	TRUE	0	3.75	0	428656	0	0	3857904	0	0	0	0	0	0	-:-:64.00:-:-:-:-:-:-	3857904	0	0	1.00:0.00:0.00	64	31.27	1		703	718
1064	A0AB32T9B1|A0AB32T9B1_DANRE	CLASP2	QTLSTASSVGSSQVDSR	TRUE	71.54	0.93	3.1	2548540	2.60311e+06	1483336	2.57864e+06	709914	4.69649e+06	4.90681e+06	2.0553e+06	651741	3.25152e+06	1.00:0.57:0.99:0.27:1.80:1.88:0.79:0.25:1.25	2.2217e+06	3.43774e+06	1986184	1.00:1.55:0.89	1.73	20.53	1		646	662
2047	Q7ZUK9|Q7ZUK9_DANRE	RPRD1B	ALQDLENAASGDAAVR	TRUE	71	5.58	3.5	3806937	3233281	3.07221e+06	8264522	2.99754e+06	5.1748e+06	4452896	2.90199e+06	675741	3.48946e+06	1.00:0.95:2.56:0.93:1.60:1.38:0.90:0.21:1.08	4.85667e+06	4.20841e+06	2.35573e+06	1.00:0.87:0.49	2.06	39.87	1		192	207
1409	Q6TGZ7|Q6TGZ7_DANRE	JPT1B	NNPPGGEASGVLC(+57.02)GEPSAPLRR	TRUE	39	8.87	1.4	4390749	5.24956e+06	4.94445e+06	0	6184519	0	0	6926932	8557916	7653364	1.00:0.94:0.00:1.18:0.00:0.00:1.32:1.63:1.46	5.097e+06	6184519	7.71274e+06	1.00:1.21:1.51	1.51	50.44	1	Carbamidomethylation	62	83
1409	Q6TGZ7|Q6TGZ7_DANRE	JPT1B	VLRPPGGASNISFGTEEEK	TRUE	33.22	9	1.6	2868013	4.29142e+06	4.54828e+06	0	3753865	0	0	4236968	4339779	4.64181e+06	1.00:1.06:0.00:0.87:0.00:0.00:0.99:1.01:1.08	4419847	3753865	4406186	1.00:0.85:1.00	1.18	55.45	1		20	38
230	F1QBG7|F1QBG7_DANRE	AARS1	SLGDAFPELR	TRUE	8.68	15.59	1	3.2686e+06	0	0	7.62781e+06	0	0	0	7709075	5.21463e+06	8865857	-:-:64.00:-:-:-:64.00:64.00:64.00	7.62781e+06	0	7263187	1.00:0.00:0.95	64	50.48	1		356	365
230	F1QBG7|F1QBG7_DANRE	AARS1	DIINEEEAQFLK	TRUE	16.94	6.44	2	2.03101e+06	0	0	3.71003e+06	1634176	0	6896478	3.40562e+06	2632814	0	-:-:64.00:64.00:-:64.00:64.00:64.00:-	3.71003e+06	4265327	3019217	1.00:1.15:0.81	1.41	46.89	1		373	384
230	F1QBG7|F1QBG7_DANRE	AARS1	VGAEDTDGIDMAYR	TRUE	6.14	4.89	3.4	789863	0	0	2.97061e+06	0	2.02958e+06	1.75629e+06	0	352290	0	-:-:64.00:-:64.00:64.00:-:64.00:-	2.97061e+06	1.89293e+06	352290	1.00:0.64:0.12	8.43	27.37	1		283	296
1002	A3KNN5|A3KNN5_DANRE	PSMD14	AVAVVVDPIQSVK	TRUE	92.7	1.87	3.2	7.94325e+06	2.65797e+06	3.47074e+06	24581164	3.14471e+06	20378818	5892270	4553438	4.48494e+06	2.32523e+06	1.00:1.31:9.25:1.18:7.67:2.22:1.71:1.69:0.87	10236624	9805265	3.78787e+06	1.00:0.96:0.37	2.7	45.81	1		140	152
1002	A3KNN5|A3KNN5_DANRE	PSMD14	LNETIVK	TRUE	0	75.91	0.4	1.2591e+06	0	0	0	0	0	0	7.84959e+06	3.48227e+06	0	-:-:-:-:-:-:64.00:64.00:-	0	0	5665928	-:-:64.00	64	42.3	1		240	246
1002	A3KNN5|A3KNN5_DANRE	PSMD14	VVIDAFR	TRUE	0.67	10.71	0.5	1.97993e+06	0	0	0	0	8.30713e+06	2.22448e+06	7.28771e+06	0	0	-:-:-:-:64.00:64.00:64.00:-:-	0	5.26581e+06	7.28771e+06	-:64.00:64.00	64	31.3	1		155	161
757	Q6NYJ1|Q6NYJ1_DANRE	LASP1	TSFTSVADTPENLR	TRUE	21.47	6.75	1.2	13533419	21817028	0	0	23196956	0	0	26533574	17896632	32356584	1.00:0.00:0.00:1.06:0.00:0.00:1.22:0.82:1.48	21817028	23196956	25595596	1.00:1.06:1.17	1.17	42.99	1		60	73
757	Q6NYJ1|Q6NYJ1_DANRE	LASP1	GC(+57.02)FSC(+57.02)EVC(+57.02)K	TRUE	42.24	5.16	1.3	4.18166e+06	4.2328e+06	2977369	8913759	2.13146e+06	3.71131e+06	8.2834e+06	5590950	329984	1.46394e+06	1.00:0.70:2.11:0.50:0.88:1.96:1.32:0.08:0.35	5374641	4708723	2461626	1.00:0.88:0.46	2.18	37.1	1	Carbamidomethylation; Carbamidomethylation; Carbamidomethylation	28	36
757	Q6NYJ1|Q6NYJ1_DANRE	LASP1	GFSVVADTPELQR	TRUE	39.19	8.95	1.3	6310902	7.27233e+06	9117996	0	8438312	0	0	11193430	10292938	10483113	1.00:1.25:0.00:1.16:0.00:0.00:1.54:1.42:1.44	8195163	8438312	10656494	1.00:1.03:1.30	1.3	47.54	1		97	109
757	Q6NYJ1|Q6NYJ1_DANRE	LASP1	VVYPTEK	TRUE	8.67	6.66	1.3	3.03233e+06	3.03853e+06	3.86259e+06	9515819	0	0	8.07701e+06	0	0	2.79703e+06	1.00:1.27:3.13:0.00:0.00:2.66:0.00:0.00:0.92	5472311	8.07701e+06	2.79703e+06	1.00:1.48:0.51	2.89	37.17	1		11	17
1220	A0A8M9QHD6|A0A8M9QHD6_DANRE	TAGLN	GPSYGLSR	TRUE	66.64	7.57	1.6	13012703	9350308	10442875	33363060	10168210	12339897	26544896	7.34347e+06	371735	7.18988e+06	1.00:1.12:3.57:1.09:1.32:2.84:0.79:0.04:0.77	17718748	16351001	4.96836e+06	1.00:0.92:0.28	3.57	38.79	1		12	19
82	Q7ZUD7|Q7ZUD7_DANRE	COG2	SNIDIVR	TRUE	48.46	2.23	1.9	23059122	18229356	27044658	64792232	24246634	10267935	0	30319550	1.08363e+06	31548106	1.00:1.48:3.55:1.33:0.56:0.00:1.66:0.06:1.73	36688748	17257284	20983762	1.00:0.47:0.57	2.13	42.13	1		217	223
985	A0A8M3ASA5|A0A8M3ASA5_DANRE	CAMK2B1	LTQYVDGQGRPR	TRUE	0	2.01	0.7	1.73483e+06	0	0	4132266	0	11481188	0	0	0	0	-:-:64.00:-:64.00:-:-:-:-	4132266	11481188	0	1.00:2.78:0.00	64	19.14	1		444	455
505	A0A8N7TFJ5|A0A8N7TFJ5_DANRE	NUP153	LVVPAAAAVSGNR	TRUE	39.01	2.31	1.4	4042674	0	3479583	7.37405e+06	6.9065e+06	0	6.28369e+06	6999326	972324	4.36859e+06	-:64.00:64.00:64.00:-:64.00:64.00:64.00:64.00	5426816	6.5951e+06	4.11341e+06	1.00:1.22:0.76	1.6	43.29	1		362	374
505	A0A8N7TFJ5|A0A8N7TFJ5_DANRE	NUP153	SSTAPLITVSEEPAANK	TRUE	24.21	9.5	2.8	1.48993e+06	0	1.19057e+06	2754759	0	3.20163e+06	4.0042e+06	975230	0	1282951	-:64.00:64.00:-:64.00:64.00:64.00:-:64.00	1.97266e+06	3602913	1.12909e+06	1.00:1.83:0.57	3.19	33.98	1		490	506
505	A0A8N7TFJ5|A0A8N7TFJ5_DANRE	NUP153	SSFTASPAGQNSIAGR	TRUE	59.52	2.77	3.2	4562704	3.32723e+06	3109145	8902597	3.21376e+06	5.18479e+06	7.01151e+06	3.55618e+06	686682	6072443	1.00:0.93:2.68:0.97:1.56:2.11:1.07:0.21:1.83	5112991	5136687	3438435	1.00:1.00:0.67	1.49	36.5	1		1410	1425
505	A0A8N7TFJ5|A0A8N7TFJ5_DANRE	NUP153	SFAFGGSADDTLEK	TRUE	3.19	4.42	1.4	1.2517e+06	0	0	3.20777e+06	0	2.05961e+06	3.72904e+06	0	0	2.26891e+06	-:-:64.00:-:64.00:64.00:-:-:64.00	3.20777e+06	2.89433e+06	2.26891e+06	1.00:0.90:0.71	1.41	31.21	1		950	963
505	A0A8N7TFJ5|A0A8N7TFJ5_DANRE	NUP153	PAAAAVSGNR	TRUE	0	53.78	1.2	11242774	0	0	0	7692357	93492608	0	0	0	0	-:-:-:64.00:64.00:-:-:-:-	0	50592484	0	-:64.00:-	64	55.7	1		365	374
505	A0A8N7TFJ5|A0A8N7TFJ5_DANRE	NUP153	LSSTLSESTATK	TRUE	16.48	4.49	3.2	2404030	4719905	0	5.07147e+06	0	2.44267e+06	6030962	3.07126e+06	300013	0	1.00:0.00:1.07:0.00:0.52:1.28:0.65:0.06:0.00	4895687	4.23681e+06	1.68563e+06	1.00:0.87:0.34	2.9	20.34	1		933	944
1003	A2BG80|A2BG80_DANRE	PPP2R2AB	NAAQFLLSTNDK	TRUE	3.84	4.65	0.6	645598	1.25166e+06	0	0	1.18937e+06	0	0	1.69414e+06	1675215	0	1.00:0.00:0.00:0.95:0.00:0.00:1.35:1.34:0.00	1.25166e+06	1.18937e+06	1.68468e+06	1.00:0.95:1.35	1.42	48.97	1		107	118
1003	A2BG80|A2BG80_DANRE	PPP2R2AB	SFFSEIISSISDVK	TRUE	12.28	6.98	0.8	1.63446e+06	0	0	1.21634e+06	0	8986001	1.02189e+06	2941232	544708	0	-:-:64.00:-:64.00:64.00:64.00:64.00:-	1.21634e+06	5003944	1.74297e+06	1.00:4.11:1.43	4.11	58.38	1		280	293
1003	A2BG80|A2BG80_DANRE	PPP2R2AB	LFEEPEDPSNR	TRUE	55.48	4.18	1	4887087	4.84768e+06	4953264	8529296	4564454	0	10399681	3.32345e+06	462302	6903658	1.00:1.02:1.76:0.94:0.00:2.15:0.69:0.10:1.42	6.11008e+06	7.48207e+06	3.56314e+06	1.00:1.22:0.58	2.1	40.87	1		269	279
1411	A0A8M3AH20|A0A8M3AH20_DANRE	SH3BGR	VFLASSSGSTAIK	TRUE	36.73	3.57	2.3	4.97402e+06	4385237	6.21171e+06	0	6692946	0	6.17627e+06	8460908	5184333	7.65474e+06	1.00:1.42:0.00:1.53:0.00:1.41:1.93:1.18:1.75	5298476	6434609	7.09999e+06	1.00:1.21:1.34	1.34	46.9	1		5	17
1411	A0A8M3AH20|A0A8M3AH20_DANRE	SH3BGR	IDYAQLDIASNEDNR	TRUE	45.21	11.64	1.4	3.42292e+06	0	2461916	0	3.96894e+06	12806448	4081380	3.3189e+06	1.3472e+06	2.82151e+06	-:64.00:-:64.00:64.00:64.00:64.00:64.00:64.00	2461916	6952257	2.49587e+06	1.00:2.82:1.01	2.82	41.71	1		32	46
1004	A0A8M9Q0B6|A0A8M9Q0B6_DANRE	IGF2BP2B	IAAPESPDEPER	TRUE	57.93	1.75	3.9	6476966	2.21855e+06	4951580	7328743	1.22993e+06	15694328	16388265	3.5391e+06	2.26353e+06	4.67868e+06	1.00:2.23:3.30:0.55:7.07:7.39:1.60:1.02:2.11	4832957	11104174	3.49377e+06	1.00:2.30:0.72	3.18	20.36	1		297	308
1004	A0A8M9Q0B6|A0A8M9Q0B6_DANRE	IGF2BP2B	DQTPDENDDVFVK	TRUE	17.35	7.6	2	2.35713e+06	0	2177162	4.73671e+06	3.43375e+06	0	9339330	1.52719e+06	0	0	-:64.00:64.00:64.00:-:64.00:64.00:-:-	3.45694e+06	6.38654e+06	1.52719e+06	1.00:1.85:0.44	4.18	37.14	1		382	394
985	A0A8M3B2C2|A0A8M3B2C2_DANRE	CAMK2B1	LTQYVDGQGRPR	TRUE	0	2.01	0.7	1.73483e+06	0	0	4132266	0	11481188	0	0	0	0	-:-:64.00:-:64.00:-:-:-:-	4132266	11481188	0	1.00:2.78:0.00	64	19.14	1		433	444
1005	F1QZW7|F1QZW7_DANRE	ILF3A	EDITQSAQFALR	TRUE	7.91	52.01	2	2049298	0	2755992	11173467	0	0	0	0	2.16557e+06	2.34865e+06	-:64.00:64.00:-:-:-:-:64.00:64.00	6.96473e+06	0	2.25711e+06	1.00:0.00:0.32	64	43.33	1		388	399
1005	F1QZW7|F1QZW7_DANRE	ILF3A	DTTDAAVYLTSQQR	TRUE	4.94	3.78	0.8	1.10286e+06	0	139185	4645902	0	0	4.50433e+06	0	636305	0	-:64.00:64.00:-:-:64.00:-:64.00:-	2.39254e+06	4.50433e+06	636305	1.00:1.88:0.27	7.08	27.02	1		374	387
1005	F1QZW7|F1QZW7_DANRE	ILF3A	ESFDGGDFDTR	TRUE	0	2.01	1.3	773248	3389577	0	0	0	0	0	0	0	3.56965e+06	1.00:0.00:0.00:0.00:0.00:0.00:0.00:0.00:1.05	3389577	0	3.56965e+06	1.00:0.00:1.05	64	41.9	1		437	447
1413	E7EYQ0|E7EYQ0_DANRE	SERBP1B	EDIQPPVPLK	TRUE	56.35	0.33	1.3	8709259	4.68394e+06	12236548	11610936	3.419e+06	8641898	15028470	9678734	7.70957e+06	5374240	1.00:2.61:2.48:0.73:1.85:3.21:2.07:1.65:1.15	9510476	9029789	7587513	1.00:0.95:0.80	1.25	42	1		74	83
1935	A0AB32TDQ2|A0AB32TDQ2_DANRE	RBFOX1	SEITEIK	TRUE	43.34	0.51	0.8	41825928	47295360	1772467	80033904	30060042	24769524	53385196	26930324	3.03148e+06	109155064	1.00:0.04:1.69:0.64:0.52:1.13:0.57:0.06:2.31	45896376	39621628	55733612	1.00:0.86:1.21	1.41	34.21	2		131	137
1062	A0A8M3AS32|A0A8M3AS32_DANRE	TNCA	SLPATADFTTDVDAPR	TRUE	21.59	7.24	4.2	871980	0	1.16814e+06	0	1.05743e+06	0	0	2.03274e+06	1.81801e+06	1771505	-:64.00:-:64.00:-:-:64.00:64.00:64.00	1.16814e+06	1.05743e+06	1.87408e+06	1.00:0.91:1.60	1.77	44.25	1		1390	1405
1062	A0A8M3AS32|A0A8M3AS32_DANRE	TNCA	TGLGALR	TRUE	31.79	3.58	2.3	3.87574e+06	5125468	8.2132e+06	0	4434156	0	4.60957e+06	4923814	0	7575444	1.00:1.60:0.00:0.87:0.00:0.90:0.96:0.00:1.48	6669332	4521863	6249629	1.00:0.68:0.94	1.47	47.92	1		1222	1228
764	A0AB32TJ61|A0AB32TJ61_DANRE	LOC100001114	TPLAGGTGTTPEVPR	TRUE	0	2.02	0.5	1.02327e+06	8.06365e+06	0	0	0	0	1.14575e+06	0	0	0	1.00:0.00:0.00:0.00:0.00:0.14:0.00:0.00:0.00	8.06365e+06	1.14575e+06	0	1.00:0.14:0.00	64	48.28	1		960	974
764	A0AB32TJ61|A0AB32TJ61_DANRE	LOC100001114	LLPPQTSGLNPAAPPFFPSFAEPR	TRUE	0	9	0.6	820079	0	0	0	0	0	5.83969e+06	247627	0	1.29339e+06	-:-:-:-:-:64.00:64.00:-:64.00	0	5.83969e+06	770511	-:64.00:64.00	64	55.78	1		537	560
764	A0AB32TJ61|A0AB32TJ61_DANRE	LOC100001114	ADSLAFSLNDTQPSPR	TRUE	36.6	8.54	2.7	2.83572e+06	0	0	11385594	933865	4.13166e+06	4852254	1.40438e+06	1208393	1.60537e+06	-:-:64.00:64.00:64.00:64.00:64.00:64.00:64.00	11385594	3305925	1.40604e+06	1.00:0.29:0.12	8.1	41.98	1		410	425
1414	A0A8M2BGI9|A0A8M2BGI9_DANRE	NUP155	VAAISQSSIVSAAGNIAR	TRUE	54.77	0.23	2	2.18566e+06	977394	1.32618e+06	7.34212e+06	1.9487e+06	0	1.60267e+06	2.5851e+06	1.84186e+06	2.04689e+06	1.00:1.36:7.51:1.99:0.00:1.64:2.64:1.88:2.09	3.21523e+06	1775689	2.15795e+06	1.00:0.55:0.67	1.81	43.45	1		307	324
1414	A0A8M2BGI9|A0A8M2BGI9_DANRE	NUP155	NSQFSPTSLGVANFSSPANLQQR	TRUE	0	2.02	5.3	600928	0	0	4551083	0	0	0	0	857269	0	-:-:64.00:-:-:-:-:64.00:-	4551083	0	857269	1.00:0.00:0.19	64	39.3	1		700	722
1415	A0AB13AC26|A0AB13AC26_DANRE	CD99	NADPGFDLSDAFESDK	TRUE	0	3.75	0	162035	0	0	1.45831e+06	0	0	0	0	0	0	-:-:64.00:-:-:-:-:-:-	1.45831e+06	0	0	1.00:0.00:0.00	64	35.14	1		49	64
1415	A0AB13AC26|A0AB13AC26_DANRE	CD99	SFDDNDLIDVSER	TRUE	65.47	5.16	2.6	3.8779e+06	1.97274e+06	2.70221e+06	8015112	3745204	4599974	6259711	2.24346e+06	2.70252e+06	2660189	1.00:1.37:4.06:1.90:2.33:3.17:1.14:1.37:1.35	4.23002e+06	4.8683e+06	2.53539e+06	1.00:1.15:0.60	1.92	43.47	1		101	113
2043	F1Q5Z6|F1Q5Z6_DANRE	HBS1L	TNPQLEPNTTAAPQK	TRUE	33.9	2.27	1.7	2246211	1.78416e+06	268033	5.34159e+06	1782701	0	6.82876e+06	1.40875e+06	841389	1960503	1.00:0.15:2.99:1.00:0.00:3.83:0.79:0.47:1.10	2.4646e+06	4305732	1.40355e+06	1.00:1.75:0.57	3.07	26.67	1		138	152
1416	A0A8M3APP4|A0A8M3APP4_DANRE	COL15A1B	APLTSLLLLS	TRUE	0	9.78	1.5	565435	3476165	0	0	0	0	0	609916	0	1.00283e+06	1.00:0.00:0.00:0.00:0.00:0.00:0.18:0.00:0.29	3476165	0	806373	1.00:0.00:0.23	64	58.35	1		2	11
1006	A0A8M6Z5L8|A0A8M6Z5L8_DANRE	SI:CH211-207E19.2	GEIIAYIK	TRUE	22.48	82.59	0.3	2.53308e+06	0	0	0	3770089	0	7.21079e+06	4.04181e+06	3.66042e+06	4.11459e+06	-:-:-:64.00:-:64.00:64.00:64.00:64.00	0	5490437	3938938	-:64.00:64.00	64	53.89	1		530	537
758	A0A8M3AW01|A0A8M3AW01_DANRE	NDUFV3	APEPEPEPFDNTTYK	TRUE	88.68	4.93	1.2	8.04323e+06	6300173	10265657	11053369	5196929	10782358	12878137	5807574	1.16212e+06	8942733	1.00:1.63:1.75:0.82:1.71:2.04:0.92:0.18:1.42	9206400	9619141	5304142	1.00:1.04:0.58	1.81	39.24	1		434	448
758	A0A8M3AW01|A0A8M3AW01_DANRE	NDUFV3	AEEAASVVPEVSTK	TRUE	14.4	4.26	2.7	1641138	0	672252	2.41082e+06	0	3.65075e+06	5057523	0	399009	2.5799e+06	-:64.00:64.00:-:64.00:64.00:-:64.00:64.00	1.54153e+06	4.35414e+06	1.48945e+06	1.00:2.82:0.97	2.92	25.25	1		353	366
758	A0A8M3AW01|A0A8M3AW01_DANRE	NDUFV3	DSSVANEQVDLADK	TRUE	32.89	11.82	3.1	2.94079e+06	2144257	603341	6.94024e+06	1.33272e+06	5944117	8.01613e+06	0	0	1.48629e+06	1.00:0.28:3.24:0.62:2.77:3.74:0.00:0.00:0.69	3.22928e+06	5097654	1.48629e+06	1.00:1.58:0.46	3.43	23.52	1		192	205
758	A0A8M3AW01|A0A8M3AW01_DANRE	NDUFV3	ASHLASPPEAPGDVAPK	TRUE	0	2.01	0.7	1518554	0	0	10131155	0	0	3.53583e+06	0	0	0	-:-:64.00:-:-:64.00:-:-:-	10131155	3.53583e+06	0	1.00:0.35:0.00	64	22.37	1		367	383
1394	A0A8M6YZA2|A0A8M6YZA2_DANRE	SDK2A	IVTVDVKGSAP	TRUE	4.2	7.6	2.9	4934555	1.98635e+06	1.65019e+06	0	13545845	0	24892022	0	2.33659e+06	0	1.00:0.83:0.00:6.82:0.00:12.53:0.00:1.18:0.00	1818268	19218934	2.33659e+06	1.00:10.57:1.29	10.57	26.58	1		1714	1724
1394	A0A8M6YZA2|A0A8M6YZA2_DANRE	SDK2A	VQLTGLGK	TRUE	18.21	38	0.5	24228396	9619618	8413099	7.42953e+06	30514136	19383482	25489412	43669440	31044090	42492764	1.00:0.87:0.77:3.17:2.01:2.65:4.54:3.23:4.42	16445886	50438220	56872152	1.00:3.07:3.46	3.46	52.22	2		1195	1202
1007	A0A8M2BEK9|A0A8M2BEK9_DANRE	UBAP2B	QIQATAEQIR	TRUE	53.95	0	2.9	9930146	6.2228e+06	1.32503e+06	30454556	1.76538e+06	7.89048e+06	18239928	11135217	2.56214e+06	9775782	1.00:0.21:4.89:0.28:1.27:2.93:1.79:0.41:1.57	12667462	9298595	7824381	1.00:0.73:0.62	1.62	27.37	1		30	39
1007	A0A8M2BEK9|A0A8M2BEK9_DANRE	UBAP2B	VGYGGNSLSQSK	TRUE	0	11.64	1.1	1.4768e+06	4.53555e+06	0	5496736	0	0	3258905	0	0	0	1.00:0.00:1.21:0.00:0.00:0.72:0.00:0.00:0.00	5016141	3258905	0	1.00:0.65:0.00	64	20.03	1		918	929
1007	A0A8M2BEK9|A0A8M2BEK9_DANRE	UBAP2B	DGGLASNPYSGEPTK	TRUE	47.92	8.48	2.8	10400196	6517924	9279789	12739965	0	26012824	18374470	8115208	1.97211e+06	10589473	1.00:1.42:1.95:0.00:3.99:2.82:1.25:0.30:1.62	9512559	22193648	6892265	1.00:2.33:0.72	3.22	28.79	1		774	788
350	A0AB32TUI6|A0AB32TUI6_DANRE	AP1B1	VQTGNPNYTLSIK	TRUE	14.44	7.68	2.8	1.79552e+06	0	0	4626521	3.17179e+06	2.42347e+06	2.96885e+06	0	333249	2.6358e+06	-:-:64.00:64.00:64.00:64.00:-:64.00:64.00	4626521	2.8547e+06	1.48453e+06	1.00:0.62:0.32	3.12	27.5	1		938	950
350	A0AB32TUI6|A0AB32TUI6_DANRE	AP1B1	LLSTDPVAAK	TRUE	34.28	3.92	2.1	8985959	2.70639e+06	735466	22353782	0	15809402	27814638	0	2.01734e+06	9436615	1.00:0.27:8.26:0.00:5.84:10.28:0.00:0.75:3.49	8598547	21812020	5.72698e+06	1.00:2.54:0.67	3.81	25.12	1		545	554
350	A0AB32TUI6|A0AB32TUI6_DANRE	AP1B1	GLEISGTFAR	TRUE	0	87.94	0.6	793028	0	0	0	2.77098e+06	4.36627e+06	0	0	0	0	-:-:-:64.00:64.00:-:-:-:-	0	3.56863e+06	0	-:64.00:-	64	41.03	1		755	764
350	A0AB32TUI6|A0AB32TUI6_DANRE	AP1B1	LASQANIAQVLAELK	TRUE	0	3.75	0	684568	0	0	0	0	0	6161110	0	0	0	-:-:-:-:-:64.00:-:-:-	0	6161110	0	-:64.00:-	64	56.04	1		361	375
612	Q6PHJ8|Q6PHJ8_DANRE	MYL12.1	NAFAC(+57.02)FDEEGTGFIHEDYLR	TRUE	0	3.75	0	303913	0	0	0	0	0	2.73522e+06	0	0	0	-:-:-:-:-:64.00:-:-:-	0	2.73522e+06	0	-:64.00:-	64	56.79	1	Carbamidomethylation	105	124
612	Q6PHJ8|Q6PHJ8_DANRE	MYL12.1	SNFNYVEFTR	TRUE	19.36	6.43	1.2	2.86039e+06	7026223	0	0	4.68007e+06	0	0	5.22398e+06	5241060	3.57215e+06	1.00:0.00:0.00:0.67:0.00:0.00:0.74:0.75:0.51	7026223	4.68007e+06	4679064	1.00:0.67:0.67	1.5	48.25	1		152	161
612	Q6PHJ8|Q6PHJ8_DANRE	MYL12.1	FTDEEVDELFR	TRUE	36.98	3.76	3.5	2.55816e+06	4.00095e+06	3.11917e+06	0	4.1713e+06	0	3.83466e+06	2.59137e+06	1.28732e+06	4.01864e+06	1.00:0.78:0.00:1.04:0.00:0.96:0.65:0.32:1.00	3560059	4.00298e+06	2.63244e+06	1.00:1.12:0.74	1.52	55.12	1		134	144
612	Q6PHJ8|Q6PHJ8_DANRE	MYL12.1	LNGTDPEEVIR	TRUE	58.45	2.01	3	10948429	8352016	3525568	15517598	11788480	22129180	8.14634e+06	16811926	3.24489e+06	9019857	1.00:0.42:1.86:1.41:2.65:0.98:2.01:0.39:1.08	9131727	14021334	9692224	1.00:1.54:1.06	1.54	27.18	1		94	104
1360	A0AB32TFY3|A0AB32TFY3_DANRE	ABLIM2	SPSSTYVAAPR	TRUE	2.48	15.59	3.7	1.5375e+06	0	0	3.59298e+06	2900757	2.97646e+06	4.36734e+06	0	0	0	-:-:64.00:64.00:64.00:64.00:-:-:-	3.59298e+06	3.41485e+06	0	1.00:0.95:0.00	64	20.86	1		493	503
1360	A0AB32TFY3|A0AB32TFY3_DANRE	ABLIM2	TEIDGQSPELDPR	TRUE	27.79	6.29	3.3	4576898	3.92495e+06	817991	0	0	13194464	13440577	0	1.61678e+06	8.19732e+06	1.00:0.21:0.00:0.00:3.36:3.42:0.00:0.41:2.09	2.37147e+06	13317520	4907052	1.00:5.62:2.07	5.62	24.47	1		551	563
2057	Q58E00|Q58E00_DANRE	DPF2L	TGQSEELVSC(+57.02)SDC(+57.02)GR	TRUE	50.52	0.99	2.2	1.37561e+06	1.02826e+06	146790	4.05672e+06	743788	0	3388346	1.19133e+06	127880	1.69738e+06	1.00:0.14:3.95:0.72:0.00:3.30:1.16:0.12:1.65	1.74392e+06	2.06607e+06	1.00553e+06	1.00:1.18:0.58	2.05	27.32	1	Carbamidomethylation; Carbamidomethylation	298	312
1008	B2GSV7|B2GSV7_DANRE	SEC23A	AVLNPLC(+57.02)QVDYR	TRUE	20.55	9.96	4.3	1.65007e+06	1.21818e+06	1.33806e+06	4.70579e+06	0	0	3.34048e+06	1.26604e+06	1.46185e+06	1.52027e+06	1.00:1.10:3.86:0.00:0.00:2.74:1.04:1.20:1.25	2.42068e+06	3.34048e+06	1416053	1.00:1.38:0.58	2.36	48.15	1	Carbamidomethylation	68	79
1008	B2GSV7|B2GSV7_DANRE	SEC23A	AETEEGPDVLR	TRUE	0	11.12	2.4	2447266	0	0	7381431	4328152	0	10315812	0	0	0	-:-:64.00:64.00:-:64.00:-:-:-	7381431	7321982	0	1.00:0.99:0.00	64	24.28	1		534	544
1008	B2GSV7|B2GSV7_DANRE	SEC23A	GPQQPQVPPSNR	TRUE	0	2.03	0.5	2.67631e+06	2301772	0	0	0	21785052	0	0	0	0	1.00:0.00:0.00:0.00:9.46:0.00:0.00:0.00:0.00	2301772	21785052	0	1.00:9.46:0.00	64	55.92	1		217	228
2047	A0A8M2B9C0|A0A8M2B9C0_DANRE	RPRD1B	ALQDLENAASGDAAVR	TRUE	71	5.58	3.5	3806937	3233281	3.07221e+06	8264522	2.99754e+06	5.1748e+06	4452896	2.90199e+06	675741	3.48946e+06	1.00:0.95:2.56:0.93:1.60:1.38:0.90:0.21:1.08	4.85667e+06	4.20841e+06	2.35573e+06	1.00:0.87:0.49	2.06	39.87	1		187	202
1418	Q568N7|Q568N7_DANRE	GM2A	SLDISPDPIPIPGR	TRUE	40.28	9.07	1.1	4712079	5724481	7962690	0	5.74034e+06	0	0	6664305	8768207	7.54869e+06	1.00:1.39:0.00:1.00:0.00:0.00:1.16:1.53:1.32	6.84359e+06	5.74034e+06	7.6604e+06	1.00:0.84:1.12	1.33	52.86	1		55	68
1418	Q568N7|Q568N7_DANRE	GM2A	VEGILGSTGK	TRUE	12.82	6.96	3.2	2.42623e+06	0	3.51587e+06	9179443	2.88181e+06	0	0	3.53191e+06	0	2.72709e+06	-:64.00:64.00:64.00:-:-:64.00:-:64.00	6347654	2.88181e+06	3.1295e+06	1.00:0.45:0.49	2.2	43.31	1		175	184
506	A0A8M3AWW4|A0A8M3AWW4_DANRE	LOC103909927	SFTYIDPNVLQSAK	TRUE	0	3.75	0	728586	0	0	6557274	0	0	0	0	0	0	-:-:64.00:-:-:-:-:-:-	6557274	0	0	1.00:0.00:0.00	64	35.17	1		1057	1070
998	A0A8M9QCW1|A0A8M9QCW1_DANRE	ITIH3B.2	LSEPQEIQFEVK	TRUE	8.09	8.4	4.2	1.19339e+06	0	1.20401e+06	4.44916e+06	0	3099569	1.58188e+06	0	0	405916	-:64.00:64.00:-:64.00:64.00:-:-:64.00	2.82658e+06	2.34073e+06	405916	1.00:0.83:0.14	6.96	31.32	1		60	71
998	A0A8M9QCW1|A0A8M9QCW1_DANRE	ITIH3B.2	YATTIITSR	TRUE	0	11.34	2	1.67988e+06	0	3.37532e+06	7.38296e+06	0	4.36068e+06	0	0	0	0	-:64.00:64.00:-:64.00:-:-:-:-	5.37914e+06	4.36068e+06	0	1.00:0.81:0.00	64	25.53	1		47	55
998	A0A8M9QCW1|A0A8M9QCW1_DANRE	ITIH3B.2	GDLNTGDLASAVK	TRUE	0	11.83	0.8	2.09094e+06	0	5.10564e+06	9980221	0	3.73256e+06	0	0	0	0	-:64.00:64.00:-:64.00:-:-:-:-	7542931	3.73256e+06	0	1.00:0.49:0.00	64	27.29	1		190	202
1009	A0AB32T5X6|A0AB32T5X6_DANRE	TOP2B	SLAVSGLGVIGR	TRUE	4.17	4.54	1.3	1.25461e+06	0	2994084	0	2.13176e+06	0	0	2.55409e+06	3.61158e+06	0	-:64.00:-:64.00:-:-:64.00:64.00:-	2994084	2.13176e+06	3.08283e+06	1.00:0.71:1.03	1.45	52.81	1		394	405
1009	A0AB32T5X6|A0AB32T5X6_DANRE	TOP2B	NTIEISELPVR	TRUE	51.23	2.06	2.7	4.07647e+06	2.47674e+06	2.10925e+06	11698923	2.47568e+06	4432790	8658519	3.06946e+06	1.76683e+06	0	1.00:0.85:4.72:1.00:1.79:3.50:1.24:0.71:0.00	5.4283e+06	5188998	2418144	1.00:0.96:0.45	2.24	44.81	1		846	856
1009	A0AB32T5X6|A0AB32T5X6_DANRE	TOP2B	TTFTLPTSTAK	TRUE	1.03	30.72	1.4	2.33041e+06	0	309236	14261518	444670	0	5958226	0	0	0	-:64.00:64.00:64.00:-:64.00:-:-:-	7285377	3.20145e+06	0	1.00:0.44:0.00	64	29.11	1		1334	1344
1419	A3KPI6|A3KPI6_DANRE	SI:CH211-288G17.3	QASSLDVANGPPR	TRUE	29.99	0.24	1.7	2.82373e+06	0	2.53656e+06	6190538	2991659	0	6295308	3609550	0	3.78998e+06	-:64.00:64.00:64.00:-:64.00:64.00:-:64.00	4363547	4.64348e+06	3.69976e+06	1.00:1.06:0.85	1.26	35.84	1		142	154
1419	A3KPI6|A3KPI6_DANRE	SI:CH211-288G17.3	KIPLTPEEESER	TRUE	18.3	6.88	0.7	1.50958e+06	0	1.96692e+06	0	2404305	0	0	4851497	2.96838e+06	1395118	-:64.00:-:64.00:-:-:64.00:64.00:64.00	1.96692e+06	2404305	3.07167e+06	1.00:1.22:1.56	1.56	55.2	1		80	91
1010	A0A8M1RJ00|A0A8M1RJ00_DANRE	LOC100535417	THTQDAVPLSLGQEFGGYVQQVK	TRUE	27.81	8.89	4.5	2.61234e+06	0	3.58171e+06	0	4.07482e+06	0	5639694	2.95981e+06	4502163	2752870	-:64.00:-:64.00:-:64.00:64.00:64.00:64.00	3.58171e+06	4857256	3.40495e+06	1.00:1.36:0.95	1.43	55.68	1		40	62
1010	A0A8M1RJ00|A0A8M1RJ00_DANRE	LOC100535417	VSALTGLPFVTAANK	TRUE	30.51	8.34	1.4	7811047	0	0	16311263	11971603	0	14503614	9188764	10022458	8.30172e+06	-:-:64.00:64.00:-:64.00:64.00:64.00:64.00	16311263	13237608	9170981	1.00:0.81:0.56	1.78	53.12	1		103	117
1010	A0A8M1RJ00|A0A8M1RJ00_DANRE	LOC100535417	VYELAAGGTAVGTGLNTR	TRUE	26.21	3.9	1	11744067	13502664	17339892	0	19369872	9824113	12361686	12643651	9455790	11198939	1.00:1.28:0.00:1.43:0.73:0.92:0.94:0.70:0.83	18239588	16695756	11099460	1.00:0.92:0.61	1.64	40.52	2		75	92
1420	Q8JGS6|Q8JGS6_DANRE	ACTL6A	QSGTTYFIDTNQLR	TRUE	43.77	0.23	3	2.04937e+06	609253	383435	10087558	878478	2786806	0	1.82497e+06	515030	1.35881e+06	1.00:0.63:16.56:1.44:4.57:0.00:3.00:0.85:2.23	3.69342e+06	1.83264e+06	1.23294e+06	1.00:0.50:0.33	3	44.51	1		63	76
1420	Q8JGS6|Q8JGS6_DANRE	ACTL6A	LIANNTTVER	TRUE	6.38	8.99	5.2	34793904	219320192	0	42066896	0	15281276	33114100	0	3.36266e+06	0	1.00:0.00:0.19:0.00:0.07:0.15:0.00:0.02:0.00	130693544	24197688	3.36266e+06	1.00:0.19:0.03	38.87	20.78	1		380	389
1406	E7EZD1|E7EZD1_DANRE	NBEAA	SLVAAPVEG	TRUE	12.66	6.73	3.2	2.15314e+06	5743723	6.41957e+06	0	2817353	0	0	3.65858e+06	739031	0	1.00:1.12:0.00:0.49:0.00:0.00:0.64:0.13:0.00	6081644	2817353	2.1988e+06	1.00:0.46:0.36	2.77	45.78	1		1757	1765
1406	E7EZD1|E7EZD1_DANRE	NBEAA	GPEAVRALN	TRUE	59.12	3.66	2.6	10537519	8525560	367645	17982950	15107368	12748066	27320756	12328758	456571	0	1.00:0.04:2.11:1.77:1.50:3.20:1.45:0.05:0.00	8958718	18392064	6.39266e+06	1.00:2.05:0.71	2.88	23.07	1		2560	2568
1421	Q7SZC7|Q7SZC7_DANRE	PGRMC2	DFTLQQLR	TRUE	25.56	8.71	1.8	1.55241e+06	1.84061e+06	2135533	0	2.44228e+06	0	0	2.69547e+06	1976415	2881420	1.00:1.16:0.00:1.33:0.00:0.00:1.46:1.07:1.57	1.98807e+06	2.44228e+06	2.51777e+06	1.00:1.23:1.27	1.27	48.9	1		80	87
1421	Q7SZC7|Q7SZC7_DANRE	PGRMC2	EGPYGIFAGR	TRUE	5.42	4.47	3	1.94802e+06	6027564	3.30927e+06	0	4.58314e+06	0	0	0	0	3.61225e+06	1.00:0.55:0.00:0.76:0.00:0.00:0.00:0.00:0.60	4.66842e+06	4.58314e+06	3.61225e+06	1.00:0.98:0.77	1.29	55.57	1		118	127
760	A0A8M6YVY0|A0A8M6YVY0_DANRE	CAMK2D2	DTGPAPALEPQTTVIHNPVDR	TRUE	0	10.82	1.9	1.75278e+06	0	0	6.81606e+06	0	3.71059e+06	5.24841e+06	0	0	0	-:-:64.00:-:64.00:64.00:-:-:-	6.81606e+06	4479502	0	1.00:0.66:0.00	64	29.09	1		340	360
760	A0A8M6YVY0|A0A8M6YVY0_DANRE	CAMK2D2	ESTESANTTIEDEDLK	TRUE	2.26	6.29	2.7	769805	0	0	497934	0	3.41949e+06	2.75903e+06	0	251790	0	-:-:64.00:-:64.00:64.00:-:64.00:-	497934	3.08926e+06	251790	1.00:6.20:0.51	12.27	22.54	1		363	378
760	A0A8M6YVY0|A0A8M6YVY0_DANRE	CAMK2D2	SGAPSVPIN	TRUE	26.28	9.05	1.1	17942198	0	3.47124e+06	3778713	6.96114e+06	112515864	25055460	0	9697374	0	-:64.00:64.00:64.00:64.00:64.00:-:64.00:-	3.62498e+06	48177488	9697374	1.00:13.29:2.68	13.29	25.41	1		504	512
2059	A0A8M2BIJ9|A0A8M2BIJ9_DANRE	ACIN1A	SGVSITIDDPVR	TRUE	52.95	3.77	4.7	10770838	28590780	4913765	14840598	4.37437e+06	7113233	19499716	3.79856e+06	5.87119e+06	7.93533e+06	1.00:0.17:0.52:0.15:0.25:0.68:0.13:0.21:0.28	16115048	10329107	5868360	1.00:0.64:0.36	2.75	41.87	1		1566	1577
761	A0A2R8Q2J0|A0A2R8Q2J0_DANRE	NPC1	SNIQIPLQYLSR	TRUE	19.21	6.81	3.5	2.32721e+06	6.47639e+06	5.39509e+06	0	3.36403e+06	0	0	3.33568e+06	0	2.37369e+06	1.00:0.83:0.00:0.52:0.00:0.00:0.52:0.00:0.37	5.93574e+06	3.36403e+06	2.85468e+06	1.00:0.57:0.48	2.08	54.35	1		90	101
761	A0A2R8Q2J0|A0A2R8Q2J0_DANRE	NPC1	VC(+57.02)C(+57.02)DTQQLNTLK	TRUE	33.34	0.99	2.5	2.09033e+06	2390014	447176	4.73265e+06	2.2526e+06	0	3.65469e+06	2117518	0	3.21836e+06	1.00:0.19:1.98:0.94:0.00:1.53:0.89:0.00:1.35	2.52328e+06	2953647	2.66794e+06	1.00:1.17:1.06	1.17	36.31	1	Carbamidomethylation; Carbamidomethylation	78	89
761	A0A2R8Q2J0|A0A2R8Q2J0_DANRE	NPC1	ITTNPVELWSAPSSR	TRUE	51.56	7.65	2	3761375	2.84382e+06	2922246	17473090	2.03013e+06	0	4393443	1.52702e+06	831479	1.83114e+06	1.00:1.03:6.14:0.71:0.00:1.54:0.54:0.29:0.64	7746387	3211787	1.39655e+06	1.00:0.41:0.18	5.55	49.86	1		376	390
761	A0A2R8Q2J0|A0A2R8Q2J0_DANRE	NPC1	DVQAPSSNIK	TRUE	0.31	18.35	2	2669614	834473	0	0	2193645	12640865	8357543	0	0	0	1.00:0.00:0.00:2.63:15.15:10.02:0.00:0.00:0.00	834473	7.73068e+06	0	1.00:9.26:0.00	64	51.94	1		161	170
1422	A9C3V8|A9C3V8_DANRE	IGF2BP2A	IAPAESPDVTQR	TRUE	36.61	11.43	1	7033950	8778345	124355	13381399	2889911	14225817	21561062	0	2.34466e+06	0	1.00:0.02:1.52:0.33:1.62:2.46:0.00:0.27:0.00	7428033	12892263	2.34466e+06	1.00:1.74:0.32	5.5	20.46	1		469	480
1423	B0S6H4|B0S6H4_DANRE	PLP2B	AETEGSPFGGC(+57.02)LEK	TRUE	48.88	0.52	1	5539316	6837434	651396	18364176	3.77822e+06	3151060	5754943	4816760	794948	5704908	1.00:0.10:2.69:0.55:0.46:0.84:0.70:0.12:0.83	8617669	4.22807e+06	3.77221e+06	1.00:0.49:0.44	2.28	27.75	1	Carbamidomethylation	2	15
1423	B0S6H4|B0S6H4_DANRE	PLP2B	QHAAAPTDDRV	TRUE	38.8	11.36	1	7983809	7783359	7.53474e+06	13229654	1.37347e+06	9381313	27049672	5502068	0	0	1.00:0.97:1.70:0.18:1.21:3.48:0.71:0.00:0.00	9515919	12601486	5502068	1.00:1.32:0.58	2.29	19.69	1		143	153
2061	A0A2R8Q009|A0A2R8Q009_DANRE	NTMT1	TGTGC(+57.02)ALDC(+57.02)GAGIGR	TRUE	67.86	6.69	3.5	5767518	4.81154e+06	4.16575e+06	17438658	4.05656e+06	5.21368e+06	7.85351e+06	3.64568e+06	664017	4.05827e+06	1.00:0.87:3.62:0.84:1.08:1.63:0.76:0.14:0.84	8805314	5707916	2.78932e+06	1.00:0.65:0.32	3.16	36.65	1	Carbamidomethylation; Carbamidomethylation	80	94
1004	A0A0R4IVY2|A0A0R4IVY2_DANRE	IGF2BP2B	IAAPESPDEPER	TRUE	57.93	1.75	3.9	6476966	2.21855e+06	4951580	7328743	1.22993e+06	15694328	16388265	3.5391e+06	2.26353e+06	4.67868e+06	1.00:2.23:3.30:0.55:7.07:7.39:1.60:1.02:2.11	4832957	11104174	3.49377e+06	1.00:2.30:0.72	3.18	20.36	1		298	309
1004	A0A0R4IVY2|A0A0R4IVY2_DANRE	IGF2BP2B	DQTPDENDDVFVK	TRUE	17.35	7.6	2	2.35713e+06	0	2177162	4.73671e+06	3.43375e+06	0	9339330	1.52719e+06	0	0	-:64.00:64.00:64.00:-:64.00:64.00:-:-	3.45694e+06	6.38654e+06	1.52719e+06	1.00:1.85:0.44	4.18	37.14	1		383	395
1424	A0A8M9PR82|A0A8M9PR82_DANRE	UBAP2L	EGGLTSNPYSAGDLSK	TRUE	53.75	5.84	1.6	2.48361e+06	0	512324	3.94547e+06	1898201	5812097	6.34143e+06	2.08365e+06	496322	1.26299e+06	-:64.00:64.00:64.00:64.00:64.00:64.00:64.00:64.00	2.2289e+06	4683908	1.28099e+06	1.00:2.10:0.57	3.66	26.3	1		922	937
1424	A0A8M9PR82|A0A8M9PR82_DANRE	UBAP2L	TTTGGSTTGSQFLEQFK	TRUE	0	2.01	1	544362	0	0	3.65274e+06	0	0	0	0	1.24651e+06	0	-:-:64.00:-:-:-:-:64.00:-	3.65274e+06	0	1.24651e+06	1.00:0.00:0.34	64	37.88	1		392	408
762	A5A5E1|A5A5E1_DANRE	CYFIP2	LGTPQQIAIAR	TRUE	14.92	5.97	0.4	2255400	3.78084e+06	3846263	0	6749543	0	0	0	3.97604e+06	1.94592e+06	1.00:1.02:0.00:1.79:0.00:0.00:0.00:1.05:0.51	3.81355e+06	6749543	2.96098e+06	1.00:1.77:0.78	2.28	44.97	1		1065	1075
762	A5A5E1|A5A5E1_DANRE	CYFIP2	YSNSEVVTGSGLDSQK	TRUE	68.45	9.21	2.6	3.17447e+06	0	2.48705e+06	2.30735e+06	3068465	8703706	6.99839e+06	2.15422e+06	433457	2.41759e+06	-:64.00:64.00:64.00:64.00:64.00:64.00:64.00:64.00	2.3972e+06	6256854	1.66842e+06	1.00:2.61:0.70	3.75	28.99	1		365	380
762	A5A5E1|A5A5E1_DANRE	CYFIP2	TAIPFTQEPQR	TRUE	0	12.46	2.3	3.38898e+06	0	0	0	0	10608380	16290792	0	0	3601651	-:-:-:-:64.00:64.00:-:-:64.00	0	13449586	3601651	-:64.00:64.00	64	28.33	1		865	875
762	A5A5E1|A5A5E1_DANRE	CYFIP2	NAFVTGIAR	TRUE	0	2.01	1.7	2264663	0	0	12302409	0	8079557	0	0	0	0	-:-:64.00:-:64.00:-:-:-:-	12302409	8079557	0	1.00:0.66:0.00	64	27.9	1		50	58
1011	A0A8N7UZX7|A0A8N7UZX7_DANRE	SLC1A2B	TQSYYDDLK	TRUE	0	2.01	0.1	2332357	6098585	0	0	14892627	0	0	0	0	0	1.00:0.00:0.00:2.44:0.00:0.00:0.00:0.00:0.00	6098585	14892627	0	1.00:2.44:0.00	64	44.23	1		506	514
1011	A0A8N7UZX7|A0A8N7UZX7_DANRE	SLC1A2B	AELDALDAQHGK	TRUE	5.54	4.65	2.3	4.59656e+06	0	3.5025e+06	5.01524e+06	5.19768e+06	16938254	4242617	3199843	3.27288e+06	0	-:64.00:64.00:64.00:64.00:64.00:64.00:64.00:-	5968032	15788112	3236361	1.00:2.65:0.54	4.88	36.33	2		485	496
1011	A0A8N7UZX7|A0A8N7UZX7_DANRE	SLC1A2B	C(+57.02)LEENLGIDK	TRUE	0	10.19	1.5	1.12066e+06	0	0	0	5.44122e+06	0	0	0	3706534	938187	-:-:-:64.00:-:-:-:64.00:64.00	0	5.44122e+06	2.32236e+06	-:64.00:64.00	64	43.38	1	Carbamidomethylation	360	369
1358	F1QF86|F1QF86_DANRE	PPP3CCB	IQSFEEAR	TRUE	16.89	14.57	1.5	5131495	3.81967e+06	238524	16343851	7.2494e+06	5.73637e+06	12424128	0	371509	0	1.00:0.06:4.28:1.90:1.50:3.25:0.00:0.10:0.00	6800683	8469966	371509	1.00:1.25:0.05	22.8	22.43	1		459	466
1358	F1QF86|F1QF86_DANRE	PPP3CCB	IINDGANILR	TRUE	0	10.98	2	5054547	0	0	17735102	0	17510824	10244998	0	0	0	-:-:64.00:-:64.00:64.00:-:-:-	17735102	13877911	0	1.00:0.78:0.00	64	28.89	1		61	70
751	A0AB32TCW0|A0AB32TCW0_DANRE	TRDN	VTPAEEDETETPIAVTPTTDDDQK	TRUE	4.36	6.08	1.6	878880	0	402744	0	0	4.73782e+06	2.24524e+06	524104	0	0	-:64.00:-:-:64.00:64.00:64.00:-:-	402744	3.49153e+06	524104	1.00:8.67:1.30	8.67	30.65	1		468	491
751	A0AB32TCW0|A0AB32TCW0_DANRE	TRDN	AAPIPAAPK	TRUE	11.6	8.09	1.6	5696061	0	0	12047386	4591403	16380190	17627572	0	618000	0	-:-:64.00:64.00:64.00:64.00:-:64.00:-	12047386	12866388	618000	1.00:1.07:0.05	20.82	21.94	1		435	443
751	A0AB32TCW0|A0AB32TCW0_DANRE	TRDN	ADGDAAILTAVEESAAK	TRUE	9.41	7.43	3.3	884221	762230	807845	4.8864e+06	506576	0	0	0	994937	0	1.00:1.06:6.41:0.66:0.00:0.00:0.00:1.31:0.00	2152158	506576	994937	1.00:0.24:0.46	4.25	50.63	1		533	549
612	Q5XJB0|Q5XJB0_DANRE	MYL9A	FTDEEVDELFR	TRUE	36.98	3.76	3.5	2.55816e+06	4.00095e+06	3.11917e+06	0	4.1713e+06	0	3.83466e+06	2.59137e+06	1.28732e+06	4.01864e+06	1.00:0.78:0.00:1.04:0.00:0.96:0.65:0.32:1.00	3560059	4.00298e+06	2.63244e+06	1.00:1.12:0.74	1.52	55.12	1		135	145
1940	A0A8M1N667|A0A8M1N667_DANRE	LIMS2	VIEGDVVSALNK	TRUE	46.35	5.61	0.8	5336461	3025584	3.41221e+06	8427313	3.58967e+06	8014820	15726718	3426432	0	2.4054e+06	1.00:1.13:2.79:1.19:2.65:5.20:1.13:0.00:0.80	4955036	9110404	2.91591e+06	1.00:1.84:0.59	3.12	43.9	1		303	314
1422	A0A2R8RHK1|A0A2R8RHK1_DANRE	IGF2BP2A	IAPAESPDVTQR	TRUE	36.61	11.43	1	7033950	8778345	124355	13381399	2889911	14225817	21561062	0	2.34466e+06	0	1.00:0.02:1.52:0.33:1.62:2.46:0.00:0.27:0.00	7428033	12892263	2.34466e+06	1.00:1.74:0.32	5.5	20.46	1		316	327
2064	A0A4W4|A0A4W4_DANRE	NEGR1	AGQTVDYTTSSESVVSR	TRUE	68.91	6.43	1.8	5160778	1.00753e+06	546370	5.22309e+06	1632150	21701314	10351724	2.32192e+06	742576	2920331	1.00:0.54:5.18:1.62:21.54:10.27:2.30:0.74:2.90	2258996	11228396	1.99494e+06	1.00:4.97:0.88	5.63	23.47	1		34	50
2066	Q7T300|Q7T300_DANRE	SP4	DSIQQAGANAASSEAAAGR	TRUE	44.41	7.39	2	6317095	0	792396	12056648	4412646	19523624	14520084	1.52388e+06	1.29066e+06	2733917	-:64.00:64.00:64.00:64.00:64.00:64.00:64.00:64.00	6424522	12818785	2.07735e+06	1.00:2.00:0.32	6.17	20.71	2		106	124
2024	A2BI17|A2BI17_DANRE	RHOBTB4	C(+57.02)VVVGDNAVGK	TRUE	41.53	10.02	2	9302987	10454669	7189719	15452746	11359730	11599125	18501144	7.38396e+06	1.78579e+06	0	1.00:0.69:1.48:1.09:1.11:1.77:0.71:0.17:0.00	11032378	13820000	4584876	1.00:1.25:0.42	3.01	29.34	1	Carbamidomethylation	17	27
1911	A0A8M9P6H2|A0A8M9P6H2_DANRE	NDRG4	TASLTSAGSVDGSR	TRUE	52.09	0.03	3.2	15711810	15721762	16400656	15926797	4.05366e+06	31447340	26324926	12242553	0	19288600	1.00:1.04:1.01:0.26:2.00:1.67:0.78:0.00:1.23	16016405	20608642	15765576	1.00:1.29:0.98	1.31	27.75	1		347	360
1012	Q6DGJ7|Q6DGJ7_DANRE	NAPGB	LIEPIDLEK	TRUE	24.68	9.63	4.6	2.81687e+06	1.94838e+06	0	0	2806533	0	11014477	2.91083e+06	4297780	2.37387e+06	1.00:0.00:0.00:1.44:0.00:5.65:1.49:2.21:1.22	1.94838e+06	6910505	3.19416e+06	1.00:3.55:1.64	3.55	49.65	1		124	132
1012	Q6DGJ7|Q6DGJ7_DANRE	NAPGB	SPAPPQGGSAGPPAPQEDDDYEGGLC(+57.02)	TRUE	9.07	7.85	1.5	4318988	0	1.12081e+06	3.7858e+06	0	26067916	6407497	0	1488872	0	-:64.00:64.00:-:64.00:64.00:-:64.00:-	2.4533e+06	16237706	1488872	1.00:6.62:0.61	10.91	26.93	1	Carbamidomethylation	286	311
1012	Q6DGJ7|Q6DGJ7_DANRE	NAPGB	RLDEAAVALQK	TRUE	0	2.01	0.1	350730	0	0	0	0	1.29844e+06	0	1858130	0	0	-:-:-:-:64.00:-:64.00:-:-	0	1.29844e+06	1858130	-:64.00:64.00	64	31.11	1		169	179
1427	F1QLZ5|F1QLZ5_DANRE	LOC108179061	NSHAQGQTSGFYSC(+57.02)	TRUE	0.62	0.02	1.4	439819	0	0	1.09404e+06	0	0	2.5216e+06	342733	0	0	-:-:64.00:-:-:64.00:64.00:-:-	1.09404e+06	2.5216e+06	342733	1.00:2.30:0.31	7.36	21.59	1	Carbamidomethylation	388	401
1427	F1QLZ5|F1QLZ5_DANRE	LOC108179061	LTSSPTLSSNPTR	TRUE	29.43	3.55	3.8	10789512	3775913	0	12081998	5752905	6990348	60803376	5833324	1.86775e+06	0	1.00:0.00:3.20:1.52:1.85:16.10:1.54:0.49:0.00	7.92896e+06	24515544	3.85053e+06	1.00:3.09:0.49	6.37	21.68	1		241	253
635	A0AB32TNG7|A0AB32TNG7_DANRE	ANK3A	TLEQQENFEEVAR	TRUE	60.76	5.87	3.6	3591865	3197583	1.57927e+06	4.29679e+06	3.76599e+06	7.18058e+06	5816733	2798530	225554	3.46575e+06	1.00:0.49:1.34:1.18:2.25:1.82:0.88:0.07:1.08	3.02455e+06	5587769	2.16328e+06	1.00:1.85:0.72	2.58	40.15	1		1333	1345
2068	F8W2U6|F8W2U6_DANRE	LGALS2B	FNAHGDSNTIVC(+57.02)NSK	TRUE	14.84	4.98	1.7	6.26399e+06	8.25757e+06	0	8985884	2207290	21511288	6509196	1.39327e+06	29488.6	7481936	1.00:0.00:1.09:0.27:2.61:0.79:0.17:0.02:0.91	12051806	11444957	4.46709e+06	1.00:0.95:0.37	2.7	19.69	2	Carbamidomethylation	48	62
2069	A0A8M2B505|A0A8M2B505_DANRE	SI:CH211-113G11.6	DGPVLLPC(+57.02)PVR	TRUE	67.51	4.26	1.9	6277694	2.49071e+06	2.38774e+06	17261292	5.29276e+06	10607909	8421979	3757273	3.93254e+06	2.34704e+06	1.00:0.96:6.93:2.12:4.26:3.38:1.51:1.58:0.94	7.37991e+06	8107549	3.34562e+06	1.00:1.10:0.45	2.42	46.14	1	Carbamidomethylation	534	544
763	Q7ZVK8|Q7ZVK8_DANRE	MAPK3	PSNLLINTTC(+57.02)DLK	TRUE	41.16	3.87	1.7	2.45441e+06	3171563	3.47057e+06	0	2.78739e+06	1.96658e+06	0	3.83057e+06	4.6116e+06	2.25143e+06	1.00:1.09:0.00:0.88:0.62:0.00:1.21:1.45:0.71	3321069	2.37699e+06	3564533	1.00:0.72:1.07	1.5	49.33	1	Carbamidomethylation	183	195
763	Q7ZVK8|Q7ZVK8_DANRE	MAPK3	GQNFDVGPR	TRUE	58.09	6.25	3.9	16151475	21300776	14902248	22125440	13211484	12137262	31688942	9722625	3.06631e+06	17208188	1.00:0.70:1.04:0.62:0.57:1.49:0.46:0.14:0.81	19442822	19012562	9999040	1.00:0.98:0.51	1.94	38.55	1		47	55
507	A0AB32T9N9|A0AB32T9N9_DANRE	SI:CH211-266G18.10	GAEVDSAEDILEEQK	TRUE	40.48	3.21	0.9	3.84836e+06	0	3.00978e+06	9212805	1.60869e+06	7599415	5.52595e+06	1.11923e+06	2997202	3.56219e+06	-:64.00:64.00:64.00:64.00:64.00:64.00:64.00:64.00	6111291	4.91135e+06	2.55954e+06	1.00:0.80:0.42	2.39	37.07	1		559	573
507	A0AB32T9N9|A0AB32T9N9_DANRE	SI:CH211-266G18.10	INITVEK	TRUE	47.63	4.45	0.5	8339314	9757269	0	986692	20545610	14351880	5.11691e+06	5555954	6015659	12723849	1.00:0.00:0.10:2.11:1.47:0.52:0.57:0.62:1.30	5.37198e+06	13338134	8.09849e+06	1.00:2.48:1.51	2.48	44.86	1		1118	1124
507	A0AB32T9N9|A0AB32T9N9_DANRE	SI:CH211-266G18.10	STAETDGDELEIK	TRUE	0.71	4	2.5	5.62277e+06	1.67154e+06	0	9233026	0	0	38437804	0	1.26253e+06	0	1.00:0.00:5.52:0.00:0.00:23.00:0.00:0.76:0.00	5.45228e+06	38437804	1.26253e+06	1.00:7.05:0.23	30.45	24.46	1		546	558
507	A0AB32T9N9|A0AB32T9N9_DANRE	SI:CH211-266G18.10	TVDGSENDAVASVEEEK	TRUE	18.59	6.24	1.3	1190483	0	0	2101979	0	4882905	2.76889e+06	713257	247316	0	-:-:64.00:-:64.00:64.00:64.00:64.00:-	2101979	3825897	480287	1.00:1.82:0.23	7.97	22.79	1		577	593
507	A0AB32T9N9|A0AB32T9N9_DANRE	SI:CH211-266G18.10	EDTDGFTVTEEK	TRUE	1.63	14.99	2.9	2135484	2246709	4.26157e+06	6110722	0	0	6600353	0	0	0	1.00:1.90:2.72:0.00:0.00:2.94:0.00:0.00:0.00	4.20633e+06	6600353	0	1.00:1.57:0.00	64	30.54	1		866	877
1388	A0A8M9PHZ9|A0A8M9PHZ9_DANRE	AFDNA	TPLAPHSGPVSQPSR	TRUE	0	2.03	0.4	1.31876e+06	0	0	10890351	978530	0	0	0	0	0	-:-:64.00:64.00:-:-:-:-:-	10890351	978530	0	1.00:0.09:0.00	64	19.52	1		1311	1325
1388	A0A8M9PHZ9|A0A8M9PHZ9_DANRE	AFDNA	LAAGDQLLSVDGR	TRUE	75.09	0.08	1.9	3.61461e+06	655926	1.33743e+06	13522008	1.82951e+06	1.44669e+06	6.90569e+06	2208199	2.30114e+06	2.32494e+06	1.00:2.04:20.62:2.79:2.21:10.53:3.37:3.51:3.54	5171789	3393965	2.27809e+06	1.00:0.66:0.44	2.27	44.04	1		1007	1019
1013	F8W315|F8W315_DANRE	PALLD	STLVQPISTTPQR	TRUE	34.59	3.41	0.3	2.20539e+06	2.0922e+06	0	4308349	1.2806e+06	2.70555e+06	4.70637e+06	2.3661e+06	218501	2.17082e+06	1.00:0.00:2.06:0.61:1.29:2.25:1.13:0.10:1.04	3.20027e+06	2897509	1.58514e+06	1.00:0.91:0.50	2.02	32.69	1		411	423
1013	F8W315|F8W315_DANRE	PALLD	SQEVAEGSPIR	TRUE	5.89	15.19	4.4	1.83252e+06	4075556	2.6606e+06	4413337	0	0	5.34317e+06	0	0	0	1.00:0.65:1.08:0.00:0.00:1.31:0.00:0.00:0.00	3.7165e+06	5.34317e+06	0	1.00:1.44:0.00	64	28.51	1		279	289
1013	F8W315|F8W315_DANRE	PALLD	DAGVYTC(+57.02)IASNR	TRUE	6.4	6.98	2.1	3.90203e+06	4.69036e+06	5234566	14131430	0	7829656	0	0	3.23224e+06	0	1.00:1.12:3.01:0.00:1.67:0.00:0.00:0.69:0.00	8018787	7829656	3.23224e+06	1.00:0.98:0.40	2.48	25	1	Carbamidomethylation	1224	1235
1014	A7YYE9|A7YYE9_DANRE	SRP68	LESLITQTR	TRUE	1.88	4.75	2.6	2.60866e+06	0	4.01406e+06	11178279	0	3556685	0	4728885	0	0	-:64.00:64.00:-:64.00:-:64.00:-:-	7596170	3556685	4728885	1.00:0.47:0.62	2.14	35.71	1		245	253
1014	A7YYE9|A7YYE9_DANRE	SRP68	VEEISPNIR	TRUE	50.03	3.46	2.4	7287313	6.24522e+06	7991443	16480232	5.90822e+06	0	11716366	6055787	2117669	9070876	1.00:1.28:2.64:0.95:0.00:1.88:0.97:0.34:1.45	10238965	8812294	5.74811e+06	1.00:0.86:0.56	1.78	39.99	1		204	212
1014	A7YYE9|A7YYE9_DANRE	SRP68	LC(+57.02)ESPNVDAK	TRUE	0	0.04	1.7	2.17961e+06	0	8559517	0	0	0	10225725	0	831263	0	-:64.00:-:-:-:64.00:-:64.00:-	8559517	10225725	831263	1.00:1.19:0.10	12.3	18.85	1	Carbamidomethylation	139	148
1398	A0A8M2BCS2|A0A8M2BCS2_DANRE	RUFY3	LTPEAGEITASVK	TRUE	56.11	2.71	1.6	4.7086e+06	6810360	352228	4.65436e+06	7511046	9348163	4.85457e+06	8494509	352165	0	1.00:0.05:0.68:1.10:1.37:0.71:1.25:0.05:0.00	3.93898e+06	7.23793e+06	4423337	1.00:1.84:1.12	1.84	26.74	1		171	183
1398	A0A8M2BCS2|A0A8M2BCS2_DANRE	RUFY3	LTEELAVANNR	TRUE	7.71	56.86	4	5407719	0	0	0	0	14211057	15322093	6614176	1.30661e+06	11215538	-:-:-:-:64.00:64.00:64.00:64.00:64.00	0	14766575	6.37877e+06	-:64.00:64.00	64	24.7	1		328	338
1429	A3FKT8|A3FKT8_DANRE	ICN2	ELLTAEMSDVFGK	TRUE	61.38	10.87	3.3	11190348	3.2788e+06	8692950	0	12863357	31468946	13801794	8603999	10680969	11322318	1.00:2.65:0.00:3.92:9.60:4.21:2.62:3.26:3.45	5985875	19378032	10202429	1.00:3.24:1.70	3.24	57.09	1		39	51
1429	A3FKT8|A3FKT8_DANRE	ICN2	ASLDNIFK	TRUE	56.5	0.53	0.9	16531219	12034165	29237976	0	19301750	22022574	0	18295234	23378818	24510458	1.00:2.43:0.00:1.60:1.83:0.00:1.52:1.94:2.04	20636070	20662162	22061504	1.00:1.00:1.07	1.07	54.55	1		56	63
635	A0A8M9PVB2|A0A8M9PVB2_DANRE	ANK3A	TLEQQENFEEVAR	TRUE	60.76	5.87	3.6	3591865	3197583	1.57927e+06	4.29679e+06	3.76599e+06	7.18058e+06	5816733	2798530	225554	3.46575e+06	1.00:0.49:1.34:1.18:2.25:1.82:0.88:0.07:1.08	3.02455e+06	5587769	2.16328e+06	1.00:1.85:0.72	2.58	40.15	1		1318	1330
1430	Q6DGU4|Q6DGU4_DANRE	NEDD8L	IQGGSVLHLVLALR	TRUE	2.6	13.55	1.2	401008	0	0	0	0	2.81418e+06	623567	0	171320	0	-:-:-:-:64.00:64.00:-:64.00:-	0	1.71888e+06	171320	-:64.00:64.00	64	58.48	1		61	74
1430	Q6DGU4|Q6DGU4_DANRE	NEDD8L	EIEIDIEPTDK	TRUE	39.67	9.92	2.1	7.3358e+06	0	0	15312140	4309130	20448530	12453622	5173370	4.06793e+06	4257513	-:-:64.00:64.00:64.00:64.00:64.00:64.00:64.00	15312140	12403761	4.4996e+06	1.00:0.81:0.29	3.4	40.58	1		12	22
1404	Q4FIV6|Q4FIV6_DANRE	SLC6A9	TSPSEEYWR	TRUE	0	2.01	0.3	322059	0	708747	0	2.18979e+06	0	0	0	0	0	-:64.00:-:64.00:-:-:-:-:-	708747	2.18979e+06	0	1.00:3.09:0.00	64	46.63	1		193	201
1404	Q4FIV6|Q4FIV6_DANRE	SLC6A9	YATAGPESVEVSPLK	TRUE	30.39	8.4	2.2	3.02806e+06	0	0	5.28003e+06	3.37914e+06	7.45479e+06	6.63751e+06	3.17149e+06	0	1.32955e+06	-:-:64.00:64.00:64.00:64.00:64.00:-:64.00	5.28003e+06	5823814	2250521	1.00:1.10:0.43	2.59	35.59	1		597	611
1431	A9YD19|A9YD19_DANRE	ALDH8A1	SSFSNQGEIC(+57.02)LC(+57.02)TSR	TRUE	5.31	63.08	2.2	466305	0	0	0	740453	2.02948e+06	509804	451448	0	465558	-:-:-:64.00:64.00:64.00:64.00:-:64.00	0	1.09325e+06	458503	-:64.00:64.00	64	38.81	1	Carbamidomethylation; Carbamidomethylation	278	292
1431	A9YD19|A9YD19_DANRE	ALDH8A1	VPDSGAEEVNAAVR	TRUE	75.96	7.87	2.9	4338899	3532086	3.76616e+06	5.30834e+06	3125905	6445297	9740778	2660635	700340	3.77055e+06	1.00:1.07:1.50:0.89:1.82:2.76:0.75:0.20:1.07	4.20219e+06	6.43733e+06	2377175	1.00:1.53:0.57	2.71	35.64	1		39	52
1015	A0AB32T819|A0AB32T819_DANRE	GPD1L	FC(+57.02)ESTIGSK	TRUE	10	86.57	2.2	4680990	0	9766990	12837533	5.5951e+06	5.42574e+06	8503552	0	0	0	-:64.00:64.00:64.00:64.00:64.00:-:-:-	11302262	6.50813e+06	0	1.00:0.58:0.00	64	20.78	1	Carbamidomethylation	162	170
1015	A0AB32T819|A0AB32T819_DANRE	GPD1L	LPENVVAVPQLR	TRUE	56.54	2.67	1.4	5.17923e+06	2736806	4.18615e+06	20587068	4.19284e+06	0	1.95428e+06	4.56232e+06	4.3168e+06	4.07686e+06	1.00:1.53:7.52:1.53:0.00:0.71:1.67:1.58:1.49	9170008	3.07356e+06	4318657	1.00:0.34:0.47	2.98	48.52	1		70	81
1015	A0AB32T819|A0AB32T819_DANRE	GPD1L	DLLQTPNFR	TRUE	34.01	2.15	2.2	4.60074e+06	3.74965e+06	3.0245e+06	13090294	5950783	7.98486e+06	0	2698634	4907911	0	1.00:0.81:3.49:1.59:2.13:0.00:0.72:1.31:0.00	6621483	6967822	3.80327e+06	1.00:1.05:0.57	1.83	46.91	1		180	188
764	A0A8M2BA22|A0A8M2BA22_DANRE	LOC100001114	TPLAGGTGTTPEVPR	TRUE	0	2.02	0.5	1.02327e+06	8.06365e+06	0	0	0	0	1.14575e+06	0	0	0	1.00:0.00:0.00:0.00:0.00:0.14:0.00:0.00:0.00	8.06365e+06	1.14575e+06	0	1.00:0.14:0.00	64	48.28	1		941	955
764	A0A8M2BA22|A0A8M2BA22_DANRE	LOC100001114	LLPPQTSGLNPAAPPFFPSFAEPR	TRUE	0	9	0.6	820079	0	0	0	0	0	5.83969e+06	247627	0	1.29339e+06	-:-:-:-:-:64.00:64.00:-:64.00	0	5.83969e+06	770511	-:64.00:64.00	64	55.78	1		518	541
764	A0A8M2BA22|A0A8M2BA22_DANRE	LOC100001114	SSVSLNDSLSSTAGIPR	TRUE	0	2.01	1.9	296773	0	0	1.36877e+06	0	0	1.30219e+06	0	0	0	-:-:64.00:-:-:64.00:-:-:-	1.36877e+06	1.30219e+06	0	1.00:0.95:0.00	64	29.82	1		1189	1205
764	A0A8M2BA22|A0A8M2BA22_DANRE	LOC100001114	ADSLAFSLNDTQPSPR	TRUE	36.6	8.54	2.7	2.83572e+06	0	0	11385594	933865	4.13166e+06	4852254	1.40438e+06	1208393	1.60537e+06	-:-:64.00:64.00:64.00:64.00:64.00:64.00:64.00	11385594	3305925	1.40604e+06	1.00:0.29:0.12	8.1	41.98	1		391	406
1388	A0A8M9PTG9|A0A8M9PTG9_DANRE	AFDNA	TPLAPHSGPVSQPSR	TRUE	0	2.03	0.4	1.31876e+06	0	0	10890351	978530	0	0	0	0	0	-:-:64.00:64.00:-:-:-:-:-	10890351	978530	0	1.00:0.09:0.00	64	19.52	1		1333	1347
1388	A0A8M9PTG9|A0A8M9PTG9_DANRE	AFDNA	LAAGDQLLSVDGR	TRUE	75.09	0.08	1.9	3.61461e+06	655926	1.33743e+06	13522008	1.82951e+06	1.44669e+06	6.90569e+06	2208199	2.30114e+06	2.32494e+06	1.00:2.04:20.62:2.79:2.21:10.53:3.37:3.51:3.54	5171789	3393965	2.27809e+06	1.00:0.66:0.44	2.27	44.04	1		1029	1041
1016	Q6PC38|Q6PC38_DANRE	RCVRN2	SEVAEIC(+57.02)QAIFK	TRUE	21.72	89.69	2.8	2.82029e+06	0	0	0	5691463	0	8737221	3.447e+06	3.39368e+06	4113248	-:-:-:64.00:-:64.00:64.00:64.00:64.00	0	7214342	3.65131e+06	-:64.00:64.00	64	51.34	1	Carbamidomethylation	120	131
1016	Q6PC38|Q6PC38_DANRE	RCVRN2	SFDTNDDGTLDFK	TRUE	4.72	14.05	0.4	969013	0	0	0	4.61289e+06	0	0	879536	1.36936e+06	1.85934e+06	-:-:-:64.00:-:-:64.00:64.00:64.00	0	4.61289e+06	1.36941e+06	-:64.00:64.00	64	43.56	1		72	84
1016	Q6PC38|Q6PC38_DANRE	RCVRN2	EDQESLPADENTPEK	TRUE	7.48	53.89	2.8	8606476	0	0	0	4.67584e+06	47225616	21128966	1.13857e+06	0	3.2893e+06	-:-:-:64.00:64.00:64.00:64.00:-:64.00	0	24343472	2.21393e+06	-:64.00:64.00	64	31.24	1		136	150
1360	A0AB32TFY4|A0AB32TFY4_DANRE	ABLIM2	SPSSTYVAAPR	TRUE	2.48	15.59	3.7	1.5375e+06	0	0	3.59298e+06	2900757	2.97646e+06	4.36734e+06	0	0	0	-:-:64.00:64.00:64.00:64.00:-:-:-	3.59298e+06	3.41485e+06	0	1.00:0.95:0.00	64	20.86	1		495	505
1360	A0AB32TFY4|A0AB32TFY4_DANRE	ABLIM2	TEIDGQSPELDPR	TRUE	27.79	6.29	3.3	4576898	3.92495e+06	817991	0	0	13194464	13440577	0	1.61678e+06	8.19732e+06	1.00:0.21:0.00:0.00:3.36:3.42:0.00:0.41:2.09	2.37147e+06	13317520	4907052	1.00:5.62:2.07	5.62	24.47	1		553	565
454	A0A8M9QJS4|A0A8M9QJS4_DANRE	DDX3XA	VVYGGADIGQQIR	TRUE	23.9	9.89	2.6	6372351	8943569	8806412	0	4.15949e+06	0	0	12209642	9134513	14097533	1.00:0.98:0.00:0.47:0.00:0.00:1.37:1.02:1.58	8874990	4.15949e+06	11813896	1.00:0.47:1.33	2.84	43.52	1		422	434
454	A0A8M9QJS4|A0A8M9QJS4_DANRE	DDX3XA	GADALEDFLYR	TRUE	0	10.59	1.7	2.18173e+06	0	0	0	0	0	9830580	5612437	4.19252e+06	0	-:-:-:-:-:64.00:64.00:64.00:-	0	9830580	4902478	-:64.00:64.00	64	54.65	1		576	586
454	A0A8M9QJS4|A0A8M9QJS4_DANRE	DDX3XA	SFLLDLLNATGK	TRUE	16.88	44.45	1.4	2.0703e+06	0	0	0	517253	12726660	1.76766e+06	3.04747e+06	573670	0	-:-:-:64.00:64.00:64.00:64.00:64.00:-	0	5003859	1.81057e+06	-:64.00:64.00	64	58.52	1		552	563
454	A0A8M9QJS4|A0A8M9QJS4_DANRE	DDX3XA	HVINFDLPSDIEEYVHR	TRUE	0	2.01	3.5	380630	0	0	1.56923e+06	1.85643e+06	0	0	0	0	0	-:-:64.00:64.00:-:-:-:-:-	1.56923e+06	1.85643e+06	0	1.00:1.18:0.00	64	51.63	1		635	651
2070	E7EZE6|E7EZE6_DANRE	LSM3	GDGVVLVAPPLR	TRUE	44.76	2.17	1.9	4548301	0	1.95553e+06	18428164	1.35321e+06	8868843	2874571	2116594	2.52942e+06	2.80838e+06	-:64.00:64.00:64.00:64.00:64.00:64.00:64.00:64.00	10191848	4365541	2484797	1.00:0.43:0.24	4.1	49.01	1		89	100
1935	A0AB32TE58|A0AB32TE58_DANRE	RBFOX1	SEITEIK	TRUE	43.34	0.51	0.8	41825928	47295360	1772467	80033904	30060042	24769524	53385196	26930324	3.03148e+06	109155064	1.00:0.04:1.69:0.64:0.52:1.13:0.57:0.06:2.31	45896376	39621628	55733612	1.00:0.86:1.21	1.41	34.21	2		131	137
1386	F1R437|F1R437_DANRE	FTR86	AEFEC(+57.02)PQC(+57.02)R	TRUE	0	11.32	1	956670	0	1.58224e+06	4633692	0	0	2.3941e+06	0	0	0	-:64.00:64.00:-:-:64.00:-:-:-	3107967	2.3941e+06	0	1.00:0.77:0.00	64	20.57	1	Carbamidomethylation; Carbamidomethylation	46	54
1386	F1R437|F1R437_DANRE	FTR86	AQLEIQTPDSVVSGVR	TRUE	10.92	5.88	0.6	1.69549e+06	0	0	4408294	834230	0	5.91711e+06	0	1.44327e+06	2.65651e+06	-:-:64.00:64.00:-:64.00:-:64.00:64.00	4408294	3.37567e+06	2049889	1.00:0.77:0.47	2.15	40.95	1		274	289
1980	A0A8M3ANY4|A0A8M3ANY4_DANRE	PPP6R3	DVTFAPEAPR	TRUE	60.93	1.18	1.3	8816147	0	898496	23996092	8425016	7.48697e+06	16744258	9547044	1.651e+06	10596456	-:64.00:64.00:64.00:64.00:64.00:64.00:64.00:64.00	12447294	10885413	7264833	1.00:0.87:0.58	1.71	27.93	1		613	622
2071	A0AB13ABP3|A0AB13ABP3_DANRE	ZGC:162928	IQSYLEK	TRUE	29.12	9.65	0.7	35717492	64282764	44692148	329912	48855264	0	0	45718780	49611168	67967408	1.00:0.70:0.02:0.76:0.00:0.00:0.71:0.77:1.06	54652412	48855264	54432456	1.00:0.89:1.00	1.12	44.65	2		9	15
1017	A0AB32TQ93|A0AB32TQ93_DANRE	CACNA2D1A	SVAC(+57.02)FENLVQANVR	TRUE	23.74	6.21	1.6	814646	1.36397e+06	950049	0	1.99532e+06	0	0	1311331	1.71114e+06	0	1.00:0.70:0.00:1.46:0.00:0.00:0.96:1.25:0.00	1.15701e+06	1.99532e+06	1511237	1.00:1.72:1.31	1.72	51.52	1	Carbamidomethylation	298	311
1017	A0AB32TQ93|A0AB32TQ93_DANRE	CACNA2D1A	FVATDGGVTR	TRUE	0	2.01	3.1	2.91962e+06	0	0	19585904	6.69064e+06	0	0	0	0	0	-:-:64.00:64.00:-:-:-:-:-	19585904	6.69064e+06	0	1.00:0.34:0.00	64	32.5	1		723	732
1017	A0AB32TQ93|A0AB32TQ93_DANRE	CACNA2D1A	ALEALATAAENLQK	TRUE	13.6	6.07	0.8	2457749	0	0	4584464	0	0	7345008	2182440	3355556	4652274	-:-:64.00:-:-:64.00:64.00:64.00:64.00	4584464	7345008	3.39676e+06	1.00:1.60:0.74	2.16	46.13	1		100	113
1018	A0A8M2B4M4|A0A8M2B4M4_DANRE	SMARCC1A	LNPQEYLTSTSC(+57.02)R	TRUE	25.32	6.93	2	2.83651e+06	5838478	0	0	3.05559e+06	0	0	5.91307e+06	4.76109e+06	5960389	1.00:0.00:0.00:0.52:0.00:0.00:1.01:0.82:1.02	5838478	3.05559e+06	5544850	1.00:0.52:0.95	1.91	42.37	1	Carbamidomethylation	487	499
1018	A0A8M2B4M4|A0A8M2B4M4_DANRE	SMARCC1A	AALDEFSR	TRUE	5.26	69.13	1.3	2.53757e+06	6.99221e+06	4285781	0	0	0	0	6422543	5137582	0	1.00:0.61:0.00:0.00:0.00:0.00:0.92:0.73:0.00	5638995	0	5.78006e+06	1.00:0.00:1.03	64	44.13	1		703	710
1018	A0A8M2B4M4|A0A8M2B4M4_DANRE	SMARCC1A	TPEIYLAYR	TRUE	0	80.36	2	529626	0	0	0	1660225	3.1064e+06	0	0	0	0	-:-:-:64.00:64.00:-:-:-:-	0	2.38331e+06	0	-:64.00:-	64	43	1		470	478
613	Q1LUZ9|Q1LUZ9_DANRE	CES3	QTLDFFYNAGASEANGIIADEYFK	TRUE	0	9.27	2	4872202	0	816720	13732556	0	0	0	0	0	29300540	-:64.00:64.00:-:-:-:-:-:64.00	7274638	0	29300540	1.00:0.00:4.03	64	52.88	1		365	388
1435	F1RDX1|F1RDX1_DANRE	AUH	LAIIPGAGGTQR	TRUE	53.72	1.2	1.5	8779814	5345626	5147194	23469760	7435712	11521720	12394812	6084028	0	7619472	1.00:0.96:4.39:1.39:2.16:2.32:1.14:0.00:1.43	11320860	10450748	6851750	1.00:0.92:0.61	1.65	45.67	1		198	209
1435	F1RDX1|F1RDX1_DANRE	AUH	EFIPQGPIAVR	TRUE	0	0	0.7	2.56223e+06	0	0	9248773	0	9684342	0	0	4.12697e+06	0	-:-:64.00:-:64.00:-:-:64.00:-	9248773	9684342	4.12697e+06	1.00:1.05:0.45	2.35	33.28	1		263	273
1019	Q6P3H9|Q6P3H9_DANRE	SLC3A2B	VQALDDLK	TRUE	0	104.9	0	286697	0	1.16513e+06	1.41514e+06	0	0	0	0	0	0	-:64.00:64.00:-:-:-:-:-:-	1.29014e+06	0	0	1.00:0.00:0.00	64	31.96	1		141	148
1019	Q6P3H9|Q6P3H9_DANRE	SLC3A2B	ISEDDGVLAQFK	TRUE	6.39	8.35	0.8	802389	310656	0	1.59854e+06	945681	4.13677e+06	0	229860	0	0	1.00:0.00:5.15:3.04:13.32:0.00:0.74:0.00:0.00	954596	2.54123e+06	229860	1.00:2.66:0.24	11.06	45.75	1		173	184
1019	Q6P3H9|Q6P3H9_DANRE	SLC3A2B	TGVDLLLSGALR	TRUE	0	11.51	1.9	1.64294e+06	0	0	0	5.35896e+06	0	5437511	0	0	3989978	-:-:-:64.00:-:64.00:-:-:64.00	0	5398238	3989978	-:64.00:64.00	64	56.16	1		293	304
1940	A0A8M9QLM6|A0A8M9QLM6_DANRE	LIMS1	VIEGDVVSALNK	TRUE	46.35	5.61	0.8	5336461	3025584	3.41221e+06	8427313	3.58967e+06	8014820	15726718	3426432	0	2.4054e+06	1.00:1.13:2.79:1.19:2.65:5.20:1.13:0.00:0.80	4955036	9110404	2.91591e+06	1.00:1.84:0.59	3.12	43.9	1		269	280
2075	A0A8M3ASE0|A0A8M3ASE0_DANRE	ARVCFB	FQDPSALQAPGSAGTQR	TRUE	20.57	2.73	3.8	1.61177e+06	0	778844	1.6202e+06	2.52695e+06	1.18451e+06	3.96007e+06	2.98249e+06	212048	1.24084e+06	-:64.00:64.00:64.00:64.00:64.00:64.00:64.00:64.00	1.19952e+06	2.55717e+06	1.47846e+06	1.00:2.13:1.23	2.13	31.15	1		671	687
1020	A0A0R4IMF6|A0A0R4IMF6_DANRE	EIF4BA	ALSLNEENLGNR	TRUE	50.49	2.49	3.5	5242101	3.99014e+06	2.89697e+06	22018774	2524741	4.742e+06	4687599	2.74391e+06	0	3.57478e+06	1.00:0.73:5.52:0.63:1.19:1.17:0.69:0.00:0.90	9635296	3.98478e+06	3.15934e+06	1.00:0.41:0.33	3.05	41.17	1		153	164
1020	A0A0R4IMF6|A0A0R4IMF6_DANRE	EIF4BA	SLPGSGDVPQR	TRUE	0	10.79	1.4	3.56764e+06	4.04802e+06	0	15556743	0	0	0	0	0	12504004	1.00:0.00:3.84:0.00:0.00:0.00:0.00:0.00:3.09	9802381	0	12504004	1.00:0.00:1.28	64	36.48	1		511	521
1020	A0A0R4IMF6|A0A0R4IMF6_DANRE	EIF4BA	SILPTAPR	TRUE	19.93	6.79	0.5	7549949	10079657	14242915	0	11338316	0	0	15924438	0	16364215	1.00:1.41:0.00:1.12:0.00:0.00:1.58:0.00:1.62	12161286	11338316	16144326	1.00:0.93:1.33	1.42	49.43	1		71	78
765	A0AB32TIW6|A0AB32TIW6_DANRE	LAMB4	LTLGDTLLTR	TRUE	35.13	9.8	1.4	10124089	0	6850858	0	20599828	0	21893428	12557742	11785778	17429170	-:64.00:-:64.00:-:64.00:64.00:64.00:64.00	6850858	21246628	13924230	1.00:3.10:2.03	3.1	53.88	1		236	245
765	A0AB32TIW6|A0AB32TIW6_DANRE	LAMB4	ITGQC(+57.02)LC(+57.02)QPEYGGR	TRUE	4.96	5.05	3.6	495935	0	37466	2381583	0	0	1.28163e+06	337425	0	425312	-:64.00:64.00:-:-:64.00:64.00:-:64.00	1.20952e+06	1.28163e+06	381369	1.00:1.06:0.32	3.36	23.78	1	Carbamidomethylation; Carbamidomethylation	1178	1191
765	A0AB32TIW6|A0AB32TIW6_DANRE	LAMB4	YLATGGVSGGVC(+57.02)DDC(+57.02)R	TRUE	0	11.26	0.6	349346	0	0	988462	0	1.40883e+06	746821	0	0	0	-:-:64.00:-:64.00:64.00:-:-:-	988462	1.07782e+06	0	1.00:1.09:0.00	64	24.01	1	Carbamidomethylation; Carbamidomethylation	350	365
765	A0AB32TIW6|A0AB32TIW6_DANRE	LAMB4	DGDAC(+57.02)DPVTGEC(+57.02)LR	TRUE	39.23	9.08	1.4	3835379	0	2.58841e+06	10207938	2346162	5.28837e+06	9425805	1.77603e+06	1223699	1.66199e+06	-:64.00:64.00:64.00:64.00:64.00:64.00:64.00:64.00	6.39817e+06	5686778	1.55391e+06	1.00:0.89:0.24	4.12	29.66	1	Carbamidomethylation; Carbamidomethylation	1064	1077
1021	A0A8M9PUH2|A0A8M9PUH2_DANRE	OGDHB	DPAAAPATGNK	TRUE	0	13.83	1.9	2.62662e+06	0	478846	0	1.89553e+06	21265238	0	0	0	0	-:64.00:-:64.00:64.00:-:-:-:-	478846	11580383	0	1.00:24.18:0.00	64	18.91	1		986	996
2076	Q3B750|Q3B750_DANRE	UQCRH	SQTTEDC(+57.02)TEELFDFLHAR	TRUE	53.7	11.07	1.4	8788507	2.21467e+06	9528194	0	12883858	21212380	15207956	4376985	7.23983e+06	6432690	1.00:4.30:0.00:5.82:9.58:6.87:1.98:3.27:2.90	5871430	16434731	6.0165e+06	1.00:2.80:1.02	2.8	57.55	1	Carbamidomethylation	60	77
522	A0AB13ABA9|A0AB13ABA9_DANRE	CRP5	AVYYNQDNR	TRUE	25.77	4.26	1.6	5.33848e+06	830859	1.29227e+06	25144406	0	3.24223e+06	15620653	0	1.73527e+06	180669	1.00:1.56:30.26:0.00:3.90:18.80:0.00:2.09:0.22	9089178	9431441	957971	1.00:1.04:0.11	9.85	18.88	1		192	200
614	A0A8M2BJY4|A0A8M2BJY4_DANRE	PADI2	LDDEDIIDLPILFK	TRUE	0	10.31	0.5	1.58648e+06	0	0	0	0	0	8.16171e+06	3.60397e+06	2512653	0	-:-:-:-:-:64.00:64.00:64.00:-	0	8.16171e+06	3058314	-:64.00:64.00	64	55.23	1		565	578
614	A0A8M2BJY4|A0A8M2BJY4_DANRE	PADI2	YVQNC(+57.02)IDWNR	TRUE	4.39	4.75	1.4	773464	0	1.39994e+06	0	1.61665e+06	2.6817e+06	0	0	0	1.26288e+06	-:64.00:-:64.00:64.00:-:-:-:64.00	1.39994e+06	2.14918e+06	1.26288e+06	1.00:1.54:0.90	1.7	44.49	1	Carbamidomethylation	547	556
614	A0A8M2BJY4|A0A8M2BJY4_DANRE	PADI2	EEAISVNDLLSDK	TRUE	15.77	69.57	2.2	2.13551e+06	0	2477585	6.79805e+06	0	0	0	3144623	4425965	2.37334e+06	-:64.00:64.00:-:-:-:64.00:64.00:64.00	4637819	0	3.31464e+06	1.00:0.00:0.71	64	45.16	1		527	539
614	A0A8M2BJY4|A0A8M2BJY4_DANRE	PADI2	FPVVLDSPR	TRUE	23.57	1.72	2.2	6.35705e+06	9145461	3.82008e+06	19619488	6.50308e+06	4.33661e+06	0	7.00576e+06	6782950	0	1.00:0.42:2.15:0.71:0.47:0.00:0.77:0.74:0.00	10861678	5419843	6894354	1.00:0.50:0.63	2	49.34	1		372	380
614	A0A8M2BJY4|A0A8M2BJY4_DANRE	PADI2	LLLASPDAGYK	TRUE	15.87	6.58	0.9	4.06051e+06	0	7.52007e+06	0	7.70227e+06	0	0	6.51129e+06	6793106	8.01788e+06	-:64.00:-:64.00:-:-:64.00:64.00:64.00	7.52007e+06	7.70227e+06	7107427	1.00:1.02:0.95	1.08	50.59	1		497	507
1438	Q7T340|Q7T340_DANRE	DRG1	SDATADDLIDVVEGNR	TRUE	21.73	2.64	1.5	2.81353e+06	2.26675e+06	0	7.13291e+06	1.82167e+06	0	7654877	1.68865e+06	2.1847e+06	2.57223e+06	1.00:0.00:3.15:0.80:0.00:3.38:0.74:0.96:1.13	5723224	4.73827e+06	2148527	1.00:0.83:0.38	2.66	41.09	2		222	237
1438	Q7T340|Q7T340_DANRE	DRG1	GQLPDYTAPVVLPDGR	TRUE	0	117.87	2.9	1.04743e+06	0	0	0	0	0	0	4.43836e+06	4988525	0	-:-:-:-:-:-:64.00:64.00:-	0	0	4713440	-:-:64.00	64	43.98	1		299	314
1023	Q9DGI4|Q9DGI4_DANRE	ATP1B3B	VEGSDLLNNDER	TRUE	0	2.01	0.1	2.41032e+06	0	0	7056581	0	0	14636332	0	0	0	-:-:64.00:-:-:64.00:-:-:-	7056581	14636332	0	1.00:2.07:0.00	64	24.14	1		249	260
1023	Q9DGI4|Q9DGI4_DANRE	ATP1B3B	NYVQPLVAVK	TRUE	38.15	8.48	0.8	2746769	3.29361e+06	4540504	0	5.11216e+06	0	0	3.67301e+06	4.33403e+06	3.76761e+06	1.00:1.38:0.00:1.55:0.00:0.00:1.12:1.32:1.14	3.91706e+06	5.11216e+06	3.92488e+06	1.00:1.31:1.00	1.31	48.3	1		222	231
1023	Q9DGI4|Q9DGI4_DANRE	ATP1B3B	VEGSDLLNNDERDK	TRUE	0	3.75	0	316052	0	0	2844466	0	0	0	0	0	0	-:-:64.00:-:-:-:-:-:-	2844466	0	0	1.00:0.00:0.00	64	21.62	1		249	262
1440	Q5XJR9|Q5XJR9_DANRE	SMARCB1B	AVSISTEPPAYLR	TRUE	71.63	0.82	3	9691939	4.05204e+06	4.40856e+06	23461312	4373697	15486497	14179256	8419169	6640651	6.20627e+06	1.00:1.09:5.79:1.08:3.82:3.50:2.08:1.64:1.53	10640637	11346483	7088696	1.00:1.07:0.67	1.6	44.62	1		90	102
1440	Q5XJR9|Q5XJR9_DANRE	SMARCB1B	LANTAPAW	TRUE	0	14.64	3.4	3164878	0	0	8991271	1.78138e+06	2.92374e+06	14787514	0	0	0	-:-:64.00:64.00:64.00:64.00:-:-:-	8991271	6.49754e+06	0	1.00:0.72:0.00	64	32.8	1		363	370
1441	F8W5L3|F8W5L3_DANRE	OAT	LAPPLTINEQEVR	TRUE	30.82	9.1	2.1	4308321	0	0	3.3919e+06	2.6828e+06	6800652	21631250	2.28212e+06	1.98617e+06	0	-:-:64.00:64.00:64.00:64.00:64.00:64.00:-	3.3919e+06	10371566	2.13415e+06	1.00:3.06:0.63	4.86	37.4	1		419	431
1441	F8W5L3|F8W5L3_DANRE	OAT	IIAALTAQASR	TRUE	0	2.01	0.8	1261555	0	0	0	0	8709535	0	2644460	0	0	-:-:-:-:64.00:-:64.00:-:-	0	8709535	2644460	-:64.00:64.00	64	35.93	1		102	112
1408	B0BLX6|B0BLX6_DANRE	ZGC:175135	DVSLVAPYTGC(+57.02)NVR	TRUE	22.65	9.6	2.2	17137496	68573608	5397022	71703512	0	5.19678e+06	0	1.53662e+06	1.82993e+06	0	1.00:0.08:1.05:0.00:0.08:0.00:0.02:0.03:0.00	48558048	5.19678e+06	1.68327e+06	1.00:0.11:0.03	28.85	42.08	1	Carbamidomethylation	124	137
1408	B0BLX6|B0BLX6_DANRE	ZGC:175135	EVVLSC(+57.02)PK	TRUE	0	98.86	0.7	6127985	23302412	0	31849452	0	0	0	0	0	0	1.00:0.00:1.37:0.00:0.00:0.00:0.00:0.00:0.00	27575932	0	0	1.00:0.00:0.00	64	32.6	1	Carbamidomethylation	242	249
998	A0A8M6Z906|A0A8M6Z906_DANRE	ITIH3B.2	LSEPQEIQFEVK	TRUE	8.09	8.4	4.2	1.19339e+06	0	1.20401e+06	4.44916e+06	0	3099569	1.58188e+06	0	0	405916	-:64.00:64.00:-:64.00:64.00:-:-:64.00	2.82658e+06	2.34073e+06	405916	1.00:0.83:0.14	6.96	31.32	1		60	71
998	A0A8M6Z906|A0A8M6Z906_DANRE	ITIH3B.2	YATTIITSR	TRUE	0	11.34	2	1.67988e+06	0	3.37532e+06	7.38296e+06	0	4.36068e+06	0	0	0	0	-:64.00:64.00:-:64.00:-:-:-:-	5.37914e+06	4.36068e+06	0	1.00:0.81:0.00	64	25.53	1		47	55
998	A0A8M6Z906|A0A8M6Z906_DANRE	ITIH3B.2	GDLNTGDLASAVK	TRUE	0	11.83	0.8	2.09094e+06	0	5.10564e+06	9980221	0	3.73256e+06	0	0	0	0	-:64.00:64.00:-:64.00:-:-:-:-	7542931	3.73256e+06	0	1.00:0.49:0.00	64	27.29	1		190	202
1024	Q7ZYY0|Q7ZYY0_DANRE	ACAD8	IAAC(+57.02)IDPSIGLTDEQK	TRUE	51.84	2.15	2.2	3.74814e+06	0	1.94602e+06	9397857	1.56737e+06	7.81007e+06	5797339	2.85102e+06	1.97344e+06	2.39011e+06	-:64.00:64.00:64.00:64.00:64.00:64.00:64.00:64.00	5671941	5058258	2.40486e+06	1.00:0.89:0.42	2.36	41.56	1	Carbamidomethylation	33	48
1024	Q7ZYY0|Q7ZYY0_DANRE	ACAD8	GIAAC(+57.02)IDPSIGLTDEQK	TRUE	47.07	9.83	0.7	2843293	0	0	6476170	1.88373e+06	5.86488e+06	5.22641e+06	2.26833e+06	2.15775e+06	1712371	-:-:64.00:64.00:64.00:64.00:64.00:64.00:64.00	6476170	4325008	2.04615e+06	1.00:0.67:0.32	3.17	40	1	Carbamidomethylation	32	48
1024	Q7ZYY0|Q7ZYY0_DANRE	ACAD8	AVIFEDC(+57.02)AVPVTNR	TRUE	15.91	7.17	1.4	1.17933e+06	0	0	4410757	704060	2.21519e+06	0	1.21654e+06	783482	1.28392e+06	-:-:64.00:64.00:64.00:-:64.00:64.00:64.00	4410757	1.45962e+06	1.09465e+06	1.00:0.33:0.25	4.03	44.17	1	Carbamidomethylation	247	260
1020	A0A8M9QA66|A0A8M9QA66_DANRE	EIF4BB	ALSLNEENLGNR	TRUE	50.49	2.49	3.5	5242101	3.99014e+06	2.89697e+06	22018774	2524741	4.742e+06	4687599	2.74391e+06	0	3.57478e+06	1.00:0.73:5.52:0.63:1.19:1.17:0.69:0.00:0.90	9635296	3.98478e+06	3.15934e+06	1.00:0.41:0.33	3.05	41.17	1		153	164
1020	A0A8M9QA66|A0A8M9QA66_DANRE	EIF4BB	SILPTAPR	TRUE	19.93	6.79	0.5	7549949	10079657	14242915	0	11338316	0	0	15924438	0	16364215	1.00:1.41:0.00:1.12:0.00:0.00:1.58:0.00:1.62	12161286	11338316	16144326	1.00:0.93:1.33	1.42	49.43	1		71	78
1543	F1QQP6|F1QQP6_DANRE	BRD3A	EYQDAQTFAADVR	TRUE	76.73	2.51	2.7	5388502	4.03339e+06	5840743	9232418	2918720	9470466	4757237	2.20639e+06	4.93307e+06	5104086	1.00:1.45:2.29:0.72:2.35:1.18:0.55:1.22:1.27	6368850	5.71547e+06	4.08118e+06	1.00:0.90:0.64	1.56	40.47	1		353	365
2078	A0A8M1QKY3|A0A8M1QKY3_DANRE	SI:DKEY-17O15.2	SAPVAVTTSNQAR	TRUE	27.49	11.31	2.1	5757022	6057271	2.91764e+06	11986332	1.87191e+06	9071469	15317162	0	0	4591423	1.00:0.48:1.98:0.31:1.50:2.53:0.00:0.00:0.76	6987080	8753512	4591423	1.00:1.25:0.66	1.91	19.32	1		196	208
2075	A0AB32TWS1|A0AB32TWS1_DANRE	ARVCFB	FQDPSALQAPGSAGTQR	TRUE	20.57	2.73	3.8	1.61177e+06	0	778844	1.6202e+06	2.52695e+06	1.18451e+06	3.96007e+06	2.98249e+06	212048	1.24084e+06	-:64.00:64.00:64.00:64.00:64.00:64.00:64.00:64.00	1.19952e+06	2.55717e+06	1.47846e+06	1.00:2.13:1.23	2.13	31.15	1		625	641
766	B8JIS5|B8JIS5_DANRE	GSTM.3	VVQSNAILR	TRUE	2.23	4.28	2.5	3.3449e+06	0	6.40163e+06	0	10133769	0	0	7.8154e+06	5.75331e+06	0	-:64.00:-:64.00:-:-:64.00:64.00:-	6.40163e+06	10133769	6.78435e+06	1.00:1.58:1.06	1.58	43.45	1		70	78
1442	A0A8M9PFV2|A0A8M9PFV2_DANRE	MAK	AVLPSELR	TRUE	24.78	14.19	0.4	16768601	14554606	24687116	65786232	2.76785e+06	12051098	29225132	0	1845381	0	1.00:1.70:4.52:0.19:0.83:2.01:0.00:0.13:0.00	35009320	14681359	1845381	1.00:0.42:0.05	18.97	27.52	1		307	314
1368	A0A8M3AVS4|A0A8M3AVS4_DANRE	LOC563561	AAPSWAQGILSAHNVAQTSLSR	TRUE	0	11.08	1.3	1.01987e+06	0	0	0	0	0	3.38895e+06	2.90442e+06	2.8855e+06	0	-:-:-:-:-:64.00:64.00:64.00:-	0	3.38895e+06	2.89496e+06	-:64.00:64.00	64	55.88	1		182	203
1025	Q6P2T5|Q6P2T5_DANRE	ARPC2	IIEETLSLK	TRUE	33	7.95	1.4	7590509	0	0	19670890	6907694	18307320	8963931	6.74618e+06	7718563	0	-:-:64.00:64.00:64.00:64.00:64.00:64.00:-	19670890	11392982	7232374	1.00:0.58:0.37	2.72	37.58	1		10	18
1025	Q6P2T5|Q6P2T5_DANRE	ARPC2	DNTINLIHTFR	TRUE	4.3	4.55	1.1	575493	749064	0	0	0	0	1.6986e+06	1.25099e+06	1.48079e+06	0	1.00:0.00:0.00:0.00:0.00:2.27:1.67:1.98:0.00	749064	1.6986e+06	1.36589e+06	1.00:2.27:1.82	2.27	55.64	1		238	248
1025	Q6P2T5|Q6P2T5_DANRE	ARPC2	NC(+57.02)FASVFEK	TRUE	15.89	6.62	1.4	2.29668e+06	3.67931e+06	4.46419e+06	0	3.95284e+06	0	0	2.65639e+06	5917421	0	1.00:1.21:0.00:1.07:0.00:0.00:0.72:1.61:0.00	4071752	3.95284e+06	4286908	1.00:0.97:1.05	1.08	52.43	1	Carbamidomethylation	119	127
1408	A0A8M9Q0J2|A0A8M9Q0J2_DANRE	LOC110438920	DVSLVAPYTGC(+57.02)NVR	TRUE	22.65	9.6	2.2	17137496	68573608	5397022	71703512	0	5.19678e+06	0	1.53662e+06	1.82993e+06	0	1.00:0.08:1.05:0.00:0.08:0.00:0.02:0.03:0.00	48558048	5.19678e+06	1.68327e+06	1.00:0.11:0.03	28.85	42.08	1	Carbamidomethylation	138	151
1408	A0A8M9Q0J2|A0A8M9Q0J2_DANRE	LOC110438920	EVVLSC(+57.02)PK	TRUE	0	98.86	0.7	6127985	23302412	0	31849452	0	0	0	0	0	0	1.00:0.00:1.37:0.00:0.00:0.00:0.00:0.00:0.00	27575932	0	0	1.00:0.00:0.00	64	32.6	1	Carbamidomethylation	256	263
1220	Q0P4B4|Q0P4B4_DANRE	TAGLN	GPSYGLSR	TRUE	66.64	7.57	1.6	13012703	9350308	10442875	33363060	10168210	12339897	26544896	7.34347e+06	371735	7.18988e+06	1.00:1.12:3.57:1.09:1.32:2.84:0.79:0.04:0.77	17718748	16351001	4.96836e+06	1.00:0.92:0.28	3.57	38.79	1		5	12
2083	A0A8M6YXU8|A0A8M6YXU8_DANRE	UBR4	TSAQQTFTASQYR	TRUE	65.77	5.47	2.7	3.50575e+06	2.77035e+06	992888	6984574	3.66932e+06	5357901	5940674	2.86046e+06	500411	2.47518e+06	1.00:0.36:2.52:1.32:1.93:2.14:1.03:0.18:0.89	3.5826e+06	4989298	1.94535e+06	1.00:1.39:0.54	2.56	36.56	1		3858	3870
2031	A0A8M9PUR2|A0A8M9PUR2_DANRE	ALPL	ANEGTVGVSAAAVR	TRUE	51.83	5.87	2.2	5.92002e+06	2.09415e+06	272579	7.46318e+06	4.81592e+06	19700688	12758087	5372095	803487	0	1.00:0.13:3.56:2.30:9.41:6.09:2.57:0.38:0.00	3.27664e+06	12424898	3.08779e+06	1.00:3.79:0.94	4.02	22.93	1		153	166
176	Q5RIH2|Q5RIH2_DANRE	MTHFD1A	DVDGLTSINAGK	TRUE	31.75	13.94	3.9	5.85222e+06	11499667	820170	12683868	4.42184e+06	5.98278e+06	16467415	0	794257	0	1.00:0.07:1.10:0.38:0.52:1.43:0.00:0.07:0.00	8.33457e+06	8957347	794257	1.00:1.07:0.10	11.28	26.4	1		144	155
418	A0AB32T8L3|A0AB32T8L3_DANRE	COL11A2	ASGGAGPK	TRUE	72.58	7.9	2.3	6053711	897023	529293	9462648	2.3088e+06	22295988	14867218	1.21337e+06	2441635	467422	1.00:0.59:10.55:2.57:24.86:16.57:1.35:2.72:0.52	3.62965e+06	13157335	1.37414e+06	1.00:3.62:0.38	9.57	18.68	1		1643	1650
418	A0AB32T8L3|A0AB32T8L3_DANRE	COL11A2	TGPVGPQGQPG	TRUE	1.06	5.7	2.2	4529688	0	0	14084172	2.38901e+06	0	16001908	5.30839e+06	0	2.98371e+06	-:-:64.00:64.00:-:64.00:64.00:-:64.00	14084172	9195458	4146052	1.00:0.65:0.29	3.4	20.81	1		1518	1528
418	A0AB32T8L3|A0AB32T8L3_DANRE	COL11A2	GPPGPLGPPGLAGLR	TRUE	5.34	5.09	2.3	2.28607e+06	0	2.9885e+06	12757501	2.34957e+06	0	0	2.47909e+06	0	0	-:64.00:64.00:64.00:-:-:64.00:-:-	7.873e+06	2.34957e+06	2.47909e+06	1.00:0.30:0.31	3.35	52.62	1		1555	1569
418	A0AB32T8L3|A0AB32T8L3_DANRE	COL11A2	VPGFC(+57.02)TSR	TRUE	0	2.02	1.8	1.06444e+06	0	0	7.74428e+06	1.83566e+06	0	0	0	0	0	-:-:64.00:64.00:-:-:-:-:-	7.74428e+06	1.83566e+06	0	1.00:0.24:0.00	64	35.43	1	Carbamidomethylation	48	55
418	A0AB32T8L3|A0AB32T8L3_DANRE	COL11A2	VLQLPSLPEGVQK	TRUE	9.46	43.28	1.3	10702669	2.91413e+06	1.83249e+06	82982856	0	0	0	4.52144e+06	4.07311e+06	0	1.00:0.63:28.48:0.00:0.00:0.00:1.55:1.40:0.00	29243160	0	4.29727e+06	1.00:0.00:0.15	64	47.43	1		35	47
418	A0AB32T8L3|A0AB32T8L3_DANRE	COL11A2	FGQSAGEKGPVASAQEAQAQAILSQAR	TRUE	6.38	4.03	0	657404	1.30848e+06	0	0	2.22544e+06	0	0	620491	0	1.76223e+06	1.00:0.00:0.00:1.70:0.00:0.00:0.47:0.00:1.35	1.30848e+06	2.22544e+06	1.19136e+06	1.00:1.70:0.91	1.87	44.42	1		624	650
1446	F1R0J8|F1R0J8_DANRE	PDHX	ILVQEGSR	TRUE	2.66	15	2	5.75447e+06	0	0	18620982	8854774	7.90456e+06	16409898	0	0	0	-:-:64.00:64.00:64.00:64.00:-:-:-	18620982	11056412	0	1.00:0.59:0.00	64	21.2	1		119	126
635	A0AB32TQ49|A0AB32TQ49_DANRE	ANK3A	TLEQQENFEEVAR	TRUE	60.76	5.87	3.6	3591865	3197583	1.57927e+06	4.29679e+06	3.76599e+06	7.18058e+06	5816733	2798530	225554	3.46575e+06	1.00:0.49:1.34:1.18:2.25:1.82:0.88:0.07:1.08	3.02455e+06	5587769	2.16328e+06	1.00:1.85:0.72	2.58	40.15	1		1354	1366
635	A0A8M3AU68|A0A8M3AU68_DANRE	ANK3A	TLEQQENFEEVAR	TRUE	60.76	5.87	3.6	3591865	3197583	1.57927e+06	4.29679e+06	3.76599e+06	7.18058e+06	5816733	2798530	225554	3.46575e+06	1.00:0.49:1.34:1.18:2.25:1.82:0.88:0.07:1.08	3.02455e+06	5587769	2.16328e+06	1.00:1.85:0.72	2.58	40.15	1		1327	1339
375	A0A8M9PXN1|A0A8M9PXN1_DANRE	CACNA1BA	QPGPPGG	TRUE	70.05	7.91	1.6	4974686	495292	373857	12089741	2.2864e+06	16109701	10898470	650288	1.61942e+06	249010	1.00:0.75:24.41:4.62:32.53:22.00:1.31:3.27:0.50	4319630	9764857	839572	1.00:2.26:0.19	11.63	18.68	1		30	36
1447	Q6NWY2|Q6NWY2_DANRE	OXSR1B	TGVLDEPSIATVLK	TRUE	19.81	9.88	3.5	73634424	483918752	3.14888e+06	0	2600485	0	0	169595568	1.68964e+06	1756507	1.00:0.02:0.00:0.02:0.00:0.00:0.35:0.02:0.02	243533808	2600485	57680572	1.00:0.02:0.24	64	55.23	1		115	128
1447	Q6NWY2|Q6NWY2_DANRE	OXSR1B	LASGVEGSEIPDDNK	TRUE	38.39	6.99	3.4	4.96271e+06	1.60338e+06	5.64663e+06	7380248	0	11580167	12469103	4.67138e+06	1.31351e+06	0	1.00:3.52:4.60:0.00:7.22:7.78:2.91:0.82:0.00	4876752	12024635	2.99244e+06	1.00:2.47:0.61	4.02	22.6	1		496	510
767	F1QEC9|F1QEC9_DANRE	TYRP1A	VC(+57.02)VTAEGLR	TRUE	20.02	59.11	2.9	11776265	7596163	1.75956e+06	36078272	8763588	13353358	38435444	0	0	0	1.00:0.23:4.75:1.15:1.76:5.06:0.00:0.00:0.00	15144664	20184130	0	1.00:1.33:0.00	64	34.53	1	Carbamidomethylation	25	33
767	F1QEC9|F1QEC9_DANRE	TYRP1A	NVLTLSAEQK	TRUE	17.82	6.72	0.9	2530670	2.78378e+06	2.52143e+06	0	3.07337e+06	0	5258623	5104106	4.03472e+06	0	1.00:0.91:0.00:1.10:0.00:1.89:1.83:1.45:0.00	2652603	4.166e+06	4.56941e+06	1.00:1.57:1.72	1.72	47.04	1		125	134
767	F1QEC9|F1QEC9_DANRE	TYRP1A	VFVSALDQAK	TRUE	13.03	6.86	4.3	4992726	0	4.64756e+06	0	0	3.39479e+06	28488102	4.36659e+06	0	4.03749e+06	-:64.00:-:-:64.00:64.00:64.00:-:64.00	4.64756e+06	15941447	4.20204e+06	1.00:3.43:0.90	3.79	44.82	1		136	145
767	F1QEC9|F1QEC9_DANRE	TYRP1A	GQC(+57.02)VDVSADTR	TRUE	0	3.75	0	996974	0	0	0	0	8972762	0	0	0	0	-:-:-:-:64.00:-:-:-:-	0	8972762	0	-:64.00:-	64	53.21	1	Carbamidomethylation	56	66
507	A0A8M9P9B2|A0A8M9P9B2_DANRE	SI:CH211-266G18.10	GAEVDSAEDILEEQK	TRUE	40.48	3.21	0.9	3.84836e+06	0	3.00978e+06	9212805	1.60869e+06	7599415	5.52595e+06	1.11923e+06	2997202	3.56219e+06	-:64.00:64.00:64.00:64.00:64.00:64.00:64.00:64.00	6111291	4.91135e+06	2.55954e+06	1.00:0.80:0.42	2.39	37.07	1		559	573
507	A0A8M9P9B2|A0A8M9P9B2_DANRE	SI:CH211-266G18.10	INITVEK	TRUE	47.63	4.45	0.5	8339314	9757269	0	986692	20545610	14351880	5.11691e+06	5555954	6015659	12723849	1.00:0.00:0.10:2.11:1.47:0.52:0.57:0.62:1.30	5.37198e+06	13338134	8.09849e+06	1.00:2.48:1.51	2.48	44.86	1		1118	1124
507	A0A8M9P9B2|A0A8M9P9B2_DANRE	SI:CH211-266G18.10	STAETDGDELEIK	TRUE	0.71	4	2.5	5.62277e+06	1.67154e+06	0	9233026	0	0	38437804	0	1.26253e+06	0	1.00:0.00:5.52:0.00:0.00:23.00:0.00:0.76:0.00	5.45228e+06	38437804	1.26253e+06	1.00:7.05:0.23	30.45	24.46	1		546	558
507	A0A8M9P9B2|A0A8M9P9B2_DANRE	SI:CH211-266G18.10	TVDGSENDAVASVEEEK	TRUE	18.59	6.24	1.3	1190483	0	0	2101979	0	4882905	2.76889e+06	713257	247316	0	-:-:64.00:-:64.00:64.00:64.00:64.00:-	2101979	3825897	480287	1.00:1.82:0.23	7.97	22.79	1		577	593
507	A0A8M9P9B2|A0A8M9P9B2_DANRE	SI:CH211-266G18.10	SDLESTQNQITLLR	TRUE	0	2.01	0.3	160504	0	0	0	710381	0	0	734152	0	0	-:-:-:64.00:-:-:64.00:-:-	0	710381	734152	-:64.00:64.00	64	47.08	1		2522	2535
507	A0A8M9P9B2|A0A8M9P9B2_DANRE	SI:CH211-266G18.10	EDTDGFTVTEEK	TRUE	1.63	14.99	2.9	2135484	2246709	4.26157e+06	6110722	0	0	6600353	0	0	0	1.00:1.90:2.72:0.00:0.00:2.94:0.00:0.00:0.00	4.20633e+06	6600353	0	1.00:1.57:0.00	64	30.54	1		866	877
1064	A0AB32T6Z6|A0AB32T6Z6_DANRE	CLASP2	VLASTALSTLSTGAQR	TRUE	0	3.75	0	428656	0	0	3857904	0	0	0	0	0	0	-:-:64.00:-:-:-:-:-:-	3857904	0	0	1.00:0.00:0.00	64	31.27	1		457	472
1064	A0AB32T6Z6|A0AB32T6Z6_DANRE	CLASP2	QTLSTASSVGSSQVDSR	TRUE	71.54	0.93	3.1	2548540	2.60311e+06	1483336	2.57864e+06	709914	4.69649e+06	4.90681e+06	2.0553e+06	651741	3.25152e+06	1.00:0.57:0.99:0.27:1.80:1.88:0.79:0.25:1.25	2.2217e+06	3.43774e+06	1986184	1.00:1.55:0.89	1.73	20.53	1		418	434
725	Q6IQL5|Q6IQL5_DANRE	PSMC3	VDILDPALLR	TRUE	0	2.01	1.7	1.36081e+06	0	0	7787442	4459864	0	0	0	0	0	-:-:64.00:64.00:-:-:-:-:-	7787442	4459864	0	1.00:0.57:0.00	64	49.05	1		300	309
725	Q6IQL5|Q6IQL5_DANRE	PSMC3	FENLGIQPPK	TRUE	12.44	6.91	1.1	5072718	0	7870486	0	7.60555e+06	0	0	11520741	10060922	8596764	-:64.00:-:64.00:-:-:64.00:64.00:64.00	7870486	7.60555e+06	10059476	1.00:0.97:1.28	1.32	45.76	1		177	186
725	Q6IQL5|Q6IQL5_DANRE	PSMC3	ANLQYYA	TRUE	29.75	8.82	2.5	6.20694e+06	0	5046357	10831643	3.56363e+06	10323685	18418804	0	7678342	0	-:64.00:64.00:64.00:64.00:64.00:-:64.00:-	7939000	10768708	7678342	1.00:1.36:0.97	1.4	28.58	1		398	404
1448	Q6DHR4|Q6DHR4_DANRE	BPNT1	TGANDLQTLADR	TRUE	53.17	0.48	1.7	7.57493e+06	11706078	557188	16133116	10048921	2.77235e+06	11158121	8137057	0	7.66157e+06	1.00:0.05:1.38:0.86:0.24:0.95:0.70:0.00:0.65	9465461	7993132	7899311	1.00:0.84:0.83	1.2	33.01	1		41	52
1448	Q6DHR4|Q6DHR4_DANRE	BPNT1	VPQAVQQALPTD	TRUE	33.07	9.43	3	10607259	0	2.77204e+06	6766469	7085055	53692216	19080100	0	6069451	0	-:64.00:64.00:64.00:64.00:64.00:-:64.00:-	4.76925e+06	26619124	6069451	1.00:5.58:1.27	5.58	28.13	1		298	309
2086	X1WF42|X1WF42_DANRE	TTC12	LISSLEQK	TRUE	77.41	9	0.8	74165352	45290004	163738592	120911752	55713528	72420360	115351944	35345368	6.55556e+06	52161068	1.00:3.62:2.67:1.23:1.60:2.55:0.78:0.14:1.15	109980112	81161944	31354000	1.00:0.74:0.29	3.51	36.81	1		49	56
1440	A0AB40E641|A0AB40E641_DANRE	SMARCB1B	AVSISTEPPAYLR	TRUE	71.63	0.82	3	9691939	4.05204e+06	4.40856e+06	23461312	4373697	15486497	14179256	8419169	6640651	6.20627e+06	1.00:1.09:5.79:1.08:3.82:3.50:2.08:1.64:1.53	10640637	11346483	7088696	1.00:1.07:0.67	1.6	44.62	1		90	102
1440	A0AB40E641|A0AB40E641_DANRE	SMARCB1B	LANTAPAW	TRUE	0	14.64	3.4	3164878	0	0	8991271	1.78138e+06	2.92374e+06	14787514	0	0	0	-:-:64.00:64.00:64.00:64.00:-:-:-	8991271	6.49754e+06	0	1.00:0.72:0.00	64	32.8	1		359	366
1450	B0UY57|B0UY57_DANRE	RIF1	SGIPSC(+57.02)STPSTTPR	TRUE	38.97	0.64	3	2.17493e+06	1.42644e+06	0	4922047	998210	1.20313e+06	5.34357e+06	1.77804e+06	0	3.90293e+06	1.00:0.00:3.45:0.70:0.84:3.75:1.25:0.00:2.74	3.17425e+06	2.51497e+06	2.84049e+06	1.00:0.79:0.89	1.26	20.37	1	Carbamidomethylation	400	413
1450	B0UY57|B0UY57_DANRE	RIF1	LLSALSGELEPGQSPTR	TRUE	0	2.02	0.7	821516	0	0	5966613	0	0	0	0	1.42703e+06	0	-:-:64.00:-:-:-:-:64.00:-	5966613	0	1.42703e+06	1.00:0.00:0.24	64	39.1	1		2054	2070
1011	D7RVR7|D7RVR7_DANRE	SLC1A2B	TQSYYDDLK	TRUE	0	2.01	0.1	2332357	6098585	0	0	14892627	0	0	0	0	0	1.00:0.00:0.00:2.44:0.00:0.00:0.00:0.00:0.00	6098585	14892627	0	1.00:2.44:0.00	64	44.23	1		506	514
1011	D7RVR7|D7RVR7_DANRE	SLC1A2B	AELDALDAQHGK	TRUE	5.54	4.65	2.3	4.59656e+06	0	3.5025e+06	5.01524e+06	5.19768e+06	16938254	4242617	3199843	3.27288e+06	0	-:64.00:64.00:64.00:64.00:64.00:64.00:64.00:-	5968032	15788112	3236361	1.00:2.65:0.54	4.88	36.33	2		485	496
1011	D7RVR7|D7RVR7_DANRE	SLC1A2B	C(+57.02)LEENLGIDK	TRUE	0	10.19	1.5	1.12066e+06	0	0	0	5.44122e+06	0	0	0	3706534	938187	-:-:-:64.00:-:-:-:64.00:64.00	0	5.44122e+06	2.32236e+06	-:64.00:64.00	64	43.38	1	Carbamidomethylation	360	369
2086	A0A8M3B119|A0A8M3B119_DANRE	TTC12	LISSLEQK	TRUE	77.41	9	0.8	74165352	45290004	163738592	120911752	55713528	72420360	115351944	35345368	6.55556e+06	52161068	1.00:3.62:2.67:1.23:1.60:2.55:0.78:0.14:1.15	109980112	81161944	31354000	1.00:0.74:0.29	3.51	36.81	1		49	56
623	A0A8M1N5I9|A0A8M1N5I9_DANRE	STOML3B	YLQTLNTIAAEK	TRUE	77.03	4.26	2.9	4.99393e+06	2.92918e+06	3273300	11321428	2.9137e+06	8967742	6.79492e+06	2703061	2.63505e+06	3.40697e+06	1.00:1.12:3.87:0.99:3.06:2.32:0.92:0.90:1.16	5841304	6225453	2.91503e+06	1.00:1.07:0.50	2.14	44.52	1		250	261
623	A0A8M1N5I9|A0A8M1N5I9_DANRE	STOML3B	VIAAEGEMNASR	TRUE	8.08	38.98	4.5	6.40404e+06	0	764116	16245536	0	27786462	12840214	0	0	0	-:64.00:64.00:-:64.00:64.00:-:-:-	8504826	20313338	0	1.00:2.39:0.00	64	21.67	1		219	230
623	A0A8M1N5I9|A0A8M1N5I9_DANRE	STOML3B	LLAQTTLR	TRUE	36.36	8.67	1	13640983	17719044	18497396	0	22490080	0	0	23898160	17886634	22277530	1.00:1.04:0.00:1.27:0.00:0.00:1.35:1.01:1.26	18108220	22490080	21354108	1.00:1.24:1.18	1.24	47.96	1		143	150
623	A0A8M1N5I9|A0A8M1N5I9_DANRE	STOML3B	EASLVIAESPSALQLR	TRUE	34.62	7.93	2.2	1.67001e+06	2.75808e+06	2.52503e+06	0	4370561	0	0	1.88469e+06	1.61268e+06	1.87903e+06	1.00:0.92:0.00:1.58:0.00:0.00:0.68:0.58:0.68	2.64156e+06	4370561	1.79213e+06	1.00:1.65:0.68	2.44	51.39	1		234	249
2087	A0A8M2BJR8|A0A8M2BJR8_DANRE	DPP9	SQFFVEK	TRUE	77.79	8.04	1	12292503	0	11006828	33528322	11874696	4403504	7226553	15491169	11483537	15617919	-:64.00:64.00:64.00:64.00:64.00:64.00:64.00:64.00	22267576	7.83492e+06	14197542	1.00:0.35:0.64	2.84	46.88	1		45	51
1451	Q7ZV92|Q7ZV92_DANRE	PRPF19	APSATSIPAILK	TRUE	74.69	4.01	0.8	5350921	2.46015e+06	5.44921e+06	17430706	2.50678e+06	4364690	2.02433e+06	4.69347e+06	6379269	2.84968e+06	1.00:2.21:7.09:1.02:1.77:0.82:1.91:2.59:1.16	8446689	2.96527e+06	4.64081e+06	1.00:0.35:0.55	2.85	47.57	1		65	76
1451	Q7ZV92|Q7ZV92_DANRE	PRPF19	TITLDNNYEVK	TRUE	73.48	5.45	1.7	9928475	6.93286e+06	8060075	37538856	5457674	9954912	5524213	5.87741e+06	1.65173e+06	8358544	1.00:1.16:5.41:0.79:1.44:0.80:0.85:0.24:1.21	17510598	6978933	5295895	1.00:0.40:0.30	3.31	41.46	1		430	440
2088	A0A8M1P7P8|A0A8M1P7P8_DANRE	GAP43	PAEGAVSDAGTEESV	TRUE	35.47	0.78	1.2	7.73421e+06	0	2.93333e+06	2439061	231852	53678944	6125391	0	3.72433e+06	474946	-:64.00:64.00:64.00:64.00:64.00:-:64.00:64.00	2.6862e+06	20012062	2.09964e+06	1.00:7.45:0.78	9.53	22.84	1		180	194
1453	Q5BLG5|Q5BLG5_DANRE	SI:CH211-173K16.6	GDLEILK	TRUE	37.72	9.81	0.6	19067718	57619908	39117352	0	11395983	0	0	20345100	12317833	30813288	1.00:0.68:0.00:0.20:0.00:0.00:0.35:0.21:0.53	48368632	11395983	21158740	1.00:0.24:0.44	4.24	46.02	1		143	149
1453	Q5BLG5|Q5BLG5_DANRE	SI:CH211-173K16.6	ESGLQDLA	TRUE	0	14.7	2.1	22427872	0	2.58668e+06	0	0	86814656	112449512	0	0	0	-:64.00:-:-:64.00:64.00:-:-:-	2.58668e+06	99632080	0	1.00:38.52:0.00	64	31.2	1		301	308
2090	A0A2R8Q5E7|A0A2R8Q5E7_DANRE	PKD1L2A	DIQDAVK	TRUE	51.28	2.8	2.9	6.06171e+06	5991327	5382697	15452605	4629398	4.17661e+06	8650574	5.93407e+06	0	4.33812e+06	1.00:0.90:2.58:0.77:0.70:1.44:0.99:0.00:0.72	8942210	5818860	5.13609e+06	1.00:0.65:0.57	1.74	38.37	1		1385	1391
1401	A2BGL0|A2BGL0_DANRE	PAPOLG	GADIDALC(+57.02)VAPR	TRUE	39.73	1.33	2.8	4788480	2.93208e+06	3.13987e+06	14508533	2.62619e+06	4461862	0	6143841	4.33316e+06	4.95079e+06	1.00:1.07:4.95:0.90:1.52:0.00:2.10:1.48:1.69	6.86016e+06	3.54403e+06	5.14259e+06	1.00:0.52:0.75	1.94	43.82	1	Carbamidomethylation	112	123
1401	A2BGL0|A2BGL0_DANRE	PAPOLG	LALQSIPDNLDLR	TRUE	0	2.02	0	350962	0	0	2.45692e+06	0	0	0	0	0	701730	-:-:64.00:-:-:-:-:-:64.00	2.45692e+06	0	701730	1.00:0.00:0.29	64	44.88	1		174	186
1454	A0A8M3ALH0|A0A8M3ALH0_DANRE	RIMBP2A	EKLSIEGV	TRUE	16.38	52.17	1.2	7.10824e+06	1.23787e+06	0	8355643	4.2792e+06	22530512	27570898	0	0	0	1.00:0.00:6.75:3.46:18.20:22.27:0.00:0.00:0.00	4.79676e+06	18126870	0	1.00:3.78:0.00	64	31.39	1		246	253
1454	A0A8M3ALH0|A0A8M3ALH0_DANRE	RIMBP2A	EINLLQK	TRUE	39.32	9.45	1.3	5.60879e+06	6750545	11290933	0	5056413	0	0	9234971	6994739	11151505	1.00:1.67:0.00:0.75:0.00:0.00:1.37:1.04:1.65	9020739	5056413	9127072	1.00:0.56:1.01	1.81	47.97	1		28	34
2075	A0AB32TVC5|A0AB32TVC5_DANRE	ARVCFB	FQDPSALQAPGSAGTQR	TRUE	20.57	2.73	3.8	1.61177e+06	0	778844	1.6202e+06	2.52695e+06	1.18451e+06	3.96007e+06	2.98249e+06	212048	1.24084e+06	-:64.00:64.00:64.00:64.00:64.00:64.00:64.00:64.00	1.19952e+06	2.55717e+06	1.47846e+06	1.00:2.13:1.23	2.13	31.15	1		625	641
355	A0AB32TSG9|A0AB32TSG9_DANRE	DMD	EVASATGFC(+57.02)DQR	TRUE	50.62	6.41	3.4	2.73228e+06	1.88463e+06	3.15385e+06	0	3.11589e+06	3.02759e+06	9039528	1.90735e+06	222918	2.23877e+06	1.00:1.67:0.00:1.65:1.61:4.80:1.01:0.12:1.19	2.51924e+06	5061003	1.45635e+06	1.00:2.01:0.58	3.48	36.44	1	Carbamidomethylation	153	164
1456	Q6TGR7|Q6TGR7_DANRE	PTENA	LEGVYRN	TRUE	12.41	6.73	1.2	18888992	0	0	73767248	0	11643783	29616348	19832918	754914	34385720	-:-:64.00:-:64.00:64.00:64.00:64.00:64.00	73767248	20630066	18324518	1.00:0.28:0.25	4.03	21.04	1		44	50
1456	Q6TGR7|Q6TGR7_DANRE	PTENA	IYNLC(+57.02)AER	TRUE	0	4.48	0.4	1.22048e+06	1.95045e+06	0	0	3.27709e+06	0	0	3.53517e+06	2221578	0	1.00:0.00:0.00:1.68:0.00:0.00:1.81:1.14:0.00	1.95045e+06	3.27709e+06	2878376	1.00:1.68:1.48	1.68	45.36	1	Carbamidomethylation	69	76
764	A0AB32TF47|A0AB32TF47_DANRE	LOC100001114	TPLAGGTGTTPEVPR	TRUE	0	2.02	0.5	1.02327e+06	8.06365e+06	0	0	0	0	1.14575e+06	0	0	0	1.00:0.00:0.00:0.00:0.00:0.14:0.00:0.00:0.00	8.06365e+06	1.14575e+06	0	1.00:0.14:0.00	64	48.28	1		960	974
764	A0AB32TF47|A0AB32TF47_DANRE	LOC100001114	LLPPQTSGLNPAAPPFFPSFAEPR	TRUE	0	9	0.6	820079	0	0	0	0	0	5.83969e+06	247627	0	1.29339e+06	-:-:-:-:-:64.00:64.00:-:64.00	0	5.83969e+06	770511	-:64.00:64.00	64	55.78	1		537	560
764	A0AB32TF47|A0AB32TF47_DANRE	LOC100001114	ADSLAFSLNDTQPSPR	TRUE	36.6	8.54	2.7	2.83572e+06	0	0	11385594	933865	4.13166e+06	4852254	1.40438e+06	1208393	1.60537e+06	-:-:64.00:64.00:64.00:64.00:64.00:64.00:64.00	11385594	3305925	1.40604e+06	1.00:0.29:0.12	8.1	41.98	1		410	425
1911	A0AB32TCE3|A0AB32TCE3_DANRE	NDRG4	TASLTSAGSVDGSR	TRUE	52.09	0.03	3.2	15711810	15721762	16400656	15926797	4.05366e+06	31447340	26324926	12242553	0	19288600	1.00:1.04:1.01:0.26:2.00:1.67:0.78:0.00:1.23	16016405	20608642	15765576	1.00:1.29:0.98	1.31	27.75	1		460	473
2093	A0A0R4I9A3|A0A0R4I9A3_DANRE	BUD31	DTNFGTNC(+57.02)IC(+57.02)R	TRUE	54.65	2.33	2	4387185	0	6455079	6980130	2.4009e+06	4510587	6.4733e+06	5059159	805689	6799817	-:64.00:64.00:64.00:64.00:64.00:64.00:64.00:64.00	6.7176e+06	4.4616e+06	4221555	1.00:0.66:0.63	1.59	30.08	1	Carbamidomethylation; Carbamidomethylation	110	120
1458	F1QIP3|F1QIP3_DANRE	IPO4	SC(+57.02)QGEALQAPGR	TRUE	50.02	2.06	2.1	2.94565e+06	2.16662e+06	3.10329e+06	6.83345e+06	262328	1.27346e+06	7875592	1.96604e+06	0	3.03006e+06	1.00:1.43:3.15:0.12:0.59:3.63:0.91:0.00:1.40	4.03445e+06	3.13713e+06	2498051	1.00:0.78:0.62	1.62	27.02	1	Carbamidomethylation	779	790
1458	F1QIP3|F1QIP3_DANRE	IPO4	ALQTQALDTLSVLAR	TRUE	0	11.37	1.1	409947	0	0	0	0	0	1.11924e+06	1.36323e+06	1.20705e+06	0	-:-:-:-:-:64.00:64.00:64.00:-	0	1.11924e+06	1285140	-:64.00:64.00	64	54.12	1		533	547
752	A0AB32TMM8|A0AB32TMM8_DANRE	ANK2A	SPTSDGTNSTPTLR	TRUE	0	0.01	0.9	503516	814262	0	0	0	0	2689663	1.02772e+06	0	0	1.00:0.00:0.00:0.00:0.00:3.30:1.26:0.00:0.00	814262	2689663	1.02772e+06	1.00:3.30:1.26	3.3	34.97	1		1272	1285
375	A0AB32TR17|A0AB32TR17_DANRE	CACNA1BA	QPGPPGG	TRUE	70.05	7.91	1.6	4974686	495292	373857	12089741	2.2864e+06	16109701	10898470	650288	1.61942e+06	249010	1.00:0.75:24.41:4.62:32.53:22.00:1.31:3.27:0.50	4319630	9764857	839572	1.00:2.26:0.19	11.63	18.68	1		30	36
1027	Q1LW00|Q1LW00_DANRE	HE1.1	TAFAIQPGLETITPIPDENVQIGQR	TRUE	9.98	4.63	0	2.89498e+06	6.77285e+06	8360178	0	0	0	6.21037e+06	0	0	4711441	1.00:1.23:0.00:0.00:0.00:0.92:0.00:0.00:0.70	7566516	6.21037e+06	4711441	1.00:0.82:0.62	1.61	53.71	1		222	246
1027	Q1LW00|Q1LW00_DANRE	HE1.1	SVIANAISIFHAQTC(+57.02)IR	TRUE	0	3.75	0	240931	0	0	2.16838e+06	0	0	0	0	0	0	-:-:64.00:-:-:-:-:-:-	2.16838e+06	0	0	1.00:0.00:0.00	64	46.46	1	Carbamidomethylation	100	116
1027	Q1LW00|Q1LW00_DANRE	HE1.1	DGC(+57.02)YSAIGR	TRUE	5.4	14.68	3.3	12038454	46383476	1.45765e+06	36363016	0	0	0	0	0	24141944	1.00:0.03:0.78:0.00:0.00:0.00:0.00:0.00:0.52	28068048	0	24141944	1.00:0.00:0.86	64	29.02	1	Carbamidomethylation	133	141
2075	A0A8M3AZP1|A0A8M3AZP1_DANRE	ARVCFB	FQDPSALQAPGSAGTQR	TRUE	20.57	2.73	3.8	1.61177e+06	0	778844	1.6202e+06	2.52695e+06	1.18451e+06	3.96007e+06	2.98249e+06	212048	1.24084e+06	-:64.00:64.00:64.00:64.00:64.00:64.00:64.00:64.00	1.19952e+06	2.55717e+06	1.47846e+06	1.00:2.13:1.23	2.13	31.15	1		671	687
615	A0A8M9PMD5|A0A8M9PMD5_DANRE	AGLB	DGSAVEIVGLSK	TRUE	0.05	12.32	0.6	1.01108e+06	0	0	1.30653e+06	0	3.20168e+06	4591495	0	0	0	-:-:64.00:-:64.00:64.00:-:-:-	1.30653e+06	3896589	0	1.00:2.98:0.00	64	30.65	1		1284	1295
615	A0A8M9PMD5|A0A8M9PMD5_DANRE	AGLB	IEEVILEAR	TRUE	0	3.75	0	329650	0	0	0	0	2.96685e+06	0	0	0	0	-:-:-:-:64.00:-:-:-:-	0	2.96685e+06	0	-:64.00:-	64	30.27	1		774	782
615	A0A8M9PMD5|A0A8M9PMD5_DANRE	AGLB	NFAEAGSTVYLR	TRUE	1.09	86.45	3.6	894319	0	0	0	1.33358e+06	3457580	3.25771e+06	0	0	0	-:-:-:64.00:64.00:64.00:-:-:-	0	2.68296e+06	0	-:64.00:-	64	30.66	1		472	483
1028	Q4QRC7|Q4QRC7_DANRE	TNNT2D	YLSNIQAPK	TRUE	0	84.24	2.4	2.24476e+06	0	0	0	8715213	8523935	2.96366e+06	0	0	0	-:-:-:64.00:64.00:64.00:-:-:-	0	6734270	0	-:64.00:-	64	24.52	1		25	33
1028	Q4QRC7|Q4QRC7_DANRE	TNNT2D	YDINQLLC(+57.02)R	TRUE	9.89	15.13	1.3	1753615	0	0	0	5.16722e+06	0	0	4.17265e+06	4306897	2.13577e+06	-:-:-:64.00:-:-:64.00:64.00:64.00	0	5.16722e+06	3.53844e+06	-:64.00:64.00	64	49.33	1	Carbamidomethylation	213	221
612	B3DKC6|B3DKC6_DANRE	MYL12.2	FTDEEVDELFR	TRUE	36.98	3.76	3.5	2.55816e+06	4.00095e+06	3.11917e+06	0	4.1713e+06	0	3.83466e+06	2.59137e+06	1.28732e+06	4.01864e+06	1.00:0.78:0.00:1.04:0.00:0.96:0.65:0.32:1.00	3560059	4.00298e+06	2.63244e+06	1.00:1.12:0.74	1.52	55.12	1		134	144
1461	Q6NSP0|Q6NSP0_DANRE	THRAP3B	AFTGDGEGSSGALTK	TRUE	59.49	8.76	1.6	3.30715e+06	3.34805e+06	4755642	7.16984e+06	2.89218e+06	0	6171198	3.25182e+06	600932	1.57466e+06	1.00:1.42:2.14:0.86:0.00:1.84:0.97:0.18:0.47	5.09118e+06	4531689	1809137	1.00:0.89:0.36	2.81	36.5	1		483	497
1461	Q6NSP0|Q6NSP0_DANRE	THRAP3B	TSTSTGFGFFSK	TRUE	0	12.5	0.6	1.38039e+06	0	8.37241e+06	2.73085e+06	0	0	0	1.32025e+06	0	0	-:64.00:64.00:-:-:-:64.00:-:-	5551630	0	1.32025e+06	1.00:0.00:0.24	64	41.37	1		264	275
635	A0A8M3ARA9|A0A8M3ARA9_DANRE	ANK3A	TLEQQENFEEVAR	TRUE	60.76	5.87	3.6	3591865	3197583	1.57927e+06	4.29679e+06	3.76599e+06	7.18058e+06	5816733	2798530	225554	3.46575e+06	1.00:0.49:1.34:1.18:2.25:1.82:0.88:0.07:1.08	3.02455e+06	5587769	2.16328e+06	1.00:1.85:0.72	2.58	40.15	1		1321	1333
1029	Q6PC16|Q6PC16_DANRE	NDUFB10	YGDLGAYGSAR	TRUE	82.79	2.24	1.6	10855312	8999582	696207	23366754	12297249	14190878	14847111	9871751	1.91433e+06	11513945	1.00:0.08:2.60:1.37:1.58:1.65:1.10:0.21:1.28	11020848	13778413	7.76667e+06	1.00:1.25:0.70	1.77	25.01	1		143	153
1029	Q6PC16|Q6PC16_DANRE	NDUFB10	DAYPEPPSR	TRUE	66.85	1.42	1.2	28406816	14337811	20814928	62000196	4.06944e+06	38728348	67585592	18164574	4.77208e+06	25188370	1.00:1.45:4.32:0.28:2.70:4.71:1.27:0.33:1.76	32384312	36794460	16041674	1.00:1.14:0.50	2.29	20.3	1		8	16
1029	Q6PC16|Q6PC16_DANRE	NDUFB10	QTAVPNPAVLITK	TRUE	48.9	10.1	1.3	4.97696e+06	4818038	3.72611e+06	17603654	3.0757e+06	3.6204e+06	5.77775e+06	2.46264e+06	2.61984e+06	1.08855e+06	1.00:0.77:3.65:0.64:0.75:1.20:0.51:0.54:0.23	8715933	4.15795e+06	2.05701e+06	1.00:0.48:0.24	4.24	46.15	1		23	35
748	A0AB32TTW7|A0AB32TTW7_DANRE	ANK2B	LIGDPSLSSDLPSAK	TRUE	1.42	4.49	1	948371	0	0	3.71761e+06	0	805053	0	1.56816e+06	0	2.44453e+06	-:-:64.00:-:64.00:-:64.00:-:64.00	3.71761e+06	805053	2.00634e+06	1.00:0.22:0.54	4.62	37.74	1		3506	3520
748	A0AB32TTW7|A0AB32TTW7_DANRE	ANK2B	TLEQQENFSEVAR	TRUE	20.32	7.4	3.3	1.1027e+06	1.08922e+06	0	4.01833e+06	1156681	0	2.70887e+06	555082	396125	0	1.00:0.00:3.69:1.06:0.00:2.49:0.51:0.36:0.00	2553776	1.93278e+06	475603	1.00:0.76:0.19	5.37	32.57	1		1397	1409
2095	A0AB32T7J6|A0AB32T7J6_DANRE	GUF1	IIPVINK	TRUE	43.42	2.97	0.8	16468137	34368820	9506290	1.74074e+06	8989251	22086378	0	17729880	22252286	31539590	1.00:0.28:0.05:0.26:0.64:0.00:0.52:0.65:0.92	15205284	15537814	23840586	1.00:1.02:1.57	1.57	53.73	1		195	201
1030	A0AB13A7X2|A0AB13A7X2_DANRE	BCAM	IFVDSSISSSAEVGK	TRUE	9.01	7.61	2.6	2959650	0	0	4593337	3.43337e+06	10193698	7030103	0	0	1.38635e+06	-:-:64.00:64.00:64.00:64.00:-:-:64.00	4593337	6885723	1.38635e+06	1.00:1.50:0.30	4.97	29.21	1		147	161
1030	A0AB13A7X2|A0AB13A7X2_DANRE	BCAM	DGVIC(+57.02)EAYNTHGR	TRUE	0	2.01	1.5	1.86358e+06	0	0	6551874	0	10220331	0	0	0	0	-:-:64.00:-:64.00:-:-:-:-	6551874	10220331	0	1.00:1.56:0.00	64	22.46	1	Carbamidomethylation	491	503
1030	A0AB13A7X2|A0AB13A7X2_DANRE	BCAM	LLEGLGGTLK	TRUE	13.93	5.69	1.7	2406766	0	0	9090647	2680248	3342583	0	2804523	3.74289e+06	0	-:-:64.00:64.00:64.00:-:64.00:64.00:-	9090647	3.01142e+06	3273708	1.00:0.33:0.36	3.02	48.84	1		295	304
1005	Q4V9C6|Q4V9C6_DANRE	ILF3A	EDITQSAQFALR	TRUE	7.91	52.01	2	2049298	0	2755992	11173467	0	0	0	0	2.16557e+06	2.34865e+06	-:64.00:64.00:-:-:-:-:64.00:64.00	6.96473e+06	0	2.25711e+06	1.00:0.00:0.32	64	43.33	1		388	399
1005	Q4V9C6|Q4V9C6_DANRE	ILF3A	DTTDAAVYLTSQQR	TRUE	4.94	3.78	0.8	1.10286e+06	0	139185	4645902	0	0	4.50433e+06	0	636305	0	-:64.00:64.00:-:-:64.00:-:64.00:-	2.39254e+06	4.50433e+06	636305	1.00:1.88:0.27	7.08	27.02	1		374	387
1005	Q4V9C6|Q4V9C6_DANRE	ILF3A	ESFDGGDFDTR	TRUE	0	2.01	1.3	773248	3389577	0	0	0	0	0	0	0	3.56965e+06	1.00:0.00:0.00:0.00:0.00:0.00:0.00:0.00:1.05	3389577	0	3.56965e+06	1.00:0.00:1.05	64	41.9	1		437	447
2097	A0A0G2KHZ9|A0A0G2KHZ9_DANRE	TLCD3A	DAQNQSSPLSSPDISK	TRUE	52.61	8.14	2.8	1.63211e+06	822413	0	2.48017e+06	852441	4.10377e+06	4461181	889135	475561	604307	1.00:0.00:3.02:1.04:4.99:5.42:1.08:0.58:0.73	1.65129e+06	3.13913e+06	656334	1.00:1.90:0.40	4.78	29.08	1		260	275
616	Q7ZU46|Q7ZU46_DANRE	HSPA4A	ELSTTLNLDEAVAR	TRUE	68.57	0.2	2	4887893	2.37197e+06	2.27296e+06	15214394	3.0843e+06	3.48981e+06	4839292	4655344	4373887	3.68908e+06	1.00:0.96:6.41:1.30:1.47:2.04:1.96:1.84:1.56	6.61977e+06	3.80447e+06	4239436	1.00:0.57:0.64	1.74	44.83	1		361	374
616	Q7ZU46|Q7ZU46_DANRE	HSPA4A	VLGSAFDPELGGK	TRUE	7.46	7.17	1.7	18116856	0	30690718	17486572	0	16901044	0	33837364	0	64136000	-:64.00:64.00:-:64.00:-:64.00:-:64.00	24088644	16901044	48986680	1.00:0.70:2.03	2.9	47.52	1		222	234
616	Q7ZU46|Q7ZU46_DANRE	HSPA4A	LPEMDID	TRUE	0	2.02	1.9	1.46683e+06	0	0	2.71082e+06	0	0	10490639	0	0	0	-:-:64.00:-:-:64.00:-:-:-	2.71082e+06	10490639	0	1.00:3.87:0.00	64	32.9	1		827	833
832	B3DFU8|B3DFU8_DANRE	DDX19A	LDTDDLDEIEK	TRUE	51.81	2.1	1.6	3.22614e+06	3.37792e+06	347097	4.9962e+06	0	3.9206e+06	5753489	3.69384e+06	1.28071e+06	5.66538e+06	1.00:0.10:1.48:0.00:1.16:1.70:1.09:0.38:1.68	2907073	4837042	3.54664e+06	1.00:1.66:1.22	1.66	28.26	1		458	468
2068	A0AB32TSX7|A0AB32TSX7_DANRE	LGALS2B	FNAHGDSNTIVC(+57.02)NSK	TRUE	14.84	4.98	1.7	6.26399e+06	8.25757e+06	0	8985884	2207290	21511288	6509196	1.39327e+06	29488.6	7481936	1.00:0.00:1.09:0.27:2.61:0.79:0.17:0.02:0.91	12051806	11444957	4.46709e+06	1.00:0.95:0.37	2.7	19.69	2	Carbamidomethylation	52	66
1031	A0A8M2BE74|A0A8M2BE74_DANRE	ATP2B3A	VFGMNFIPPK	TRUE	6.53	8.81	2	4.90329e+06	6.39085e+06	0	0	3.54553e+06	0	5812986	10764849	4.01129e+06	13604126	1.00:0.00:0.00:0.55:0.00:0.91:1.68:0.63:2.13	6.39085e+06	4.67926e+06	9460087	1.00:0.73:1.48	2.02	48.52	1		84	93
2075	A2BGY1|A2BGY1_DANRE	ARVCFB	FQDPSALQAPGSAGTQR	TRUE	20.57	2.73	3.8	1.61177e+06	0	778844	1.6202e+06	2.52695e+06	1.18451e+06	3.96007e+06	2.98249e+06	212048	1.24084e+06	-:64.00:64.00:64.00:64.00:64.00:64.00:64.00:64.00	1.19952e+06	2.55717e+06	1.47846e+06	1.00:2.13:1.23	2.13	31.15	1		625	641
1411	A0A8M2BGZ0|A0A8M2BGZ0_DANRE	SH3BGR	VFLASSSGSTAIK	TRUE	36.73	3.57	2.3	4.97402e+06	4385237	6.21171e+06	0	6692946	0	6.17627e+06	8460908	5184333	7.65474e+06	1.00:1.42:0.00:1.53:0.00:1.41:1.93:1.18:1.75	5298476	6434609	7.09999e+06	1.00:1.21:1.34	1.34	46.9	1		5	17
1411	A0A8M2BGZ0|A0A8M2BGZ0_DANRE	SH3BGR	IDYAQLDIASNEDNR	TRUE	45.21	11.64	1.4	3.42292e+06	0	2461916	0	3.96894e+06	12806448	4081380	3.3189e+06	1.3472e+06	2.82151e+06	-:64.00:-:64.00:64.00:64.00:64.00:64.00:64.00	2461916	6952257	2.49587e+06	1.00:2.82:1.01	2.82	41.71	1		32	46
1462	A8E515|A8E515_DANRE	NDUFA9A	FFEAAVGEAK	TRUE	2.29	59.3	3.2	1223601	0	0	0	3.56576e+06	0	1.50658e+06	2.57817e+06	0	3.36189e+06	-:-:-:64.00:-:64.00:64.00:-:64.00	0	2.53617e+06	2970032	-:64.00:64.00	64	48.39	1		364	373
1462	A8E515|A8E515_DANRE	NDUFA9A	AIINAIQDPEANGK	TRUE	25.84	11.6	2.6	2.44615e+06	3.04353e+06	736952	7.17423e+06	3.45394e+06	3.75122e+06	2.1178e+06	0	0	1.73772e+06	1.00:0.24:2.36:1.13:1.23:0.70:0.00:0.00:0.57	3651570	3.10765e+06	1.73772e+06	1.00:0.85:0.48	2.1	42.92	1		251	264
1030	A0AB13A3N4|A0AB13A3N4_DANRE	BCAM	IFVDSSISSSAEVGK	TRUE	9.01	7.61	2.6	2959650	0	0	4593337	3.43337e+06	10193698	7030103	0	0	1.38635e+06	-:-:64.00:64.00:64.00:64.00:-:-:64.00	4593337	6885723	1.38635e+06	1.00:1.50:0.30	4.97	29.21	1		147	161
1030	A0AB13A3N4|A0AB13A3N4_DANRE	BCAM	DGVIC(+57.02)EAYNTHGR	TRUE	0	2.01	1.5	1.86358e+06	0	0	6551874	0	10220331	0	0	0	0	-:-:64.00:-:64.00:-:-:-:-	6551874	10220331	0	1.00:1.56:0.00	64	22.46	1	Carbamidomethylation	491	503
1030	A0AB13A3N4|A0AB13A3N4_DANRE	BCAM	LLEGLGGTLK	TRUE	13.93	5.69	1.7	2406766	0	0	9090647	2680248	3342583	0	2804523	3.74289e+06	0	-:-:64.00:64.00:64.00:-:64.00:64.00:-	9090647	3.01142e+06	3273708	1.00:0.33:0.36	3.02	48.84	1		295	304
2032	A0A8M1QUZ1|A0A8M1QUZ1_DANRE	MAP1AA	LTPATTTAESTSSLAR	TRUE	85.06	3.61	2.3	4535261	1.97776e+06	290179	8332761	3913015	7.51699e+06	8.3143e+06	3.85073e+06	731553	5.89006e+06	1.00:0.15:4.21:1.98:3.80:4.20:1.95:0.37:2.98	3.53357e+06	6.58144e+06	3.49078e+06	1.00:1.86:0.99	1.89	24.09	1		1846	1861
1032	A7MCL7|A7MCL7_DANRE	CST14A.2	PLVC(+57.02)GGTSEAK	TRUE	28.19	10.86	1.9	4749537	6091563	9532325	9805455	0	4.39297e+06	7.49458e+06	3.90655e+06	0	1.52239e+06	1.00:1.56:1.61:0.00:0.72:1.23:0.64:0.00:0.25	8476448	5943776	2.71447e+06	1.00:0.70:0.32	3.12	36.43	1	Carbamidomethylation	2	12
1033	A0A286Y9N9|A0A286Y9N9_DANRE	SNAP91B	IAAAQYQLTGSDVAR	TRUE	0	0	0.7	3786222	7121072	0	0	15672738	0	0	0	0	11282188	1.00:0.00:0.00:2.20:0.00:0.00:0.00:0.00:1.58	7121072	15672738	11282188	1.00:2.20:1.58	2.2	43.53	1		10	24
1033	A0A286Y9N9|A0A286Y9N9_DANRE	SNAP91B	IAEQVGVDK	TRUE	29.12	4.69	0.6	7.0066e+06	7725072	0	4.13757e+06	0	16746912	20777222	5426058	227582	8018976	1.00:0.00:0.54:0.00:2.17:2.69:0.70:0.03:1.04	5.93132e+06	18762068	4.55754e+06	1.00:3.16:0.77	4.12	19.59	1		253	261
614	Q6PFK7|Q6PFK7_DANRE	PADI2	LDDEDIIDLPILFK	TRUE	0	10.31	0.5	1.58648e+06	0	0	0	0	0	8.16171e+06	3.60397e+06	2512653	0	-:-:-:-:-:64.00:64.00:64.00:-	0	8.16171e+06	3058314	-:64.00:64.00	64	55.23	1		537	550
614	Q6PFK7|Q6PFK7_DANRE	PADI2	YVQNC(+57.02)IDWNR	TRUE	4.39	4.75	1.4	773464	0	1.39994e+06	0	1.61665e+06	2.6817e+06	0	0	0	1.26288e+06	-:64.00:-:64.00:64.00:-:-:-:64.00	1.39994e+06	2.14918e+06	1.26288e+06	1.00:1.54:0.90	1.7	44.49	1	Carbamidomethylation	519	528
614	Q6PFK7|Q6PFK7_DANRE	PADI2	EEAISVNDLLSDK	TRUE	15.77	69.57	2.2	2.13551e+06	0	2477585	6.79805e+06	0	0	0	3144623	4425965	2.37334e+06	-:64.00:64.00:-:-:-:64.00:64.00:64.00	4637819	0	3.31464e+06	1.00:0.00:0.71	64	45.16	1		499	511
614	Q6PFK7|Q6PFK7_DANRE	PADI2	LLLASPDAGYK	TRUE	15.87	6.58	0.9	4.06051e+06	0	7.52007e+06	0	7.70227e+06	0	0	6.51129e+06	6793106	8.01788e+06	-:64.00:-:64.00:-:-:64.00:64.00:64.00	7.52007e+06	7.70227e+06	7107427	1.00:1.02:0.95	1.08	50.59	1		469	479
2099	A0A8M9PDB6|A0A8M9PDB6_DANRE	GRIK2	TILEEPYVM(+15.99)FKK	TRUE	70.55	11.25	1	11430949	11449637	9947608	57336484	479112	0	4.12901e+06	6.24349e+06	4577929	8715271	1.00:0.87:5.01:0.04:0.00:0.36:0.55:0.40:0.76	26244576	2.30406e+06	6512230	1.00:0.09:0.25	11.39	44.45	1	Oxidation (M)	437	448
985	A0A8M3AS95|A0A8M3AS95_DANRE	CAMK2B1	LTQYVDGQGRPR	TRUE	0	2.01	0.7	1.73483e+06	0	0	4132266	0	11481188	0	0	0	0	-:-:64.00:-:64.00:-:-:-:-	4132266	11481188	0	1.00:2.78:0.00	64	19.14	1		623	634
768	R4GDQ0|R4GDQ0_DANRE	TPP2	VPITVIIPTK	TRUE	0	2.01	0.6	467705	0	0	2.72753e+06	0	1.48181e+06	0	0	0	0	-:-:64.00:-:64.00:-:-:-:-	2.72753e+06	1.48181e+06	0	1.00:0.54:0.00	64	35.2	1		630	639
768	R4GDQ0|R4GDQ0_DANRE	TPP2	YEDVSPTITLK	TRUE	0	3.75	0	402345	0	0	3621105	0	0	0	0	0	0	-:-:64.00:-:-:-:-:-:-	3621105	0	0	1.00:0.00:0.00	64	29.18	1		782	792
768	R4GDQ0|R4GDQ0_DANRE	TPP2	IC(+57.02)EVITEAVQK	TRUE	61.73	3.79	0.5	2938878	2.86848e+06	2889601	2.56609e+06	2938885	3.78605e+06	4433061	3.12456e+06	411560	3.43161e+06	1.00:1.01:0.89:1.02:1.32:1.55:1.09:0.14:1.20	2.77472e+06	3.71933e+06	2.32258e+06	1.00:1.34:0.84	1.6	40.71	1	Carbamidomethylation	341	351
768	R4GDQ0|R4GDQ0_DANRE	TPP2	ASLLDALC(+57.02)R	TRUE	8.33	4.47	1.4	2.70319e+06	0	0	4251569	7534191	0	0	5880070	6.66284e+06	0	-:-:64.00:64.00:-:-:64.00:64.00:-	4251569	7534191	6271454	1.00:1.77:1.48	1.77	52.42	1	Carbamidomethylation	1132	1140
2101	A1A5Y1|A1A5Y1_DANRE	MGST3B	DQIFNC(+57.02)IQR	TRUE	60.08	6.24	1.8	16610143	24931084	18607860	19887038	18936754	24515118	14109470	11992175	0	16511790	1.00:0.75:0.80:0.76:0.98:0.57:0.48:0.00:0.66	21141994	19187114	14251982	1.00:0.91:0.67	1.48	42.37	1	Carbamidomethylation	51	59
2102	A4QNV0|A4QNV0_DANRE	UBE2J2	DVVEEIK	TRUE	31.37	2.01	1.5	76695624	61555044	5.22229e+06	97571272	55273052	107224656	124474728	64287892	7024351	167627328	1.00:0.08:1.59:0.90:1.74:2.02:1.04:0.11:2.72	74500656	105606440	101028488	1.00:1.42:1.36	1.42	35.22	2		162	168
1064	A0AB32TCX1|A0AB32TCX1_DANRE	CLASP2	VLASTALSTLSTGAQR	TRUE	0	3.75	0	428656	0	0	3857904	0	0	0	0	0	0	-:-:64.00:-:-:-:-:-:-	3857904	0	0	1.00:0.00:0.00	64	31.27	1		703	718
1064	A0AB32TCX1|A0AB32TCX1_DANRE	CLASP2	QTLSTASSVGSSQVDSR	TRUE	71.54	0.93	3.1	2548540	2.60311e+06	1483336	2.57864e+06	709914	4.69649e+06	4.90681e+06	2.0553e+06	651741	3.25152e+06	1.00:0.57:0.99:0.27:1.80:1.88:0.79:0.25:1.25	2.2217e+06	3.43774e+06	1986184	1.00:1.55:0.89	1.73	20.53	1		646	662
2103	Q502F6|Q502F6_DANRE	ZGC:112271	VLVVSPQFEGK	TRUE	54.11	1.56	1.3	5041300	1.63261e+06	1.23464e+06	11424891	2130550	6.06345e+06	14657635	3.97123e+06	4256690	0	1.00:0.76:7.00:1.30:3.71:8.98:2.43:2.61:0.00	4764047	7617213	4.11396e+06	1.00:1.60:0.86	1.85	44.36	1		37	47
750	A0A8M2BAZ4|A0A8M2BAZ4_DANRE	PUF60A	VIAEVYD	TRUE	0	10.83	2.1	315457	0	0	0	0	1.17675e+06	0	1.02984e+06	632521	0	-:-:-:-:64.00:-:64.00:64.00:-	0	1.17675e+06	831181	-:64.00:64.00	64	28.43	1		533	539
750	A0A8M2BAZ4|A0A8M2BAZ4_DANRE	PUF60A	VGRPSNIGQAQPIIDQLAEEAR	TRUE	20	96.41	1.5	2.47902e+06	0	0	0	4439401	0	5.42913e+06	3.96831e+06	4823463	3.6509e+06	-:-:-:64.00:-:64.00:64.00:64.00:64.00	0	4934267	4147559	-:64.00:64.00	64	55.76	1		178	199
1388	A0A8M9PCC2|A0A8M9PCC2_DANRE	AFDNA	TPLAPHSGPVSQPSR	TRUE	0	2.03	0.4	1.31876e+06	0	0	10890351	978530	0	0	0	0	0	-:-:64.00:64.00:-:-:-:-:-	10890351	978530	0	1.00:0.09:0.00	64	19.52	1		1333	1347
1388	A0A8M9PCC2|A0A8M9PCC2_DANRE	AFDNA	LAAGDQLLSVDGR	TRUE	75.09	0.08	1.9	3.61461e+06	655926	1.33743e+06	13522008	1.82951e+06	1.44669e+06	6.90569e+06	2208199	2.30114e+06	2.32494e+06	1.00:2.04:20.62:2.79:2.21:10.53:3.37:3.51:3.54	5171789	3393965	2.27809e+06	1.00:0.66:0.44	2.27	44.04	1		1029	1041
2104	A0A0R4IMG3|A0A0R4IMG3_DANRE	THEM6	ALGATAVVGATTIR	TRUE	35.8	0.33	2.6	1.65916e+06	0	264388	6.49663e+06	1109423	3.84097e+06	402356	1.48871e+06	612632	717290	-:64.00:64.00:64.00:64.00:64.00:64.00:64.00:64.00	3.38051e+06	1.78425e+06	939542	1.00:0.53:0.28	3.6	43.98	1		91	104
2083	A0A8M6YVC3|A0A8M6YVC3_DANRE	UBR4	TSAQQTFTASQYR	TRUE	65.77	5.47	2.7	3.50575e+06	2.77035e+06	992888	6984574	3.66932e+06	5357901	5940674	2.86046e+06	500411	2.47518e+06	1.00:0.36:2.52:1.32:1.93:2.14:1.03:0.18:0.89	3.5826e+06	4989298	1.94535e+06	1.00:1.39:0.54	2.56	36.56	1		3854	3866
1017	A0A8M3AYS1|A0A8M3AYS1_DANRE	CACNA2D1A	SVAC(+57.02)FENLVQANVR	TRUE	23.74	6.21	1.6	814646	1.36397e+06	950049	0	1.99532e+06	0	0	1311331	1.71114e+06	0	1.00:0.70:0.00:1.46:0.00:0.00:0.96:1.25:0.00	1.15701e+06	1.99532e+06	1511237	1.00:1.72:1.31	1.72	51.52	1	Carbamidomethylation	298	311
1017	A0A8M3AYS1|A0A8M3AYS1_DANRE	CACNA2D1A	FVATDGGVTR	TRUE	0	2.01	3.1	2.91962e+06	0	0	19585904	6.69064e+06	0	0	0	0	0	-:-:64.00:64.00:-:-:-:-:-	19585904	6.69064e+06	0	1.00:0.34:0.00	64	32.5	1		716	725
1017	A0A8M3AYS1|A0A8M3AYS1_DANRE	CACNA2D1A	ALEALATAAENLQK	TRUE	13.6	6.07	0.8	2457749	0	0	4584464	0	0	7345008	2182440	3355556	4652274	-:-:64.00:-:-:64.00:64.00:64.00:64.00	4584464	7345008	3.39676e+06	1.00:1.60:0.74	2.16	46.13	1		100	113
769	Q7ZVN6|Q7ZVN6_DANRE	RBM17	QSNVLAPVIDLK	TRUE	0	3.75	0	390582	0	0	3515235	0	0	0	0	0	0	-:-:64.00:-:-:-:-:-:-	3515235	0	0	1.00:0.00:0.00	64	36.18	1		47	58
769	Q7ZVN6|Q7ZVN6_DANRE	RBM17	VLDLGDQV	TRUE	0.21	40.39	3.1	1.63953e+06	939422	0	4732902	0	964007	8.11946e+06	0	0	0	1.00:0.00:5.04:0.00:1.03:8.64:0.00:0.00:0.00	2836162	4541734	0	1.00:1.60:0.00	64	34.02	1		411	418
769	Q7ZVN6|Q7ZVN6_DANRE	RBM17	SPPGPAN	TRUE	40.62	7.9	4	3.60685e+06	731944	0	6.65272e+06	1.58618e+06	12577589	8600421	826142	1.34932e+06	137349	1.00:0.00:9.09:2.17:17.18:11.75:1.13:1.84:0.19	3.69233e+06	7588064	770937	1.00:2.06:0.21	9.84	18.81	1		223	229
769	Q7ZVN6|Q7ZVN6_DANRE	RBM17	TAGGAAIAPPTSLVER	TRUE	22.28	8.63	1.2	3.52941e+06	5487413	0	0	5.618e+06	4.59528e+06	0	5657705	2.30643e+06	8099837	1.00:0.00:0.00:1.02:0.84:0.00:1.03:0.42:1.48	5487413	5106643	5354657	1.00:0.93:0.98	1.07	45.36	1		177	192
1031	A0A8M2BE97|A0A8M2BE97_DANRE	ATP2B3A	VFGMNFIPPK	TRUE	6.53	8.81	2	4.90329e+06	6.39085e+06	0	0	3.54553e+06	0	5812986	10764849	4.01129e+06	13604126	1.00:0.00:0.00:0.55:0.00:0.91:1.68:0.63:2.13	6.39085e+06	4.67926e+06	9460087	1.00:0.73:1.48	2.02	48.52	1		84	93
1034	A0A8M9PWY5|A0A8M9PWY5_DANRE	CTSLB.4	ITGFVDIPK	TRUE	0	106.62	0.2	988762	4.01607e+06	4882782	0	0	0	0	0	0	0	1.00:1.22:0.00:0.00:0.00:0.00:0.00:0.00:0.00	4449428	0	0	1.00:0.00:0.00	64	54.91	1		224	232
975	Q503G5|Q503G5_DANRE	GMPR	VGIGPGSVC(+57.02)TTR	TRUE	66.67	1.64	2.7	24477652	12624634	1.41178e+06	34465884	15468925	20120268	32681582	42409560	2.68239e+06	58433852	1.00:0.11:2.73:1.23:1.59:2.59:3.36:0.21:4.63	16167432	22756924	34508604	1.00:1.41:2.13	2.13	25.08	1	Carbamidomethylation	178	189
975	Q503G5|Q503G5_DANRE	GMPR	STC(+57.02)TYVGAAK	TRUE	0	3.75	0	1.04349e+06	0	0	0	0	9391420	0	0	0	0	-:-:-:-:64.00:-:-:-:-	0	9391420	0	-:64.00:-	64	53.76	1	Carbamidomethylation	314	323
298	A0A8M2B2W0|A0A8M2B2W0_DANRE	EIF3C	DAHNALLDIQSSGR	TRUE	0	0.06	1.2	1.4733e+06	0	0	7835635	0	5125936	0	0	298087	0	-:-:64.00:-:64.00:-:-:64.00:-	7835635	5125936	298087	1.00:0.65:0.04	26.29	27.17	2		627	640
298	A0A8M2B2W0|A0A8M2B2W0_DANRE	EIF3C	LSEILQAR	TRUE	25.35	8.87	1	7940499	6667321	13632055	0	10799753	0	0	17308904	11068796	11987660	1.00:2.04:0.00:1.62:0.00:0.00:2.60:1.66:1.80	10149688	10799753	13455120	1.00:1.06:1.33	1.33	46.15	1		333	340
298	A0A8M2B2W0|A0A8M2B2W0_DANRE	EIF3C	VWDLFPEAK	TRUE	0	10.9	1.1	2.61785e+06	9564830	0	0	4929498	0	9066353	0	0	0	1.00:0.00:0.00:0.52:0.00:0.95:0.00:0.00:0.00	9564830	6.99793e+06	0	1.00:0.73:0.00	64	56.4	1		764	772
298	A0A8M2B2W0|A0A8M2B2W0_DANRE	EIF3C	GTEINTGVVVK	TRUE	22.02	8.8	2.1	2836989	0	556918	7.0244e+06	0	14584672	2.97544e+06	0	391474	0	-:64.00:64.00:-:64.00:64.00:-:64.00:-	3.79066e+06	8780057	391474	1.00:2.32:0.10	22.43	24.69	1		321	331
298	A0A8M2B2W0|A0A8M2B2W0_DANRE	EIF3C	LGGLVENNER	TRUE	12.75	6.53	1.1	7534623	16317126	0	5200872	13549492	0	0	15283940	0	17460178	1.00:0.00:0.32:0.83:0.00:0.00:0.94:0.00:1.07	10758999	13549492	16372059	1.00:1.26:1.52	1.52	46.21	1		862	871
298	A0A8M2B2W0|A0A8M2B2W0_DANRE	EIF3C	C(+57.02)LEEFEQLC(+57.02)R	TRUE	53.96	3.75	2.4	3.16071e+06	1.35973e+06	0	5007181	2.4483e+06	5379431	6.76452e+06	2.86988e+06	2.63474e+06	1.98264e+06	1.00:0.00:3.68:1.80:3.96:4.97:2.11:1.94:1.46	3.18345e+06	4864081	2.49575e+06	1.00:1.53:0.78	1.95	44.7	1	Carbamidomethylation; Carbamidomethylation	79	88
298	A0A8M2B2W0|A0A8M2B2W0_DANRE	EIF3C	LLQYLETK	TRUE	35.62	3.39	2.1	1.94651e+06	0	1.75383e+06	6.32981e+06	1.21752e+06	0	3.42463e+06	1.44228e+06	1.59369e+06	1.75686e+06	-:64.00:64.00:64.00:-:64.00:64.00:64.00:64.00	4.04182e+06	2.32107e+06	1.59761e+06	1.00:0.57:0.40	2.53	47.39	1		486	493
298	A0A8M2B2W0|A0A8M2B2W0_DANRE	EIF3C	GC(+57.02)ILTLVER	TRUE	0	2.01	0.5	645709	0	0	2.72021e+06	3.09117e+06	0	0	0	0	0	-:-:64.00:64.00:-:-:-:-:-	2.72021e+06	3.09117e+06	0	1.00:1.14:0.00	64	45.94	1	Carbamidomethylation	442	450
298	A0A8M2B2W0|A0A8M2B2W0_DANRE	EIF3C	DFETEIASYK	TRUE	44.66	0.79	1	6020183	4288255	0	11756761	3.90222e+06	0	16565012	8123745	6.33125e+06	3214405	1.00:0.00:2.74:0.91:0.00:3.86:1.89:1.48:0.75	8022508	10233617	5889799	1.00:1.28:0.73	1.74	44.4	1		151	160
351	E7F049|E7F049_DANRE	KTN1	VVSVDQLQQSLQK	TRUE	21.2	76.12	2.4	2.09389e+06	1.44568e+06	2.7292e+06	4.12269e+06	1.84983e+06	6.01284e+06	2.68479e+06	0	0	0	1.00:1.89:2.85:1.28:4.16:1.86:0.00:0.00:0.00	2.76586e+06	3.51582e+06	0	1.00:1.27:0.00	64	37.24	1		722	734
351	E7F049|E7F049_DANRE	KTN1	VLQLEQQVR	TRUE	35.36	11.98	2.4	4.91981e+06	4.8712e+06	2370259	0	7.15467e+06	7543151	9378351	6.63808e+06	0	6322573	1.00:0.49:0.00:1.47:1.55:1.93:1.36:0.00:1.30	3.62073e+06	8025390	6480325	1.00:2.22:1.79	2.22	44.11	1		603	611
351	E7F049|E7F049_DANRE	KTN1	VLAETEGILQR	TRUE	3.23	4.49	0.7	2.26966e+06	0	4914996	0	4.68019e+06	0	0	5815329	5.01643e+06	0	-:64.00:-:64.00:-:-:64.00:64.00:-	4914996	4.68019e+06	5415877	1.00:0.95:1.10	1.16	46.59	1		1041	1051
351	E7F049|E7F049_DANRE	KTN1	LLNTLQEEASIAK	TRUE	14.58	7.12	0.8	1.40703e+06	1.37057e+06	0	6060682	1.36184e+06	0	0	1.9616e+06	1908557	0	1.00:0.00:4.42:0.99:0.00:0.00:1.43:1.39:0.00	3.71563e+06	1.36184e+06	1935079	1.00:0.37:0.52	2.73	45.4	1		390	402
351	E7F049|E7F049_DANRE	KTN1	TQDGAAPVSTAAPPTASSSSGR	TRUE	57.34	8.71	1.7	9541594	3.5892e+06	4.64017e+06	13300483	5.1498e+06	26895010	20068826	4221844	3973595	4.03541e+06	1.00:1.29:3.71:1.43:7.49:5.59:1.18:1.11:1.12	7176618	17371214	4076951	1.00:2.42:0.57	4.26	27.4	1		244	265
351	E7F049|E7F049_DANRE	KTN1	ESATYVSEVR	TRUE	0	0.05	2.9	4.03169e+06	0	0	15395292	0	0	20004894	0	884991	0	-:-:64.00:-:-:64.00:-:64.00:-	15395292	20004894	884991	1.00:1.30:0.06	22.6	21.6	1		1117	1126
351	E7F049|E7F049_DANRE	KTN1	SSPTAAPAVVPVVVPITR	TRUE	28.25	8.99	1	2.60104e+06	3.33521e+06	2213126	0	3.31684e+06	0	0	4.50033e+06	5.33266e+06	4.71119e+06	1.00:0.66:0.00:0.99:0.00:0.00:1.35:1.60:1.41	2.77417e+06	3.31684e+06	4848058	1.00:1.20:1.75	1.75	51.7	1		138	155
351	E7F049|E7F049_DANRE	KTN1	ESSSGEASSGDAQALAEK	TRUE	0	3.75	0	320015	0	0	0	0	0	2880135	0	0	0	-:-:-:-:-:64.00:-:-:-	0	2880135	0	-:64.00:-	64	18.81	1		1003	1020
1464	B8JK22|B8JK22_DANRE	ACSL1A	IQLGKEAGLK	TRUE	46.32	4.16	0.3	23431454	24926254	17756334	0	7170713	0	41037696	44647860	38734244	36609984	1.00:0.71:0.00:0.29:0.00:1.65:1.79:1.55:1.47	21341294	24104204	39997364	1.00:1.13:1.87	1.87	57.78	1		638	647
635	A0AB32TJ63|A0AB32TJ63_DANRE	ANK3A	TLEQQENFEEVAR	TRUE	60.76	5.87	3.6	3591865	3197583	1.57927e+06	4.29679e+06	3.76599e+06	7.18058e+06	5816733	2798530	225554	3.46575e+06	1.00:0.49:1.34:1.18:2.25:1.82:0.88:0.07:1.08	3.02455e+06	5587769	2.16328e+06	1.00:1.85:0.72	2.58	40.15	1		1354	1366
1465	Q7ZVP6|Q7ZVP6_DANRE	SLMAPB	SVSLELQQSQER	TRUE	68.98	8.12	0.7	3.20269e+06	2.08221e+06	3639244	3339223	3.32808e+06	6117461	4866454	2341466	0	3.11008e+06	1.00:1.75:1.60:1.60:2.94:2.34:1.12:0.00:1.49	3.02023e+06	4770666	2.72577e+06	1.00:1.58:0.90	1.75	39.28	1		329	340
1465	Q7ZVP6|Q7ZVP6_DANRE	SLMAPB	LNQELQEANEQANSSK	TRUE	1.65	10.97	0	704614	1.10295e+06	0	2.94875e+06	0	0	2.28983e+06	0	0	0	1.00:0.00:2.67:0.00:0.00:2.08:0.00:0.00:0.00	2.02585e+06	2.28983e+06	0	1.00:1.13:0.00	64	19.67	1		37	52
252	A0A8M2B601|A0A8M2B601_DANRE	AMPD3B	HVTGFDSVDDESK	TRUE	0	8.11	0.7	2.02724e+06	0	767316	0	4564333	9748495	1.57121e+06	0	1.5938e+06	0	-:64.00:-:64.00:64.00:64.00:-:64.00:-	767316	10224183	1.5938e+06	1.00:13.32:2.08	13.32	37.15	2		511	523
252	A0A8M2B601|A0A8M2B601_DANRE	AMPD3B	TNVAQIR	TRUE	13.71	14.11	1.4	2.8752e+06	1.31394e+06	983223	0	0	15751605	5491600	1.49999e+06	836440	0	1.00:0.75:0.00:0.00:11.99:4.18:1.14:0.64:0.00	1.14858e+06	10621602	1.16821e+06	1.00:9.25:1.02	9.25	28.52	1		724	730
1466	Q7ZTZ4|Q7ZTZ4_DANRE	FBL	ANC(+57.02)IDSTAAPEAVFASEVK	TRUE	1.97	3.5	3.9	1.15981e+06	0	0	6.00503e+06	0	0	2.35231e+06	875981	1.20493e+06	0	-:-:64.00:-:-:64.00:64.00:64.00:-	6.00503e+06	2.35231e+06	1.04045e+06	1.00:0.39:0.17	5.77	37.8	1	Carbamidomethylation	262	280
1466	Q7ZTZ4|Q7ZTZ4_DANRE	FBL	TNIIPIIEDAR	TRUE	65.3	2.5	0.9	18936134	2297710	17661672	34963024	23441352	0	32441048	20284834	19584004	19751564	1.00:7.69:15.22:10.20:0.00:14.12:8.83:8.52:8.60	18307468	27941200	19873468	1.00:1.53:1.09	1.53	50.85	1		204	214
1020	F1Q8G3|F1Q8G3_DANRE	EIF4BB	ALSLNEENLGNR	TRUE	50.49	2.49	3.5	5242101	3.99014e+06	2.89697e+06	22018774	2524741	4.742e+06	4687599	2.74391e+06	0	3.57478e+06	1.00:0.73:5.52:0.63:1.19:1.17:0.69:0.00:0.90	9635296	3.98478e+06	3.15934e+06	1.00:0.41:0.33	3.05	41.17	1		153	164
1020	F1Q8G3|F1Q8G3_DANRE	EIF4BB	SILPTAPR	TRUE	19.93	6.79	0.5	7549949	10079657	14242915	0	11338316	0	0	15924438	0	16364215	1.00:1.41:0.00:1.12:0.00:0.00:1.58:0.00:1.62	12161286	11338316	16144326	1.00:0.93:1.33	1.42	49.43	1		71	78
1467	B0S602|B0S602_DANRE	FN1A	C(+57.02)DAIDQC(+57.02)QEPETR	TRUE	0	2.01	0.9	291654	0	0	788463	0	0	1.83642e+06	0	0	0	-:-:64.00:-:-:64.00:-:-:-	788463	1.83642e+06	0	1.00:2.33:0.00	64	18.79	1	Carbamidomethylation; Carbamidomethylation	552	564
1035	A0AB32TXW0|A0AB32TXW0_DANRE	HNRNPC	VPAPPPLSR	TRUE	1.83	3.94	1.8	7079646	21229594	0	0	21775532	0	0	10790805	0	9920881	1.00:0.00:0.00:1.03:0.00:0.00:0.51:0.00:0.47	21229594	21775532	10355843	1.00:1.03:0.49	2.1	43.76	1		232	240
1035	A0AB32TXW0|A0AB32TXW0_DANRE	HNRNPC	ASSASQLIASNVTNK	TRUE	84.74	0.36	1.7	4.45321e+06	4.2594e+06	612682	11426263	3137089	4885926	4.10006e+06	4.90664e+06	723339	6027510	1.00:0.14:2.68:0.74:1.15:0.96:1.15:0.17:1.42	5432782	4.04102e+06	3.88583e+06	1.00:0.74:0.72	1.4	26.18	1		95	109
1035	A0AB32TXW0|A0AB32TXW0_DANRE	HNRNPC	ADVEAIFSK	TRUE	70.51	4.08	2	4.5572e+06	1.72892e+06	1.9673e+06	11251263	2.71253e+06	8438568	7715400	2.66286e+06	2.65618e+06	1.88177e+06	1.00:1.14:6.51:1.57:4.88:4.46:1.54:1.54:1.09	4982494	6.28883e+06	2.40027e+06	1.00:1.26:0.48	2.62	45.5	1		132	140
770	F1QCR7|F1QCR7_DANRE	NEFMA	TVETITTGEDGVK	TRUE	28.84	9.4	2.6	8623941	0	4.19426e+06	10530999	5.79996e+06	37846676	13278777	0	0	5.9648e+06	-:64.00:64.00:64.00:64.00:64.00:-:-:64.00	7.36263e+06	18975136	5.9648e+06	1.00:2.58:0.81	3.18	29.66	1		798	810
770	F1QCR7|F1QCR7_DANRE	NEFMA	TSYSSPSSGFR	TRUE	0	17.41	3.7	4517513	0	0	0	11347391	4.83525e+06	21817438	0	0	2.65754e+06	-:-:-:64.00:64.00:64.00:-:-:64.00	0	12666692	2.65754e+06	-:64.00:64.00	64	29.15	1		20	30
1020	A0AB32TWM9|A0AB32TWM9_DANRE	EIF4BB	ALSLNEENLGNR	TRUE	50.49	2.49	3.5	5242101	3.99014e+06	2.89697e+06	22018774	2524741	4.742e+06	4687599	2.74391e+06	0	3.57478e+06	1.00:0.73:5.52:0.63:1.19:1.17:0.69:0.00:0.90	9635296	3.98478e+06	3.15934e+06	1.00:0.41:0.33	3.05	41.17	1		153	164
1020	A0AB32TWM9|A0AB32TWM9_DANRE	EIF4BB	SILPTAPR	TRUE	19.93	6.79	0.5	7549949	10079657	14242915	0	11338316	0	0	15924438	0	16364215	1.00:1.41:0.00:1.12:0.00:0.00:1.58:0.00:1.62	12161286	11338316	16144326	1.00:0.93:1.33	1.42	49.43	1		71	78
1388	A0AB32TCP5|A0AB32TCP5_DANRE	AFDNA	TPLAPHSGPVSQPSR	TRUE	0	2.03	0.4	1.31876e+06	0	0	10890351	978530	0	0	0	0	0	-:-:64.00:64.00:-:-:-:-:-	10890351	978530	0	1.00:0.09:0.00	64	19.52	1		1318	1332
1388	A0AB32TCP5|A0AB32TCP5_DANRE	AFDNA	LAAGDQLLSVDGR	TRUE	75.09	0.08	1.9	3.61461e+06	655926	1.33743e+06	13522008	1.82951e+06	1.44669e+06	6.90569e+06	2208199	2.30114e+06	2.32494e+06	1.00:2.04:20.62:2.79:2.21:10.53:3.37:3.51:3.54	5171789	3393965	2.27809e+06	1.00:0.66:0.44	2.27	44.04	1		1014	1026
2107	A0A8M9Q3B3|A0A8M9Q3B3_DANRE	DCHS1B	GIITLNK	TRUE	61.05	5.22	0.7	27970960	0	25803516	3.72218e+06	61088532	14282342	4.25074e+06	43069144	41899952	57622224	-:64.00:64.00:64.00:64.00:64.00:64.00:64.00:64.00	14762850	26540538	47530440	1.00:1.80:3.22	3.22	52.8	1		313	319
1036	B0S5B9|B0S5B9_DANRE	SYPA	LHQVYFNAPTC(+57.02)K	TRUE	0	3.75	0	608882	0	0	0	0	5.47994e+06	0	0	0	0	-:-:-:-:64.00:-:-:-:-	0	5.47994e+06	0	-:64.00:-	64	25.94	1	Carbamidomethylation	71	82
1036	B0S5B9|B0S5B9_DANRE	SYPA	VLDLIPAC(+57.02)ENSGNR	TRUE	35.55	8.09	1.7	12687494	9841891	11365219	0	31360424	0	0	19052220	20589542	21978150	1.00:1.15:0.00:3.19:0.00:0.00:1.94:2.09:2.23	10603555	31360424	20539970	1.00:2.96:1.94	2.96	48.41	1	Carbamidomethylation	171	184
1036	B0S5B9|B0S5B9_DANRE	SYPA	IDVDFEYPFR	TRUE	0	12.08	3.2	1.38692e+06	0	0	0	5.91794e+06	0	4.41362e+06	0	2150715	0	-:-:-:64.00:-:64.00:-:64.00:-	0	5165780	2150715	-:64.00:64.00	64	55.18	1		61	70
753	A0A8M9PYL0|A0A8M9PYL0_DANRE	CAMK2G2	LTQYIDGQGRPR	TRUE	36.9	8.54	2.1	2.01325e+06	3.35508e+06	1.93777e+06	0	3.51714e+06	0	0	3.18997e+06	3.67966e+06	2439658	1.00:0.58:0.00:1.05:0.00:0.00:0.95:1.10:0.73	2646427	3.51714e+06	3.1031e+06	1.00:1.33:1.17	1.33	53	1		458	469
1470	A0A8M9Q0F3|A0A8M9Q0F3_DANRE	RAP1GAP2A	SGIAALR	TRUE	40.79	0.62	0.2	13821129	0	7.96962e+06	24980774	0	6970935	8405763	30804874	1.8602e+06	43398000	-:64.00:64.00:-:64.00:64.00:64.00:64.00:64.00	16475195	7688349	25354358	1.00:0.47:1.54	3.3	26.46	1		9	15
1470	A0A8M9Q0F3|A0A8M9Q0F3_DANRE	RAP1GAP2A	TEVFPASQEVR	TRUE	30.47	11.18	2.6	5087637	0	1.94128e+06	8446203	2.08397e+06	2.05345e+06	0	7.61149e+06	11617309	12035033	-:64.00:64.00:64.00:64.00:-:64.00:64.00:64.00	5193740	2.06871e+06	10421278	1.00:0.40:2.01	5.04	38.79	1		584	594
1471	Q803X7|Q803X7_DANRE	NAP1L1	LDGLVGSPSGYMESLPK	TRUE	1.81	4.62	4.2	3518191	0	1.95192e+06	12972726	0	0	15917983	0	0	821088	-:64.00:64.00:-:-:64.00:-:-:64.00	7462324	15917983	821088	1.00:2.13:0.11	19.39	45.98	1		44	60
1471	Q803X7|Q803X7_DANRE	NAP1L1	YAALYQPLFDK	TRUE	18.73	9.01	1.3	4.46213e+06	0	5449917	0	0	3.10356e+06	7.67215e+06	8298092	7947405	7.68807e+06	-:64.00:-:-:64.00:64.00:64.00:64.00:64.00	5449917	5.38786e+06	7977856	1.00:0.99:1.46	1.48	53.93	1		94	104
1037	A0A8M9QDG6|A0A8M9QDG6_DANRE	GANABA	SGGVERPFVLTR	TRUE	31.95	11.16	1.8	1.4338e+06	437827	0	0	1.75726e+06	0	2836006	2.79129e+06	2812712	2.26907e+06	1.00:0.00:0.00:4.01:0.00:6.48:6.38:6.42:5.18	437827	2296632	2.62436e+06	1.00:5.25:5.99	5.99	56.88	1		586	597
1037	A0A8M9QDG6|A0A8M9QDG6_DANRE	GANABA	AFFAGSQR	TRUE	27.58	9.41	1	7149926	9579620	18158400	0	6.46693e+06	0	0	10211128	7535646	12397611	1.00:1.90:0.00:0.68:0.00:0.00:1.07:0.79:1.29	13869010	6.46693e+06	10048128	1.00:0.47:0.72	2.14	47.36	1		598	605
1037	A0A8M9QDG6|A0A8M9QDG6_DANRE	GANABA	ALLDTLELSDSR	TRUE	6.71	4.52	1.5	589457	1.71508e+06	1.12609e+06	0	1.5117e+06	0	0	0	952247	0	1.00:0.66:0.00:0.88:0.00:0.00:0.00:0.56:0.00	1.42059e+06	1.5117e+06	952247	1.00:1.06:0.67	1.59	54.64	1		51	62
1472	A0A0R4IVM1|A0A0R4IVM1_DANRE	LSM14AB	DFDFESANAQFNK	TRUE	18.98	10.62	2.4	2.03263e+06	3.14076e+06	3.57782e+06	0	3604764	4561417	2.55805e+06	0	850829	0	1.00:1.14:0.00:1.15:1.45:0.81:0.00:0.27:0.00	3.35929e+06	3574744	850829	1.00:1.06:0.25	4.2	42.99	1		295	307
1472	A0A0R4IVM1|A0A0R4IVM1_DANRE	LSM14AB	SFFDNISC(+57.02)DDTR	TRUE	8	8.32	2	1.29284e+06	0	0	2.46431e+06	1.30731e+06	3.57357e+06	0	1.65383e+06	1.44194e+06	1.19462e+06	-:-:64.00:64.00:64.00:-:64.00:64.00:64.00	2.46431e+06	2.44044e+06	1.43013e+06	1.00:0.99:0.58	1.72	45.95	1	Carbamidomethylation	365	376
2112	A8WG76|A8WG76_DANRE	MAP7D1B	VSASTPDITQR	TRUE	43.33	1.59	2.9	4643083	0	1.89614e+06	7.26722e+06	1.05409e+06	7903814	14845253	3.44009e+06	529508	4851640	-:64.00:64.00:64.00:64.00:64.00:64.00:64.00:64.00	4581678	7.93439e+06	2.94041e+06	1.00:1.73:0.64	2.7	20.76	1		272	282
760	A0A8M9P897|A0A8M9P897_DANRE	CAMK2D2	DTGPAPALEPQTTVIHNPVDR	TRUE	0	10.82	1.9	1.75278e+06	0	0	6.81606e+06	0	3.71059e+06	5.24841e+06	0	0	0	-:-:64.00:-:64.00:64.00:-:-:-	6.81606e+06	4479502	0	1.00:0.66:0.00	64	29.09	1		341	361
760	A0A8M9P897|A0A8M9P897_DANRE	CAMK2D2	ESTESANTTIEDEDLK	TRUE	2.26	6.29	2.7	769805	0	0	497934	0	3.41949e+06	2.75903e+06	0	251790	0	-:-:64.00:-:64.00:64.00:-:64.00:-	497934	3.08926e+06	251790	1.00:6.20:0.51	12.27	22.54	1		364	379
760	A0A8M9P897|A0A8M9P897_DANRE	CAMK2D2	SGAPSVPIN	TRUE	26.28	9.05	1.1	17942198	0	3.47124e+06	3778713	6.96114e+06	112515864	25055460	0	9697374	0	-:64.00:64.00:64.00:64.00:64.00:-:64.00:-	3.62498e+06	48177488	9697374	1.00:13.29:2.68	13.29	25.41	1		539	547
771	A0AB32TH17|A0AB32TH17_DANRE	RPL10	MLSC(+57.02)AGADR	TRUE	0.06	10.63	1.3	3022790	0	5625332	8.04972e+06	0	3.80684e+06	9554180	0	169042	0	-:64.00:64.00:-:64.00:64.00:-:64.00:-	6837526	6680508	169042	1.00:0.98:0.02	40.45	19.12	1	Carbamidomethylation	102	110
771	A0AB32TH17|A0AB32TH17_DANRE	RPL10	FNTC(+57.02)DFDNMLAEK	TRUE	24.57	9.38	0.5	1.27758e+06	486528	3.01208e+06	5.10874e+06	866317	0	0	767125	1.25747e+06	0	1.00:6.19:10.50:1.78:0.00:0.00:1.58:2.58:0.00	2869115	866317	1.0123e+06	1.00:0.30:0.35	3.31	48.78	1	Carbamidomethylation	176	188
771	A0AB32TH17|A0AB32TH17_DANRE	RPL10	VDEFPLC(+57.02)	TRUE	0	10.96	0.2	5.01933e+06	10685906	0	16450672	0	18037386	0	0	0	0	1.00:0.00:1.54:0.00:1.69:0.00:0.00:0.00:0.00	13568289	18037386	0	1.00:1.33:0.00	64	35.27	1	Carbamidomethylation	43	49
771	A0AB32TH17|A0AB32TH17_DANRE	RPL10	LIPDGC(+57.02)GVK	TRUE	0	3.75	0	2.12022e+06	0	0	0	0	19081938	0	0	0	0	-:-:-:-:64.00:-:-:-:-	0	19081938	0	-:64.00:-	64	58.16	1	Carbamidomethylation	190	198
1473	Q6PBJ6|Q6PBJ6_DANRE	NDUFB6	AYFAGVTTLK	TRUE	0	2.01	0.3	618777	0	0	1620138	0	3.94885e+06	0	0	0	0	-:-:64.00:-:64.00:-:-:-:-	1620138	3.94885e+06	0	1.00:2.44:0.00	64	31.67	1		64	73
1473	Q6PBJ6|Q6PBJ6_DANRE	NDUFB6	EPVVAPSTPGR	TRUE	51.35	0.6	2.4	32792972	76368336	910771	62531832	21837720	0	57589660	36144480	2.52378e+06	37230164	1.00:0.02:0.82:0.29:0.00:0.75:0.47:0.03:0.49	46603648	39713688	25299474	1.00:0.85:0.54	1.84	28.41	1		32	42
104	A0A8M3AL55|A0A8M3AL55_DANRE	LOC103909384	TLEINPK	TRUE	51.39	3.8	1.3	24549370	24484084	24147244	54661752	30306692	10294190	25283594	19314202	1.46983e+06	30982742	1.00:0.99:2.23:1.24:0.42:1.03:0.79:0.06:1.27	36226400	23168178	18851172	1.00:0.64:0.52	1.92	39.86	2		376	382
742	A0AB32TTL4|A0AB32TTL4_DANRE	MYL2B	DTFAALGR	TRUE	90.21	2.45	1.2	20822346	8833457	3.13423e+06	30908080	27292338	14937247	42969280	29866398	1.78584e+06	27674252	1.00:0.35:3.50:3.09:1.69:4.86:3.38:0.20:3.13	14291923	28399622	19775496	1.00:1.99:1.38	1.99	43.28	1		32	39
1474	A7MCK9|A7MCK9_DANRE	SEC22BB	NLSNINTELQDVQR	TRUE	11.26	4.5	1.5	1.74017e+06	3.30684e+06	0	0	3.98525e+06	0	0	4.09791e+06	0	4.27153e+06	1.00:0.00:0.00:1.21:0.00:0.00:1.24:0.00:1.29	3.30684e+06	3.98525e+06	4184716	1.00:1.21:1.27	1.27	44.5	1		138	151
1474	A7MCK9|A7MCK9_DANRE	SEC22BB	DLQQYQSQAK	TRUE	26.97	12.27	0.7	2.64253e+06	1.9208e+06	3911205	7.78959e+06	0	2.12782e+06	7.73256e+06	0	300840	0	1.00:2.04:4.06:0.00:1.11:4.03:0.00:0.16:0.00	4540532	4.93019e+06	300840	1.00:1.09:0.07	16.39	19.33	1		33	42
1415	A0AB32TJ04|A0AB32TJ04_DANRE	CD99	SFDDNDLIDVSER	TRUE	65.47	5.16	2.6	3.8779e+06	1.97274e+06	2.70221e+06	8015112	3745204	4599974	6259711	2.24346e+06	2.70252e+06	2660189	1.00:1.37:4.06:1.90:2.33:3.17:1.14:1.37:1.35	4.23002e+06	4.8683e+06	2.53539e+06	1.00:1.15:0.60	1.92	43.47	1		100	112
768	A0A8M2BG24|A0A8M2BG24_DANRE	TPP2	VPITVIIPTK	TRUE	0	2.01	0.6	467705	0	0	2.72753e+06	0	1.48181e+06	0	0	0	0	-:-:64.00:-:64.00:-:-:-:-	2.72753e+06	1.48181e+06	0	1.00:0.54:0.00	64	35.2	1		630	639
768	A0A8M2BG24|A0A8M2BG24_DANRE	TPP2	YEDVSPTITLK	TRUE	0	3.75	0	402345	0	0	3621105	0	0	0	0	0	0	-:-:64.00:-:-:-:-:-:-	3621105	0	0	1.00:0.00:0.00	64	29.18	1		782	792
768	A0A8M2BG24|A0A8M2BG24_DANRE	TPP2	IC(+57.02)EVITEAVQK	TRUE	61.73	3.79	0.5	2938878	2.86848e+06	2889601	2.56609e+06	2938885	3.78605e+06	4433061	3.12456e+06	411560	3.43161e+06	1.00:1.01:0.89:1.02:1.32:1.55:1.09:0.14:1.20	2.77472e+06	3.71933e+06	2.32258e+06	1.00:1.34:0.84	1.6	40.71	1	Carbamidomethylation	341	351
768	A0A8M2BG24|A0A8M2BG24_DANRE	TPP2	ASLLDALC(+57.02)R	TRUE	8.33	4.47	1.4	2.70319e+06	0	0	4251569	7534191	0	0	5880070	6.66284e+06	0	-:-:64.00:64.00:-:-:64.00:64.00:-	4251569	7534191	6271454	1.00:1.77:1.48	1.77	52.42	1	Carbamidomethylation	1131	1139
2116	Q08BL2|Q08BL2_DANRE	TFAM	AQLTPAESAAFAEEK	TRUE	70.49	3.15	3.5	4717672	3.77648e+06	567150	7.45374e+06	4.48652e+06	7.7909e+06	7.42095e+06	3.83816e+06	953410	6.17173e+06	1.00:0.15:1.97:1.19:2.06:1.97:1.02:0.25:1.63	3.93246e+06	6.56612e+06	3.65443e+06	1.00:1.67:0.93	1.8	27.78	1		116	130
1475	Q6PBI6|Q6PBI6_DANRE	PCBD1	DINLATFIDQASVL	TRUE	5.5	4.5	2.4	4.14592e+06	0	3.6212e+06	1461744	0	27682078	0	958394	3589862	0	-:64.00:64.00:-:64.00:-:64.00:64.00:-	2.54147e+06	27682078	2.27413e+06	1.00:10.89:0.89	12.17	57.85	1		89	102
1475	Q6PBI6|Q6PBI6_DANRE	PCBD1	NAQWVEVGGR	TRUE	52.86	1.81	2.9	4.66693e+06	6.66428e+06	7.18624e+06	0	8.12498e+06	0	1.94388e+06	7129918	3512729	7.44037e+06	1.00:1.08:0.00:1.22:0.00:0.29:1.07:0.53:1.12	6925261	5.03443e+06	6027671	1.00:0.73:0.87	1.38	44.63	1		22	31
2117	Q6P0T8|Q6P0T8_DANRE	MYOZ1A	PLSGTPAPPNK	TRUE	38.53	0.92	1.5	6260830	5474340	3.3645e+06	7.61495e+06	791926	9631862	16653455	7052744	679243	5.08445e+06	1.00:0.61:1.39:0.14:1.76:3.04:1.29:0.12:0.93	5484599	9025748	4272144	1.00:1.65:0.78	2.11	25.43	1		2	12
753	A0A8M2B3P7|A0A8M2B3P7_DANRE	CAMK2G2	LTQYIDGQGRPR	TRUE	36.9	8.54	2.1	2.01325e+06	3.35508e+06	1.93777e+06	0	3.51714e+06	0	0	3.18997e+06	3.67966e+06	2439658	1.00:0.58:0.00:1.05:0.00:0.00:0.95:1.10:0.73	2646427	3.51714e+06	3.1031e+06	1.00:1.33:1.17	1.33	53	1		582	593
748	A0A8M9QGY1|A0A8M9QGY1_DANRE	ANK2B	LIGDPSLSSDLPSAK	TRUE	1.42	4.49	1	948371	0	0	3.71761e+06	0	805053	0	1.56816e+06	0	2.44453e+06	-:-:64.00:-:64.00:-:64.00:-:64.00	3.71761e+06	805053	2.00634e+06	1.00:0.22:0.54	4.62	37.74	1		1757	1771
748	A0A8M9QGY1|A0A8M9QGY1_DANRE	ANK2B	TLEQQENFSEVAR	TRUE	20.32	7.4	3.3	1.1027e+06	1.08922e+06	0	4.01833e+06	1156681	0	2.70887e+06	555082	396125	0	1.00:0.00:3.69:1.06:0.00:2.49:0.51:0.36:0.00	2553776	1.93278e+06	475603	1.00:0.76:0.19	5.37	32.57	1		1321	1333
1038	Q66HV5|Q66HV5_DANRE	VWA5A	YC(+57.02)LPAVLNPR	TRUE	12.68	7.17	2.4	2.44346e+06	0	3.70273e+06	12166924	2.09158e+06	0	0	1.8254e+06	2204468	0	-:64.00:64.00:64.00:-:-:64.00:64.00:-	7.93483e+06	2.09158e+06	2014935	1.00:0.26:0.25	3.94	49.26	1	Carbamidomethylation	143	152
1038	Q66HV5|Q66HV5_DANRE	VWA5A	AQNQAGVAEC(+57.02)VR	TRUE	51.24	13.88	1.7	5605439	848748	9486791	5176086	2.44985e+06	22754606	9003300	0	729574	0	1.00:11.18:6.10:2.89:26.81:10.61:0.00:0.86:0.00	5.17054e+06	11402585	729574	1.00:2.21:0.14	15.63	18.86	1	Carbamidomethylation	776	787
1038	Q66HV5|Q66HV5_DANRE	VWA5A	YTPAAAGAGVPQVC(+57.02)	TRUE	18.41	7.66	1.5	4.11676e+06	0	2.35374e+06	0	1.70866e+06	19033918	11063120	0	2.89136e+06	0	-:64.00:-:64.00:64.00:64.00:-:64.00:-	2.35374e+06	10601900	2.89136e+06	1.00:4.50:1.23	4.5	27.81	1	Carbamidomethylation	153	166
1476	A0A8M2BCD1|A0A8M2BCD1_DANRE	GOLGA3	VQLNLQVQAVLK	TRUE	70.17	5.2	1.1	18226102	28640800	19032742	0	3.70875e+06	16983906	19988492	32151204	18385834	25143196	1.00:0.66:0.00:0.13:0.59:0.70:1.12:0.64:0.88	23836772	13560381	25226744	1.00:0.57:1.06	1.86	58.57	1		1123	1134
1476	A0A8M2BCD1|A0A8M2BCD1_DANRE	GOLGA3	NTVESLKPER	TRUE	13.83	7.87	1.3	39850260	39371440	36194884	0	12919832	0	0	36844888	0	233321296	1.00:0.92:0.00:0.33:0.00:0.00:0.94:0.00:5.93	37783160	12919832	135083088	1.00:0.34:3.58	10.46	47.57	1		30	39
772	A0A8M2BEA6|A0A8M2BEA6_DANRE	IMPDH2	NLIDAGADALR	TRUE	54	2.32	2	13656638	0	5.07988e+06	12755621	3.38772e+06	4286139	85794120	3.99814e+06	3986590	3.62153e+06	-:64.00:64.00:64.00:64.00:64.00:64.00:64.00:64.00	8917750	31155994	3.86876e+06	1.00:3.49:0.43	8.05	46.41	1		332	342
772	A0A8M2BEA6|A0A8M2BEA6_DANRE	IMPDH2	AVITPFSGK	TRUE	0	2.01	2.5	2.2485e+06	0	0	13704706	0	0	6.53175e+06	0	0	0	-:-:64.00:-:-:64.00:-:-:-	13704706	6.53175e+06	0	1.00:0.48:0.00	64	30.26	1		220	228
1477	Q7ZUW0|Q7ZUW0_DANRE	DNAJA3A	GSVITSPC(+57.02)IAC(+57.02)R	TRUE	21.06	2.54	2.7	3762179	3.30532e+06	2.5109e+06	12219726	2839855	0	8.00721e+06	0	1244082	3.73252e+06	1.00:0.76:3.70:0.86:0.00:2.42:0.00:0.38:1.13	6011981	5423535	2.4883e+06	1.00:0.90:0.41	2.42	35.03	1	Carbamidomethylation; Carbamidomethylation	282	293
1477	Q7ZUW0|Q7ZUW0_DANRE	DNAJA3A	TVTVPVPAGIEDGQTVR	TRUE	24.98	0.22	1	2.79303e+06	0	535937	8828183	1.07099e+06	2.71987e+06	5.52408e+06	2517854	0	3940391	-:64.00:64.00:64.00:64.00:64.00:64.00:-:64.00	4682060	3.10498e+06	3.22912e+06	1.00:0.66:0.69	1.51	42.79	1		303	319
773	A0A8M3AHX6|A0A8M3AHX6_DANRE	COL14A1A	SQDDVISPAQTLR	TRUE	18.1	8.91	2.7	1.81371e+06	1.36391e+06	1.28977e+06	6858959	0	0	1.9802e+06	1816898	0	3.01368e+06	1.00:0.95:5.03:0.00:0.00:1.45:1.33:0.00:2.21	3170877	1.9802e+06	2.41529e+06	1.00:0.62:0.76	1.6	40.26	1		271	283
617	A0A8M3BBG7|A0A8M3BBG7_DANRE	LOC100537277	EIC(+57.02)SAVVEEHLDAYK	TRUE	0	55.3	1.9	1.92719e+06	0	0	0	8110200	0	6056555	2.39304e+06	784911	0	-:-:-:64.00:-:64.00:64.00:64.00:-	0	7083377	3.17795e+06	-:64.00:64.00	64	52.65	2	Carbamidomethylation	778	792
617	A0A8M3BBG7|A0A8M3BBG7_DANRE	LOC100537277	EANFQIPTR	TRUE	73.27	5.7	3.7	13373973	14795139	6.878e+06	22203268	22427116	12794099	18941154	11459746	632850	10234382	1.00:0.46:1.50:1.52:0.86:1.28:0.77:0.04:0.69	14625468	18054124	7442326	1.00:1.23:0.51	2.43	41.37	1		93	101
617	A0A8M3BBG7|A0A8M3BBG7_DANRE	LOC100537277	GYVNTEGDTLIGR	TRUE	41.99	6.27	3.2	3.11511e+06	1.50711e+06	3.46313e+06	0	3.48134e+06	6824787	6108825	4397774	0	2.25303e+06	1.00:2.30:0.00:2.31:4.53:4.05:2.92:0.00:1.49	2.48512e+06	5471651	3.3254e+06	1.00:2.20:1.34	2.2	44	1		211	223
748	A0AB32TX74|A0AB32TX74_DANRE	ANK2B	LIGDPSLSSDLPSAK	TRUE	1.42	4.49	1	948371	0	0	3.71761e+06	0	805053	0	1.56816e+06	0	2.44453e+06	-:-:64.00:-:64.00:-:64.00:-:64.00	3.71761e+06	805053	2.00634e+06	1.00:0.22:0.54	4.62	37.74	1		3192	3206
748	A0AB32TX74|A0AB32TX74_DANRE	ANK2B	TLEQQENFSEVAR	TRUE	20.32	7.4	3.3	1.1027e+06	1.08922e+06	0	4.01833e+06	1156681	0	2.70887e+06	555082	396125	0	1.00:0.00:3.69:1.06:0.00:2.49:0.51:0.36:0.00	2553776	1.93278e+06	475603	1.00:0.76:0.19	5.37	32.57	1		1409	1421
1039	Q6Q421|Q6Q421_DANRE	RPS15	GVDLDQLLDMSYEQLMQLYSAR	TRUE	0	10.07	0.8	444177	649044	0	898093	0	0	0	2.45045e+06	0	0	1.00:0.00:1.38:0.00:0.00:0.00:3.78:0.00:0.00	773569	0	2.45045e+06	1.00:0.00:3.17	64	55.55	1		19	40
1039	Q6Q421|Q6Q421_DANRE	RPS15	EAPPMEKPEVVK	TRUE	0	3.75	0	682380	0	0	6.14142e+06	0	0	0	0	0	0	-:-:64.00:-:-:-:-:-:-	6.14142e+06	0	0	1.00:0.00:0.00	64	21.21	1		66	77
1039	Q6Q421|Q6Q421_DANRE	RPS15	HGRPGIGATHSSR	TRUE	13.28	9.37	0.8	925917	262014	0	0	263912	6.18995e+06	0	1.36535e+06	143041	108993	1.00:0.00:0.00:1.01:23.62:0.00:5.21:0.55:0.42	262014	3.22693e+06	539127	1.00:12.32:2.06	12.32	58.7	1		128	140
1478	A0A8M2B3R9|A0A8M2B3R9_DANRE	AIFM4	TGDIEEFPGLDC(+57.02)LPK	TRUE	32.4	2.48	3	1.457e+06	1.68149e+06	2.20599e+06	0	1.30635e+06	3.46815e+06	0	1.28971e+06	1.70635e+06	1454913	1.00:1.31:0.00:0.78:2.06:0.00:0.77:1.01:0.87	1.94374e+06	2387253	1.48366e+06	1.00:1.23:0.76	1.61	52.07	1	Carbamidomethylation	80	94
1478	A0A8M2B3R9|A0A8M2B3R9_DANRE	AIFM4	AASVTVIGTSK	TRUE	0	2.01	0.2	1211064	0	0	3.50775e+06	0	7391829	0	0	0	0	-:-:64.00:-:64.00:-:-:-:-	3.50775e+06	7391829	0	1.00:2.11:0.00	64	22.93	1		289	299
1040	B2GPT2|B2GPT2_DANRE	EIF3M	LVYEALVDC(+57.02)K	TRUE	29.94	9.64	3.1	2.6616e+06	1725005	0	4.4593e+06	2.28401e+06	6677973	6.92452e+06	0	1.88356e+06	0	1.00:0.00:2.59:1.32:3.87:4.01:0.00:1.09:0.00	3.09215e+06	5295501	1.88356e+06	1.00:1.71:0.61	2.81	38.09	1	Carbamidomethylation	167	176
1040	B2GPT2|B2GPT2_DANRE	EIF3M	SSLQTLSPTA	TRUE	31.01	8.99	0.9	9519095	0	2408825	5967693	7.13906e+06	45463948	16602263	0	8090062	0	-:64.00:64.00:64.00:64.00:64.00:-:64.00:-	4188259	23068424	8090062	1.00:5.51:1.93	5.51	28.11	1		366	375
1040	B2GPT2|B2GPT2_DANRE	EIF3M	QEALIESLC(+57.02)EK	TRUE	13.16	6.63	2	1.51024e+06	2.31105e+06	3.74636e+06	0	2.63102e+06	0	0	2.25325e+06	2.65047e+06	0	1.00:1.62:0.00:1.14:0.00:0.00:0.97:1.15:0.00	3.02871e+06	2.63102e+06	2.45186e+06	1.00:0.87:0.81	1.24	46.81	1	Carbamidomethylation	79	89
1041	F1R3F7|F1R3F7_DANRE	C1QBP	EVSFQPEGEEDWK	TRUE	60.75	4.24	1.9	9232294	3591074	5.25261e+06	31305232	4.99046e+06	15290077	10572877	3.9625e+06	2.84605e+06	5.27977e+06	1.00:1.46:8.72:1.39:4.26:2.94:1.10:0.79:1.47	13382971	10284471	4029440	1.00:0.77:0.30	3.32	43.03	1		196	208
1041	F1R3F7|F1R3F7_DANRE	C1QBP	FLEDLGTFVK	TRUE	22.63	11.78	2.2	3.59965e+06	0	644795	0	4965729	0	9452845	6528905	5.76333e+06	5041223	-:64.00:-:64.00:-:64.00:64.00:64.00:64.00	644795	7209287	5777820	1.00:11.18:8.96	11.18	56.94	1		259	268
1041	F1R3F7|F1R3F7_DANRE	C1QBP	AFAEFLTEEIK	TRUE	17.16	6.65	1.7	2.91857e+06	2.93535e+06	0	0	0	0	8.3577e+06	4454274	4.44136e+06	6078487	1.00:0.00:0.00:0.00:0.00:2.85:1.52:1.51:2.07	2.93535e+06	8.3577e+06	4991374	1.00:2.85:1.70	2.85	56.57	1		71	81
1013	Q5RHD8|Q5RHD8_DANRE	PALLD	STLVQPISTTPQR	TRUE	34.59	3.41	0.3	2.20539e+06	2.0922e+06	0	4308349	1.2806e+06	2.70555e+06	4.70637e+06	2.3661e+06	218501	2.17082e+06	1.00:0.00:2.06:0.61:1.29:2.25:1.13:0.10:1.04	3.20027e+06	2897509	1.58514e+06	1.00:0.91:0.50	2.02	32.69	1		411	423
1013	Q5RHD8|Q5RHD8_DANRE	PALLD	SQEVAEGSPIR	TRUE	5.89	15.19	4.4	1.83252e+06	4075556	2.6606e+06	4413337	0	0	5.34317e+06	0	0	0	1.00:0.65:1.08:0.00:0.00:1.31:0.00:0.00:0.00	3.7165e+06	5.34317e+06	0	1.00:1.44:0.00	64	28.51	1		279	289
1013	Q5RHD8|Q5RHD8_DANRE	PALLD	DAGVYTC(+57.02)IASNR	TRUE	6.4	6.98	2.1	3.90203e+06	4.69036e+06	5234566	14131430	0	7829656	0	0	3.23224e+06	0	1.00:1.12:3.01:0.00:1.67:0.00:0.00:0.69:0.00	8018787	7829656	3.23224e+06	1.00:0.98:0.40	2.48	25	1	Carbamidomethylation	1212	1223
1479	A0A8M9PY85|A0A8M9PY85_DANRE	LOC110440168	LNQPAINIYTDK	TRUE	23.9	0.59	1.6	5689056	0	3.67459e+06	15455187	2.92187e+06	9865726	8838050	4.96314e+06	0	5482941	-:64.00:64.00:64.00:64.00:64.00:64.00:-:64.00	9564888	7208548	5223043	1.00:0.75:0.55	1.83	42.36	1		410	421
1479	A0A8M9PY85|A0A8M9PY85_DANRE	LOC110440168	GDATLSYEEPAFAK	TRUE	79.02	1.98	1.4	8956896	3.56766e+06	8938995	23006704	4.46565e+06	12780405	10727141	7043706	4.03014e+06	6.05167e+06	1.00:2.51:6.45:1.25:3.58:3.01:1.97:1.13:1.70	11837786	9324398	5708505	1.00:0.79:0.48	2.07	42.19	1		428	441
1480	Q6IQK3|Q6IQK3_DANRE	VAMP3	LSELDDRADALQAGASQFETSAAK	TRUE	43.23	12.99	1.7	3.22822e+06	2.51889e+06	3.02775e+06	0	5.10977e+06	0	8321087	3.49016e+06	4.03193e+06	2.55441e+06	1.00:1.20:0.00:2.03:0.00:3.30:1.39:1.60:1.01	2.77332e+06	6715427	3.35883e+06	1.00:2.42:1.21	2.42	52.32	1		46	69
1480	Q6IQK3|Q6IQK3_DANRE	VAMP3	ADALQAGASQFETSAAK	TRUE	0	6.43	1.5	4760588	6894360	0	0	20770784	4.07974e+06	2.85724e+06	0	8243169	0	1.00:0.00:0.00:3.01:0.59:0.41:0.00:1.20:0.00	6894360	11549771	8243169	1.00:1.68:1.20	1.68	37.35	2		53	69
774	Q1LYP4|Q1LYP4_DANRE	CHD4A	ADVTRLPATIAR	TRUE	57.76	10.55	2	1.58513e+06	384167	1.35086e+06	0	2578350	0	2143261	2.57255e+06	3.22852e+06	2.00847e+06	1.00:3.52:0.00:6.71:0.00:5.58:6.70:8.40:5.23	867511	2.36081e+06	2603180	1.00:2.72:3.00	3	55.6	1		1885	1896
774	Q1LYP4|Q1LYP4_DANRE	CHD4A	NSEVIAVPDEDGR	TRUE	84.38	0.35	1.9	6.65774e+06	10172929	914218	12888791	6.2143e+06	4.13938e+06	8827093	6.50933e+06	1.42117e+06	8832399	1.00:0.09:1.27:0.61:0.41:0.87:0.64:0.14:0.87	7991979	6393591	5.58764e+06	1.00:0.80:0.70	1.43	26.15	1		1567	1579
774	Q1LYP4|Q1LYP4_DANRE	CHD4A	PLPPLLAR	TRUE	0	9.43	1	2.29892e+06	0	0	16384416	1.75044e+06	2.55541e+06	0	0	0	0	-:-:64.00:64.00:64.00:-:-:-:-	16384416	2.15293e+06	0	1.00:0.13:0.00	64	35.6	1		1375	1382
774	Q1LYP4|Q1LYP4_DANRE	CHD4A	TPTTGTPSDTQPNTPAPDGVPK	TRUE	26.27	7.4	1.4	969945	0	600201	1.03542e+06	0	4287667	990320	527953	427128	860818	-:64.00:64.00:-:64.00:64.00:64.00:64.00:64.00	817810	2.63899e+06	605300	1.00:3.23:0.74	4.36	21.86	1		1519	1540
1042	A0A0R4IVX1|A0A0R4IVX1_DANRE	ADAM10A	LVDADGPLAR	TRUE	27.68	8.41	2.8	3.9134e+06	5.5273e+06	4499919	0	7617709	0	0	7618892	4538432	5.41834e+06	1.00:0.81:0.00:1.38:0.00:0.00:1.38:0.82:0.98	5013610	7617709	5.85855e+06	1.00:1.52:1.17	1.52	45.26	1		647	656
1042	A0A0R4IVX1|A0A0R4IVX1_DANRE	ADAM10A	VITLQPGSPC(+57.02)NDFK	TRUE	50.15	4.28	2.4	1.97331e+06	1.0585e+06	1.56313e+06	4.31454e+06	841439	3.17739e+06	3.63938e+06	1.70662e+06	533107	925682	1.00:1.48:4.08:0.79:3.00:3.44:1.61:0.50:0.87	2.31206e+06	2.55274e+06	1.05514e+06	1.00:1.10:0.46	2.42	43.84	1	Carbamidomethylation	623	636
1042	A0A0R4IVX1|A0A0R4IVX1_DANRE	ADAM10A	AINSIYQGTDFQGIR	TRUE	0	2.01	3.3	472957	0	0	2575060	1.68156e+06	0	0	0	0	0	-:-:64.00:64.00:-:-:-:-:-	2575060	1.68156e+06	0	1.00:0.65:0.00	64	41.33	1		253	267
1358	A0A8M2B1V9|A0A8M2B1V9_DANRE	PPP3CCB	IQSFEEAR	TRUE	16.89	14.57	1.5	5131495	3.81967e+06	238524	16343851	7.2494e+06	5.73637e+06	12424128	0	371509	0	1.00:0.06:4.28:1.90:1.50:3.25:0.00:0.10:0.00	6800683	8469966	371509	1.00:1.25:0.05	22.8	22.43	1		464	471
1358	A0A8M2B1V9|A0A8M2B1V9_DANRE	PPP3CCB	IINDGANILR	TRUE	0	10.98	2	5054547	0	0	17735102	0	17510824	10244998	0	0	0	-:-:64.00:-:64.00:64.00:-:-:-	17735102	13877911	0	1.00:0.78:0.00	64	28.89	1		61	70
615	A0AB32THB4|A0AB32THB4_DANRE	AGLB	DGSAVEIVGLSK	TRUE	0.05	12.32	0.6	1.01108e+06	0	0	1.30653e+06	0	3.20168e+06	4591495	0	0	0	-:-:64.00:-:64.00:64.00:-:-:-	1.30653e+06	3896589	0	1.00:2.98:0.00	64	30.65	1		1316	1327
615	A0AB32THB4|A0AB32THB4_DANRE	AGLB	IEEVILEAR	TRUE	0	3.75	0	329650	0	0	0	0	2.96685e+06	0	0	0	0	-:-:-:-:64.00:-:-:-:-	0	2.96685e+06	0	-:64.00:-	64	30.27	1		806	814
615	A0AB32THB4|A0AB32THB4_DANRE	AGLB	NFAEAGSTVYLR	TRUE	1.09	86.45	3.6	894319	0	0	0	1.33358e+06	3457580	3.25771e+06	0	0	0	-:-:-:64.00:64.00:64.00:-:-:-	0	2.68296e+06	0	-:64.00:-	64	30.66	1		504	515
1481	Q6PBS8|Q6PBS8_DANRE	CHCHD2	QFIEC(+57.02)AQSQSDLK	TRUE	66.55	1.94	3	2.15456e+06	1.37999e+06	3.25471e+06	2.60711e+06	1.67307e+06	831493	4690897	2.08287e+06	228942	2.64197e+06	1.00:2.36:1.89:1.21:0.60:3.40:1.51:0.17:1.91	2413938	2398488	1.65126e+06	1.00:0.99:0.68	1.46	38.84	1	Carbamidomethylation	137	149
1481	Q6PBS8|Q6PBS8_DANRE	CHCHD2	SYAPAPAPPPPSAVAPPAAAAPR	TRUE	71.6	5.91	0.6	11027386	4488224	1.97641e+06	40172956	3.66238e+06	26784786	14826592	4.17745e+06	1160210	1.99747e+06	1.00:0.44:8.95:0.82:5.97:3.30:0.93:0.26:0.45	15545862	15091252	2445042	1.00:0.97:0.16	6.36	28.4	1		31	53
998	Q4QRH6|Q4QRH6_DANRE	ITIH3B.2	LSEPQEIQFEVK	TRUE	8.09	8.4	4.2	1.19339e+06	0	1.20401e+06	4.44916e+06	0	3099569	1.58188e+06	0	0	405916	-:64.00:64.00:-:64.00:64.00:-:-:64.00	2.82658e+06	2.34073e+06	405916	1.00:0.83:0.14	6.96	31.32	1		57	68
998	Q4QRH6|Q4QRH6_DANRE	ITIH3B.2	YATTIITSR	TRUE	0	11.34	2	1.67988e+06	0	3.37532e+06	7.38296e+06	0	4.36068e+06	0	0	0	0	-:64.00:64.00:-:64.00:-:-:-:-	5.37914e+06	4.36068e+06	0	1.00:0.81:0.00	64	25.53	1		44	52
998	Q4QRH6|Q4QRH6_DANRE	ITIH3B.2	GDLNTGDLASAVK	TRUE	0	11.83	0.8	2.09094e+06	0	5.10564e+06	9980221	0	3.73256e+06	0	0	0	0	-:64.00:64.00:-:64.00:-:-:-:-	7542931	3.73256e+06	0	1.00:0.49:0.00	64	27.29	1		187	199
619	Q6PHG3|Q6PHG3_DANRE	ANXA13	GAGTDEDTLIR	TRUE	26.13	1	2.8	6.39376e+06	8621592	0	9537131	6.52837e+06	0	16975434	5.86925e+06	0	10012046	1.00:0.00:1.11:0.76:0.00:1.97:0.68:0.00:1.16	9079362	11751902	7940649	1.00:1.29:0.87	1.48	39	1		260	270
619	Q6PHG3|Q6PHG3_DANRE	ANXA13	DAISSEC(+57.02)GGDFK	TRUE	26.04	7.33	3.7	3.04984e+06	934956	2943627	2.44307e+06	2821907	4550543	8647980	2345134	0	2761312	1.00:3.15:2.61:3.02:4.87:9.25:2.51:0.00:2.95	2107217	5.34014e+06	2553223	1.00:2.53:1.21	2.53	35.67	1	Carbamidomethylation	297	308
619	Q6PHG3|Q6PHG3_DANRE	ANXA13	AYEAISGTDILDAIDK	TRUE	31.99	8.55	2.1	1504350	2.35064e+06	2.3994e+06	0	2.60839e+06	0	0	2.39434e+06	1.33719e+06	2.44919e+06	1.00:1.02:0.00:1.11:0.00:0.00:1.02:0.57:1.04	2.37502e+06	2.60839e+06	2.06024e+06	1.00:1.10:0.87	1.27	53.98	1		211	226
619	Q6PHG3|Q6PHG3_DANRE	ANXA13	NPQLFFAR	TRUE	0.52	11.65	1.7	1993119	0	0	4360343	6.69435e+06	6883382	0	0	0	0	-:-:64.00:64.00:64.00:-:-:-:-	4360343	6788864	0	1.00:1.56:0.00	64	34.41	1		245	252
775	A0A8M6Z943|A0A8M6Z943_DANRE	PPP2R5EB	DPALTEPVIR	TRUE	52.95	0.74	1.8	4374887	3423933	1.39052e+06	7814021	2.59607e+06	3.34725e+06	7.17848e+06	3.67055e+06	4.14452e+06	5808633	1.00:0.41:2.28:0.76:0.98:2.10:1.07:1.21:1.70	4209492	4.37393e+06	4.54124e+06	1.00:1.04:1.08	1.08	42.81	1		219	228
775	A0A8M6Z943|A0A8M6Z943_DANRE	PPP2R5EB	FLESQEFQPSIAK	TRUE	0	3.75	0	516229	0	0	4.64606e+06	0	0	0	0	0	0	-:-:64.00:-:-:-:-:-:-	4.64606e+06	0	0	1.00:0.00:0.00	64	31.15	1		85	97
1043	A0A8M3AQC2|A0A8M3AQC2_DANRE	GSK3AB	TSSFAEPPGVPGAAAAAAGSAVAGGSSSGK	TRUE	29.55	8.88	1.6	2.36493e+06	2.03246e+06	3.692e+06	6290976	1.80365e+06	0	4.48754e+06	2.97776e+06	0	0	1.00:1.82:3.10:0.89:0.00:2.21:1.47:0.00:0.00	4.00515e+06	3.14559e+06	2.97776e+06	1.00:0.79:0.74	1.35	38.74	1		9	38
1043	A0A8M3AQC2|A0A8M3AQC2_DANRE	GSK3AB	LLEYTPVTR	TRUE	6.37	53.31	3	2962603	0	2738666	10502229	0	6.55685e+06	6.86568e+06	0	0	0	-:64.00:64.00:-:64.00:64.00:-:-:-	6.62045e+06	6.71127e+06	0	1.00:1.01:0.00	64	28.98	1		347	355
1043	A0A8M3AQC2|A0A8M3AQC2_DANRE	GSK3AB	VTTVVATPGQGPDRPQEVSYTDIK	TRUE	0	2.01	1.1	816110	0	0	2.1413e+06	0	5203688	0	0	0	0	-:-:64.00:-:64.00:-:-:-:-	2.1413e+06	5203688	0	1.00:2.43:0.00	64	26.84	1		64	87
2083	A0A8M6Z4I7|A0A8M6Z4I7_DANRE	UBR4	TSAQQTFTASQYR	TRUE	65.77	5.47	2.7	3.50575e+06	2.77035e+06	992888	6984574	3.66932e+06	5357901	5940674	2.86046e+06	500411	2.47518e+06	1.00:0.36:2.52:1.32:1.93:2.14:1.03:0.18:0.89	3.5826e+06	4989298	1.94535e+06	1.00:1.39:0.54	2.56	36.56	1		3845	3857
169	F1Q4X8|F1Q4X8_DANRE	EVPLA	LSVGEAVQK	TRUE	15.94	9.84	1.5	3.99305e+06	5.30159e+06	200987	10781789	0	6.88721e+06	11469108	0	1.29676e+06	0	1.00:0.04:2.03:0.00:1.30:2.16:0.00:0.24:0.00	5.42812e+06	9178161	1.29676e+06	1.00:1.69:0.24	7.08	22.56	1		1872	1880
169	F1Q4X8|F1Q4X8_DANRE	EVPLA	YSNVINQLSER	TRUE	22.04	6.78	4.6	1.8092e+06	2.98063e+06	3.73018e+06	0	2787958	0	0	2.70509e+06	0	4.07899e+06	1.00:1.25:0.00:0.94:0.00:0.00:0.91:0.00:1.37	3.3554e+06	2787958	3.39204e+06	1.00:0.83:1.01	1.22	45.74	1		713	723
169	F1Q4X8|F1Q4X8_DANRE	EVPLA	LQHPQAGEIENDVSR	TRUE	0	2.01	4.1	1.01557e+06	0	0	4299104	0	4841000	0	0	0	0	-:-:64.00:-:64.00:-:-:-:-	4299104	4841000	0	1.00:1.13:0.00	64	21.67	1		92	106
169	F1Q4X8|F1Q4X8_DANRE	EVPLA	ISILDPNTGK	TRUE	33.8	1.88	1.5	2.62973e+06	1.1607e+06	2114992	12787237	2.29764e+06	713640	0	3.06955e+06	0	1.52379e+06	1.00:1.82:11.02:1.98:0.61:0.00:2.64:0.00:1.31	5.35431e+06	1.50564e+06	2296669	1.00:0.28:0.43	3.56	45.73	1		1663	1672
169	F1Q4X8|F1Q4X8_DANRE	EVPLA	APLSQAPVPAPR	TRUE	78.88	2.47	2	4921952	3.60063e+06	723650	11804051	4856442	5.5126e+06	7916132	5.02452e+06	395976	4.46356e+06	1.00:0.20:3.28:1.35:1.53:2.20:1.40:0.11:1.24	5376110	6095058	3294687	1.00:1.13:0.61	1.85	25.49	1		488	499
169	F1Q4X8|F1Q4X8_DANRE	EVPLA	EEYGPTLADLK	TRUE	15.89	9.39	2	2.143e+06	2.75422e+06	3.07431e+06	5467155	0	2046361	0	2.40737e+06	3.53756e+06	0	1.00:1.12:1.99:0.00:0.74:0.00:0.87:1.28:0.00	3.76523e+06	2046361	2972463	1.00:0.54:0.79	1.84	43.62	1		150	160
169	F1Q4X8|F1Q4X8_DANRE	EVPLA	ANASLVLER	TRUE	14.25	74.2	0.6	1.4949e+06	0	0	0	2.54017e+06	4.18565e+06	1660763	2336683	0	2.73084e+06	-:-:-:64.00:64.00:64.00:64.00:-:64.00	0	2.79553e+06	2.53376e+06	-:64.00:64.00	64	43.07	1		613	621
169	F1Q4X8|F1Q4X8_DANRE	EVPLA	QYAETAAESDQLLK	TRUE	15.52	3.15	2.2	1.25403e+06	0	2.00479e+06	3.83734e+06	478221	0	3.21063e+06	1.61823e+06	137028	0	-:64.00:64.00:64.00:-:64.00:64.00:64.00:-	2921068	1.84442e+06	877627	1.00:0.63:0.30	3.33	29.12	1		844	857
169	F1Q4X8|F1Q4X8_DANRE	EVPLA	DDLSQIQAK	TRUE	0	3.75	0	1.64048e+06	0	0	0	0	14764296	0	0	0	0	-:-:-:-:64.00:-:-:-:-	0	14764296	0	-:64.00:-	64	53.39	1		760	768
169	F1Q4X8|F1Q4X8_DANRE	EVPLA	STTIVPLK	TRUE	15.55	73.59	4.7	1.04742e+06	1.40156e+06	3.22264e+06	0	0	0	0	1.99515e+06	1.29382e+06	1.51361e+06	1.00:2.30:0.00:0.00:0.00:0.00:1.42:0.92:1.08	2.3121e+06	0	1.60086e+06	1.00:0.00:0.69	64	45.38	1		381	388
169	F1Q4X8|F1Q4X8_DANRE	EVPLA	VNIVDAVSSK	TRUE	7.9	6.14	3.6	2.83775e+06	0	0	7448776	5731457	0	0	5275779	4645133	2438573	-:-:64.00:64.00:-:-:64.00:64.00:64.00	7448776	5731457	4.11983e+06	1.00:0.77:0.55	1.81	42.97	1		1910	1919
169	F1Q4X8|F1Q4X8_DANRE	EVPLA	ELYEPLNEVELQPR	TRUE	3.85	4.22	2.7	1660015	0	0	8588540	1.26754e+06	0	0	2.60241e+06	2481653	0	-:-:64.00:64.00:-:-:64.00:64.00:-	8588540	1.26754e+06	2.54203e+06	1.00:0.15:0.30	6.78	46.49	1		120	133
169	F1Q4X8|F1Q4X8_DANRE	EVPLA	TTTVESLC(+57.02)DWK	TRUE	0	0.03	1.3	622507	0	0	3.98112e+06	0	1177699	0	0	0	443745	-:-:64.00:-:64.00:-:-:-:64.00	3.98112e+06	1177699	443745	1.00:0.30:0.11	8.97	30.21	1	Carbamidomethylation	397	407
1031	A0A8M2BEB4|A0A8M2BEB4_DANRE	ATP2B3A	VFGMNFIPPK	TRUE	6.53	8.81	2	4.90329e+06	6.39085e+06	0	0	3.54553e+06	0	5812986	10764849	4.01129e+06	13604126	1.00:0.00:0.00:0.55:0.00:0.91:1.68:0.63:2.13	6.39085e+06	4.67926e+06	9460087	1.00:0.73:1.48	2.02	48.52	1		84	93
2024	A0AB32TW99|A0AB32TW99_DANRE	RHOBTB2A	C(+57.02)VVVGDNAVGK	TRUE	41.53	10.02	2	9302987	10454669	7189719	15452746	11359730	11599125	18501144	7.38396e+06	1.78579e+06	0	1.00:0.69:1.48:1.09:1.11:1.77:0.71:0.17:0.00	11032378	13820000	4584876	1.00:1.25:0.42	3.01	29.34	1	Carbamidomethylation	41	51
2124	B2GRL3|B2GRL3_DANRE	FIP1L1B	TPGTIDVIGGQTATISR	TRUE	61.79	1.91	1.9	3.26912e+06	1.96963e+06	2192608	7.80268e+06	1.87364e+06	7.87718e+06	3.53789e+06	1.9848e+06	0	2.18369e+06	1.00:1.11:3.96:0.95:4.00:1.80:1.01:0.00:1.11	3.98831e+06	4.42957e+06	2.08425e+06	1.00:1.11:0.52	2.13	42.63	1		280	296
2125	A0A8M9PQX0|A0A8M9PQX0_DANRE	KCNQ3	AGILGSGLALK	TRUE	69.93	0.38	1.1	73261480	36580060	90058168	0	24806750	149665600	87058248	139215920	96992112	34976468	1.00:2.46:0.00:0.68:4.09:2.38:3.81:2.65:0.96	63319112	87176864	90394832	1.00:1.38:1.43	1.43	58.03	1		328	338
1411	A0AB13A7I4|A0AB13A7I4_DANRE	SH3BGR	VFLASSSGSTAIK	TRUE	36.73	3.57	2.3	4.97402e+06	4385237	6.21171e+06	0	6692946	0	6.17627e+06	8460908	5184333	7.65474e+06	1.00:1.42:0.00:1.53:0.00:1.41:1.93:1.18:1.75	5298476	6434609	7.09999e+06	1.00:1.21:1.34	1.34	46.9	1		5	17
1411	A0AB13A7I4|A0AB13A7I4_DANRE	SH3BGR	IDYAQLDIASNEDNR	TRUE	45.21	11.64	1.4	3.42292e+06	0	2461916	0	3.96894e+06	12806448	4081380	3.3189e+06	1.3472e+06	2.82151e+06	-:64.00:-:64.00:64.00:64.00:64.00:64.00:64.00	2461916	6952257	2.49587e+06	1.00:2.82:1.01	2.82	41.71	1		32	46
1980	A0AB32TJ46|A0AB32TJ46_DANRE	PPP6R3	DVTFAPEAPR	TRUE	60.93	1.18	1.3	8816147	0	898496	23996092	8425016	7.48697e+06	16744258	9547044	1.651e+06	10596456	-:64.00:64.00:64.00:64.00:64.00:64.00:64.00:64.00	12447294	10885413	7264833	1.00:0.87:0.58	1.71	27.93	1		634	643
776	Q7SYE1|Q7SYE1_DANRE	CANX	APAPPSAPTVTYK	TRUE	0	49.09	0.2	2.37976e+06	20190942	1.22693e+06	0	0	0	0	0	0	0	1.00:0.06:0.00:0.00:0.00:0.00:0.00:0.00:0.00	10708936	0	0	1.00:0.00:0.00	64	49.05	1		57	69
776	Q7SYE1|Q7SYE1_DANRE	CANX	IQDPDAVKPEDWDEDAPAK	TRUE	21.55	8.72	1.5	2278786	1.98904e+06	3.80468e+06	0	3414079	0	0	3.7102e+06	5.13412e+06	2.45696e+06	1.00:1.91:0.00:1.72:0.00:0.00:1.87:2.58:1.24	2.89686e+06	3414079	3.76709e+06	1.00:1.18:1.30	1.3	49.75	1		301	319
776	Q7SYE1|Q7SYE1_DANRE	CANX	GTLQGWVLSQAK	TRUE	35.35	9.25	1.2	4.12933e+06	6.06695e+06	7.28723e+06	0	4.43818e+06	0	0	7.13796e+06	4950398	7.28325e+06	1.00:1.20:0.00:0.73:0.00:0.00:1.18:0.82:1.20	6.67709e+06	4.43818e+06	6.4572e+06	1.00:0.66:0.97	1.5	53.59	1		86	97
776	Q7SYE1|Q7SYE1_DANRE	CANX	APAPPSAPTVTY	TRUE	14.12	53.11	3.1	7699720	0	0	0	2.55499e+06	29066832	23822162	6.11112e+06	7742369	0	-:-:-:64.00:64.00:64.00:64.00:64.00:-	0	18481330	6926745	-:64.00:64.00	64	28.67	1		57	68
1482	Q6IQ92|Q6IQ92_DANRE	TNNI4B.2	IDVVDEERYDIAAK	TRUE	0	3.75	0	310465	0	0	0	0	2.79419e+06	0	0	0	0	-:-:-:-:64.00:-:-:-:-	0	2.79419e+06	0	-:64.00:-	64	27.67	1		74	87
1482	Q6IQ92|Q6IQ92_DANRE	TNNI4B.2	VPPLQLSGLSVQDLQALC(+57.02)R	TRUE	22.2	8.54	1.3	3.53739e+06	0	6079687	0	5548064	0	9150431	3.67003e+06	4.1496e+06	3.2387e+06	-:64.00:-:64.00:-:64.00:64.00:64.00:64.00	6079687	7.34925e+06	3.68611e+06	1.00:1.21:0.61	1.99	55.28	1	Carbamidomethylation	50	68
1483	A0AB32TD48|A0AB32TD48_DANRE	DDX46	LEQLWTNFK	TRUE	32.14	3.52	1.5	13895997	14936052	17599938	0	6547458	23857864	8.06644e+06	16394647	15187389	22474178	1.00:1.18:0.00:0.44:1.60:0.54:1.10:1.02:1.50	16267995	12823922	18018738	1.00:0.79:1.11	1.41	57.3	1		733	741
1483	A0AB32TD48|A0AB32TD48_DANRE	DDX46	LLVATSVAAR	TRUE	0	2.02	1.2	1.96017e+06	0	0	0	0	14766400	0	2.87516e+06	0	0	-:-:-:-:64.00:-:64.00:-:-	0	14766400	2.87516e+06	-:64.00:64.00	64	36.69	1		656	665
368	A0AB32TQK2|A0AB32TQK2_DANRE	VTG8	SPFLNEDGQPTIR	TRUE	0	112.31	4.1	630747	0	2.63155e+06	3.04517e+06	0	0	0	0	0	0	-:64.00:64.00:-:-:-:-:-:-	2838362	0	0	1.00:0.00:0.00	64	39.95	1		579	591
368	A0AB32TQK2|A0AB32TQK2_DANRE	VTG8	AYLAGAAADVFEVGIR	TRUE	32.99	3.99	0.7	136570096	28426344	0	1018308990	165133456	4554989	0	6.49507e+06	6212067	0	1.00:0.00:35.82:5.81:0.16:0.00:0.23:0.22:0.00	523367680	84844224	6353571	1.00:0.16:0.02	64	43.22	1		553	568
368	A0AB32TQK2|A0AB32TQK2_DANRE	VTG8	VQVDAILTLK	TRUE	33.91	9.89	1.2	55856964	0	28078508	0	26196324	0	110898224	165508080	81198792	90832760	-:64.00:-:64.00:-:64.00:64.00:64.00:64.00	28078508	68547272	112513208	1.00:2.44:4.01	4.01	56.45	1		399	408
2127	A0A8M3ASS4|A0A8M3ASS4_DANRE	ARHGEF12B	RILMDTFFIDK	TRUE	65.79	11.41	2	9919160	903146	3320523	0	5.78588e+06	47074608	16737894	7.68793e+06	4.38397e+06	3.37849e+06	1.00:3.68:0.00:6.41:52.12:18.53:8.51:4.85:3.74	2.11183e+06	23199462	5150130	1.00:10.99:2.44	10.99	58.29	1		390	400
2128	E7F2U2|E7F2U2_DANRE	MRPL49	DPPTQVNEITGSIR	TRUE	73.27	2.41	2.2	2.22847e+06	1.46984e+06	141581	5518226	2.44621e+06	2.6851e+06	3.17576e+06	1.45282e+06	1245066	1.92159e+06	1.00:0.10:3.75:1.66:1.83:2.16:0.99:0.85:1.31	2.37655e+06	2.76902e+06	1.53982e+06	1.00:1.17:0.65	1.8	36.86	1		145	158
1044	X1WCG5|X1WCG5_DANRE	ATP2B3B	SSTTDGLSDNPTDLEK	TRUE	10.04	47.66	2.4	1.52698e+06	0	0	0	0	7.37718e+06	2.82462e+06	1.36978e+06	132702	2.03858e+06	-:-:-:-:64.00:64.00:64.00:64.00:64.00	0	5100899	1.18036e+06	-:64.00:64.00	64	24.47	1		72	87
1044	X1WCG5|X1WCG5_DANRE	ATP2B3B	IQESFTDVEGLC(+57.02)QR	TRUE	0	67.05	2.3	1.51782e+06	0	0	0	936662	3.60343e+06	9120247	0	0	0	-:-:-:64.00:64.00:64.00:-:-:-	0	4553447	0	-:64.00:-	64	30.52	1	Carbamidomethylation	56	69
764	A0AB32TFM6|A0AB32TFM6_DANRE	LOC100001114	TPLAGGTGTTPEVPR	TRUE	0	2.02	0.5	1.02327e+06	8.06365e+06	0	0	0	0	1.14575e+06	0	0	0	1.00:0.00:0.00:0.00:0.00:0.14:0.00:0.00:0.00	8.06365e+06	1.14575e+06	0	1.00:0.14:0.00	64	48.28	1		881	895
764	A0AB32TFM6|A0AB32TFM6_DANRE	LOC100001114	LLPPQTSGLNPAAPPFFPSFAEPR	TRUE	0	9	0.6	820079	0	0	0	0	0	5.83969e+06	247627	0	1.29339e+06	-:-:-:-:-:64.00:64.00:-:64.00	0	5.83969e+06	770511	-:64.00:64.00	64	55.78	1		537	560
764	A0AB32TFM6|A0AB32TFM6_DANRE	LOC100001114	SSVSLNDSLSSTAGIPR	TRUE	0	2.01	1.9	296773	0	0	1.36877e+06	0	0	1.30219e+06	0	0	0	-:-:64.00:-:-:64.00:-:-:-	1.36877e+06	1.30219e+06	0	1.00:0.95:0.00	64	29.82	1		1129	1145
764	A0AB32TFM6|A0AB32TFM6_DANRE	LOC100001114	ADSLAFSLNDTQPSPR	TRUE	36.6	8.54	2.7	2.83572e+06	0	0	11385594	933865	4.13166e+06	4852254	1.40438e+06	1208393	1.60537e+06	-:-:64.00:64.00:64.00:64.00:64.00:64.00:64.00	11385594	3305925	1.40604e+06	1.00:0.29:0.12	8.1	41.98	1		410	425
1484	Q7ZVB0|Q7ZVB0_DANRE	PARP3	FEELTNK	TRUE	1	57.95	4.2	1.67321e+06	3692460	0	5.93612e+06	3.82816e+06	0	1.60215e+06	0	0	0	1.00:0.00:1.61:1.04:0.00:0.43:0.00:0.00:0.00	4814290	2.71516e+06	0	1.00:0.56:0.00	64	32.27	1		249	255
1484	Q7ZVB0|Q7ZVB0_DANRE	PARP3	EQNVLPC(+57.02)TLDAETQR	TRUE	33.45	12.24	2.4	2.16847e+06	1.87966e+06	2594114	4344675	2.96318e+06	3006201	3381898	1.34651e+06	0	0	1.00:1.38:2.31:1.58:1.60:1.80:0.72:0.00:0.00	2939484	3.11709e+06	1.34651e+06	1.00:1.06:0.46	2.31	39.06	1	Carbamidomethylation	178	192
777	Q52PJ6|Q52PJ6_DANRE	CRMP1	SNITSLG	TRUE	0	59.52	1.1	1132618	0	0	0	1.58378e+06	8609783	0	0	0	0	-:-:-:64.00:64.00:-:-:-:-	0	5096781	0	-:64.00:-	64	29.87	1		569	575
777	Q52PJ6|Q52PJ6_DANRE	CRMP1	SAAETVAIAR	TRUE	8.75	17.04	0.3	4833855	0	0	4342861	9190316	14480464	15491052	0	0	0	-:-:64.00:64.00:64.00:64.00:-:-:-	4342861	13053944	0	1.00:3.01:0.00	64	22.52	1		262	271
777	Q52PJ6|Q52PJ6_DANRE	CRMP1	YITPAPSAK	TRUE	0	10.84	3.7	3.4954e+06	0	0	0	0	6.38102e+06	11755868	13321713	0	0	-:-:-:-:64.00:64.00:64.00:-:-	0	9068442	13321713	-:64.00:64.00	64	21.02	1		515	523
1007	A0AB32U0A5|A0AB32U0A5_DANRE	UBAP2B	QIQATAEQIR	TRUE	53.95	0	2.9	9930146	6.2228e+06	1.32503e+06	30454556	1.76538e+06	7.89048e+06	18239928	11135217	2.56214e+06	9775782	1.00:0.21:4.89:0.28:1.27:2.93:1.79:0.41:1.57	12667462	9298595	7824381	1.00:0.73:0.62	1.62	27.37	1		30	39
1007	A0AB32U0A5|A0AB32U0A5_DANRE	UBAP2B	VGYGGNSLSQSK	TRUE	0	11.64	1.1	1.4768e+06	4.53555e+06	0	5496736	0	0	3258905	0	0	0	1.00:0.00:1.21:0.00:0.00:0.72:0.00:0.00:0.00	5016141	3258905	0	1.00:0.65:0.00	64	20.03	1		916	927
1007	A0AB32U0A5|A0AB32U0A5_DANRE	UBAP2B	DGGLASNPYSGEPTK	TRUE	47.92	8.48	2.8	10400196	6517924	9279789	12739965	0	26012824	18374470	8115208	1.97211e+06	10589473	1.00:1.42:1.95:0.00:3.99:2.82:1.25:0.30:1.62	9512559	22193648	6892265	1.00:2.33:0.72	3.22	28.79	1		772	786
1045	Q803B5|Q803B5_DANRE	DNPEP	VGVPLQDVMVR	TRUE	0	12.06	1.5	1.30542e+06	0	3201337	6.5852e+06	0	0	0	0	1.96227e+06	0	-:64.00:64.00:-:-:-:-:64.00:-	4893269	0	1.96227e+06	1.00:0.00:0.40	64	50.59	1		392	402
1045	Q803B5|Q803B5_DANRE	DNPEP	NDSPC(+57.02)GTTIGPILAAR	TRUE	21.7	6.83	1.1	2.15461e+06	3.91568e+06	4829911	0	3201140	0	0	3863850	3580934	0	1.00:1.23:0.00:0.82:0.00:0.00:0.99:0.91:0.00	4372794	3201140	3722392	1.00:0.73:0.85	1.37	47.15	1	Carbamidomethylation	403	418
1045	Q803B5|Q803B5_DANRE	DNPEP	YATTAVTAAVLR	TRUE	45.93	5.92	2.2	2.75673e+06	0	2226456	9188098	2.375e+06	4609792	1.46514e+06	1.61696e+06	1414542	1.91456e+06	-:64.00:64.00:64.00:64.00:64.00:64.00:64.00:64.00	5707277	2.81664e+06	1.64869e+06	1.00:0.49:0.29	3.46	45.28	1		375	386
2132	A0A8M3ATF0|A0A8M3ATF0_DANRE	CTSS2.2	LVDLSPQNLVDC(+57.02)SSK	TRUE	43.45	11.16	3.5	5585258	3.21687e+06	3.64005e+06	23045050	0	0	4.9062e+06	4765250	5322042	5.37185e+06	1.00:1.13:7.16:0.00:0.00:1.53:1.48:1.65:1.67	9967324	4.9062e+06	5153049	1.00:0.49:0.52	2.03	44.26	1	Carbamidomethylation	166	180
2075	A0A8M9PKF3|A0A8M9PKF3_DANRE	ARVCFB	FQDPSALQAPGSAGTQR	TRUE	20.57	2.73	3.8	1.61177e+06	0	778844	1.6202e+06	2.52695e+06	1.18451e+06	3.96007e+06	2.98249e+06	212048	1.24084e+06	-:64.00:64.00:64.00:64.00:64.00:64.00:64.00:64.00	1.19952e+06	2.55717e+06	1.47846e+06	1.00:2.13:1.23	2.13	31.15	1		664	680
575	Q5RGX8|Q5RGX8_DANRE	GYS2	VGGIYTVIQTK	TRUE	18.94	8.32	0.9	2.3541e+06	0	0	3.4861e+06	1.72673e+06	4964754	9126876	0	586809	1.2956e+06	-:-:64.00:64.00:64.00:64.00:-:64.00:64.00	3.4861e+06	5.27279e+06	941207	1.00:1.51:0.27	5.6	38.05	1		41	51
575	Q5RGX8|Q5RGX8_DANRE	GYS2	LSDLLDWR	TRUE	0.11	55.19	2.7	2.83439e+06	0	0	0	0	15921155	4965379	2.04864e+06	2574373	0	-:-:-:-:64.00:64.00:64.00:64.00:-	0	10443267	2311504	-:64.00:64.00	64	55.24	1		593	600
1352	A0A8M2B6V3|A0A8M2B6V3_DANRE	ATF7IP	TAGNVSSATSSAPAVSLAR	TRUE	0	3.75	0	333388	3.00049e+06	0	0	0	0	0	0	0	0	1.00:0.00:0.00:0.00:0.00:0.00:0.00:0.00:0.00	3.00049e+06	0	0	1.00:0.00:0.00	64	40.72	1		502	520
1352	A0A8M2B6V3|A0A8M2B6V3_DANRE	ATF7IP	TQDAQAAAAAAQANNATNATTPQR	TRUE	38.54	5.43	1.8	2.25142e+06	0	450304	4.29512e+06	734782	8003554	4.86923e+06	531740	588742	789277	-:64.00:64.00:64.00:64.00:64.00:64.00:64.00:64.00	2372714	4535857	636586	1.00:1.91:0.27	7.13	20.13	1		325	348
1485	A0A8M1NUZ9|A0A8M1NUZ9_DANRE	COMTD1	VINPAEDDLSSQAIDK	TRUE	15.47	8.68	1.4	924249	0	1.16535e+06	0	1.22342e+06	1.89283e+06	2597878	0	187423	1.25134e+06	-:64.00:-:64.00:64.00:64.00:-:64.00:64.00	1.16535e+06	1904709	719383	1.00:1.63:0.62	2.65	33.55	1		195	210
1485	A0A8M1NUZ9|A0A8M1NUZ9_DANRE	COMTD1	VVAC(+57.02)EINEDYVK	TRUE	4.14	6.26	4.4	754296	0	939549	0	0	3375109	2.35308e+06	0	120920	0	-:64.00:-:-:64.00:64.00:-:64.00:-	939549	2.8641e+06	120920	1.00:3.05:0.13	23.69	25.95	1	Carbamidomethylation	106	117
1402	A0A8M6YXN3|A0A8M6YXN3_DANRE	GPA33A	ATPDVPG	TRUE	62.68	1.98	2.9	5369776	6.78353e+06	4.46117e+06	5011455	1.59649e+06	1.6794e+06	9219551	3077114	2.56419e+06	13935068	1.00:0.66:0.74:0.24:0.25:1.36:0.45:0.38:2.05	5.41872e+06	4165150	6525458	1.00:0.77:1.20	1.57	32.56	1		62	68
1402	A0A8M6YXN3|A0A8M6YXN3_DANRE	GPA33A	DTSGFYVC(+57.02)TSTNEIR	TRUE	13.86	7.2	1.3	1.96214e+06	0	0	5253652	1470786	5483095	4704823	746912	0	0	-:-:64.00:64.00:64.00:64.00:64.00:-:-	5253652	3.88623e+06	746912	1.00:0.74:0.14	7.03	29.8	1	Carbamidomethylation	210	224
1047	A0A8M1N5N8|A0A8M1N5N8_DANRE	APOA4A	LDPLAQDLK	TRUE	0	2.02	0.4	1.72471e+06	0	0	12572907	0	0	0	0	2.94951e+06	0	-:-:64.00:-:-:-:-:64.00:-	12572907	0	2.94951e+06	1.00:0.00:0.23	64	36.73	1		228	236
1047	A0A8M1N5N8|A0A8M1N5N8_DANRE	APOA4A	VDIEEQIER	TRUE	33.53	79.13	1.7	4.11287e+06	3688365	4889693	13300073	0	0	0	4.13266e+06	3.97083e+06	7.03422e+06	1.00:1.33:3.61:0.00:0.00:0.00:1.12:1.08:1.91	7.29271e+06	0	5.04591e+06	1.00:0.00:0.69	64	40.68	1		127	135
1047	A0A8M1N5N8|A0A8M1N5N8_DANRE	APOA4A	NLAPYSEELSK	TRUE	11.83	5.86	3.6	3621870	0	0	19379244	0	2775840	0	4357913	1946026	4.13781e+06	-:-:64.00:-:64.00:-:64.00:64.00:64.00	19379244	2775840	3480582	1.00:0.14:0.18	6.98	26.26	1		217	227
922	A0A8M1P6M4|A0A8M1P6M4_DANRE	CIRBPB	GFGFVTFENPEDAK	TRUE	68.05	21.01	1.8	14793222	8322851	7.03063e+06	0	22378142	30580216	18063094	19677572	13777894	13308601	1.00:0.84:0.00:2.69:3.67:2.17:2.36:1.66:1.60	7676741	23673818	15588022	1.00:3.08:2.03	3.08	56.7	1		47	60
922	A0A8M1P6M4|A0A8M1P6M4_DANRE	CIRBPB	LFIGGLSYDTTEQSLEEAFSK	TRUE	0	3.75	0	676450	0	0	0	0	0	6.08805e+06	0	0	0	-:-:-:-:-:64.00:-:-:-	0	6.08805e+06	0	-:64.00:-	64	56.32	1		7	27
922	A0A8M1P6M4|A0A8M1P6M4_DANRE	CIRBPB	SYGGGGGGYSNR	TRUE	0	3.75	0	22534232	0	0	0	0	202808080	0	0	0	0	-:-:-:-:64.00:-:-:-:-	0	202808080	0	-:64.00:-	64	53.51	1		158	169
1394	A0A8M9QJA7|A0A8M9QJA7_DANRE	SDK2B	VQLTGLGK	TRUE	18.21	38	0.5	24228396	9619618	8413099	7.42953e+06	30514136	19383482	25489412	43669440	31044090	42492764	1.00:0.87:0.77:3.17:2.01:2.65:4.54:3.23:4.42	16445886	50438220	56872152	1.00:3.07:3.46	3.46	52.22	2		1286	1293
1033	A0AB32TQ34|A0AB32TQ34_DANRE	LOC137487258	IAAAQYQLTGSDVAR	TRUE	0	0	0.7	3786222	7121072	0	0	15672738	0	0	0	0	11282188	1.00:0.00:0.00:2.20:0.00:0.00:0.00:0.00:1.58	7121072	15672738	11282188	1.00:2.20:1.58	2.2	43.53	1		10	24
1033	A0AB32TQ34|A0AB32TQ34_DANRE	LOC137487258	IAEQVGVDK	TRUE	29.12	4.69	0.6	7.0066e+06	7725072	0	4.13757e+06	0	16746912	20777222	5426058	227582	8018976	1.00:0.00:0.54:0.00:2.17:2.69:0.70:0.03:1.04	5.93132e+06	18762068	4.55754e+06	1.00:3.16:0.77	4.12	19.59	1		253	261
2136	A0A8M2B7A1|A0A8M2B7A1_DANRE	EIF2B4	AAPAPVTASASETPAAAEK	TRUE	58.33	4.81	1.6	2.51301e+06	0	358653	4095833	3.04627e+06	6307184	3.75417e+06	2165302	613169	2.2765e+06	-:64.00:64.00:64.00:64.00:64.00:64.00:64.00:64.00	2.22724e+06	4.36921e+06	1.68499e+06	1.00:1.96:0.76	2.59	21.59	1		91	109
2138	A0A286YAS3|A0A286YAS3_DANRE	CSNK1DA	GAPVNVSSSDLTGR	TRUE	68.85	1.89	3.3	9537676	7.4956e+06	1.02544e+06	15966772	6.51798e+06	14230949	15325341	10355992	1.79517e+06	13125846	1.00:0.14:2.13:0.87:1.90:2.04:1.38:0.24:1.75	8.1626e+06	12024756	8425669	1.00:1.47:1.03	1.47	24.71	1		365	378
1267	Q5BLA9|Q5BLA9_DANRE	UBE2KA	GEIAGPPDTPYEGGR	TRUE	78.57	1.5	1.3	8.05996e+06	7.28056e+06	1.07034e+06	16656897	4532831	12463935	12752014	5998380	1.4985e+06	10286203	1.00:0.15:2.29:0.62:1.71:1.75:0.82:0.21:1.41	8.33593e+06	9916260	5927696	1.00:1.19:0.71	1.67	25.02	1		41	55
712	A0A8M6Z1Q3|A0A8M6Z1Q3_DANRE	WU:FB16F03	SSLSPAQISAELER	TRUE	45.88	0.07	3.4	5585832	2395512	4.11731e+06	15302084	3.5662e+06	0	9251038	6.25492e+06	4436932	4.94849e+06	1.00:1.72:6.39:1.49:0.00:3.86:2.61:1.85:2.07	7.27164e+06	6.40862e+06	5.21345e+06	1.00:0.88:0.72	1.39	45.36	1		293	306
712	A0A8M6Z1Q3|A0A8M6Z1Q3_DANRE	WU:FB16F03	TGIESTLER	TRUE	8.15	6.04	2.3	4001262	0	5.79873e+06	8.07898e+06	0	0	11338467	7.65791e+06	3.13728e+06	0	-:64.00:64.00:-:-:64.00:64.00:64.00:-	6.93885e+06	11338467	5.39759e+06	1.00:1.63:0.78	2.1	24.6	1		136	144
1048	A0A8N7USV6|A0A8N7USV6_DANRE	ZC3H7BB	ENLAVC(+57.02)SNLTAR	TRUE	21.32	11.94	3.2	3.63994e+06	0	373066	0	0	8670331	9489225	6.65462e+06	447336	7.12492e+06	-:64.00:-:-:64.00:64.00:64.00:64.00:64.00	373066	9079778	4.74229e+06	1.00:24.34:12.71	24.34	26.4	1	Carbamidomethylation	585	596
1048	A0A8N7USV6|A0A8N7USV6_DANRE	ZC3H7BB	GVQDC(+57.02)DSALC(+57.02)VSEGSR	TRUE	86.27	3.48	2.9	2573744	1.96594e+06	2.7165e+06	4.45276e+06	568639	4.05797e+06	5269668	1.81832e+06	347929	1965959	1.00:1.38:2.26:0.29:2.06:2.68:0.92:0.18:1.00	3.04507e+06	3298758	1.3774e+06	1.00:1.08:0.45	2.39	35.22	1	Carbamidomethylation; Carbamidomethylation	104	119
1048	A0A8N7USV6|A0A8N7USV6_DANRE	ZC3H7BB	QAAVHYSEGVNVAR	TRUE	0	0	0.8	1073944	0	0	2.35734e+06	0	2217867	0	5090292	0	0	-:-:64.00:-:64.00:-:64.00:-:-	2.35734e+06	2217867	5090292	1.00:0.94:2.16	2.3	21.22	1		57	70
1408	E7F299|E7F299_DANRE	LOC110440097	DVSLVAPYTGC(+57.02)NVR	TRUE	22.65	9.6	2.2	17137496	68573608	5397022	71703512	0	5.19678e+06	0	1.53662e+06	1.82993e+06	0	1.00:0.08:1.05:0.00:0.08:0.00:0.02:0.03:0.00	48558048	5.19678e+06	1.68327e+06	1.00:0.11:0.03	28.85	42.08	1	Carbamidomethylation	138	151
1408	E7F299|E7F299_DANRE	LOC110440097	EVVLSC(+57.02)PK	TRUE	0	98.86	0.7	6127985	23302412	0	31849452	0	0	0	0	0	0	1.00:0.00:1.37:0.00:0.00:0.00:0.00:0.00:0.00	27575932	0	0	1.00:0.00:0.00	64	32.6	1	Carbamidomethylation	256	263
2139	A0AB13A793|A0AB13A793_DANRE	SYNE2A	QEIADRLN	TRUE	83.7	0.98	2.2	68481856	78431736	2.36896e+06	157299232	75558616	38015044	107414048	44750068	9186740	103312288	1.00:0.03:2.01:0.96:0.48:1.37:0.57:0.12:1.32	79366640	73662568	52416364	1.00:0.93:0.66	1.51	23.51	1		7942	7949
1488	Q5TZI1|Q5TZI1_DANRE	RTN1B	YQAQIDQYVDLIR	TRUE	25.95	7.77	2.5	1.1794e+06	2461425	1.14099e+06	0	3.22614e+06	0	0	1.68588e+06	924437	1175727	1.00:0.46:0.00:1.31:0.00:0.00:0.68:0.38:0.48	1.80121e+06	3.22614e+06	1.26202e+06	1.00:1.79:0.70	2.56	53.67	1		178	190
961	B3DFW4|B3DFW4_DANRE	NPC2.2	FPVQIVN	TRUE	4.33	46.67	1.2	13843850	11281710	0	56450044	0	11059540	45803360	0	0	0	1.00:0.00:5.00:0.00:0.98:4.06:0.00:0.00:0.00	37801548	33790932	0	1.00:0.89:0.00	64	34.93	2		143	149
961	B3DFW4|B3DFW4_DANRE	NPC2.2	PYNYVTELPVK	TRUE	30.41	6.68	2.5	3.22136e+06	2.2037e+06	3082040	12499120	1103536	1557835	0	4651444	3.8946e+06	0	1.00:1.40:5.67:0.50:0.71:0.00:2.11:1.77:0.00	5.92829e+06	1.33069e+06	4273022	1.00:0.22:0.72	4.46	45.99	1		106	116
1049	A0A8M2BDN5|A0A8M2BDN5_DANRE	AKR1A1B	TPAQIIIR	TRUE	11.6	4.52	0.6	3.19585e+06	0	0	16774370	0	4165102	2.24888e+06	5.46932e+06	104970	0	-:-:64.00:-:64.00:64.00:64.00:64.00:-	16774370	3.20699e+06	2787143	1.00:0.19:0.17	6.02	28.63	1		270	277
1049	A0A8M2BDN5|A0A8M2BDN5_DANRE	AKR1A1B	YIVPTITVDGK	TRUE	0	13.7	2.1	2.84181e+06	0	0	15470339	0	0	0	4714763	3879982	1.51122e+06	-:-:64.00:-:-:-:64.00:64.00:64.00	15470339	0	3.36865e+06	1.00:0.00:0.22	64	46.55	1		324	334
1049	A0A8M2BDN5|A0A8M2BDN5_DANRE	AKR1A1B	AIGLSNFNSR	TRUE	29.76	0.73	2.3	11740276	6330967	10085650	30479796	0	16502515	16848286	12064011	0	13351263	1.00:1.59:4.81:0.00:2.61:2.66:1.91:0.00:2.11	15632138	16675400	12707637	1.00:1.07:0.81	1.31	44.61	1		184	193
1099	Q7SXQ1|Q7SXQ1_DANRE	TIAL1	AAFAPFGK	TRUE	56.66	4.63	1.5	4.36368e+06	0	4.43005e+06	12637669	2.30065e+06	3.59488e+06	3384014	6.00425e+06	5.49067e+06	1.43096e+06	-:64.00:64.00:64.00:64.00:64.00:64.00:64.00:64.00	8533859	3.09318e+06	4308626	1.00:0.36:0.50	2.76	45.88	1		114	121
1489	A0A8N7UTH2|A0A8N7UTH2_DANRE	EMILIN3A	LNIAFNQEETNINK	TRUE	0	11.3	3.3	652518	1.20359e+06	0	2946125	0	0	1.72295e+06	0	0	0	1.00:0.00:2.45:0.00:0.00:1.43:0.00:0.00:0.00	2074855	1.72295e+06	0	1.00:0.83:0.00	64	30.27	1		688	701
1489	A0A8N7UTH2|A0A8N7UTH2_DANRE	EMILIN3A	GTVTGLEDSLR	TRUE	35.38	0.98	2.6	6.56725e+06	10937118	2.08348e+06	20345330	0	2.90339e+06	13833982	6617969	2.384e+06	0	1.00:0.19:1.86:0.00:0.27:1.26:0.61:0.22:0.00	11121975	8368684	4500985	1.00:0.75:0.40	2.47	30.69	1		430	440
2140	F1R6I2|F1R6I2_DANRE	GRNB	TPEGSWAC(+57.02)C(+57.02)PLPK	TRUE	26.63	0.47	2.9	1.66153e+06	615543	648590	5943088	645777	1.34528e+06	3.79555e+06	0	1.06278e+06	897157	1.00:1.05:9.66:1.05:2.19:6.17:0.00:1.73:1.46	2.40241e+06	1.92887e+06	979968	1.00:0.80:0.41	2.45	30.56	1	Carbamidomethylation; Carbamidomethylation	283	295
1490	A0A8M3B5N6|A0A8M3B5N6_DANRE	SI:ZFOS-2326C3.2	QVRITLK	TRUE	72.67	10.31	2.8	17404430	2.63663e+06	1.92806e+06	0	6673719	99169488	22516838	13854121	4439646	5421368	1.00:0.73:0.00:2.53:37.61:8.54:5.25:1.68:2.06	2.28235e+06	42786680	7905045	1.00:18.75:3.46	18.75	58.6	1		297	303
748	A0A8M9QBW2|A0A8M9QBW2_DANRE	ANK2B	LIGDPSLSSDLPSAK	TRUE	1.42	4.49	1	948371	0	0	3.71761e+06	0	805053	0	1.56816e+06	0	2.44453e+06	-:-:64.00:-:64.00:-:64.00:-:64.00	3.71761e+06	805053	2.00634e+06	1.00:0.22:0.54	4.62	37.74	1		3471	3485
748	A0A8M9QBW2|A0A8M9QBW2_DANRE	ANK2B	TLEQQENFSEVAR	TRUE	20.32	7.4	3.3	1.1027e+06	1.08922e+06	0	4.01833e+06	1156681	0	2.70887e+06	555082	396125	0	1.00:0.00:3.69:1.06:0.00:2.49:0.51:0.36:0.00	2553776	1.93278e+06	475603	1.00:0.76:0.19	5.37	32.57	1		1362	1374
1373	A0A8M9QCJ6|A0A8M9QCJ6_DANRE	ZNF638	LLGLPIGTTSK	TRUE	0	0.01	1.1	5897388	0	0	6.66564e+06	0	0	38101148	8309707	0	0	-:-:64.00:-:-:64.00:64.00:-:-	6.66564e+06	38101148	8309707	1.00:5.72:1.25	5.72	47.18	1		777	787
1373	A0A8M9QCJ6|A0A8M9QCJ6_DANRE	ZNF638	ESITVTPDAGSVK	TRUE	19.44	12.19	2.2	1809804	2.59952e+06	229384	4.78928e+06	1.74074e+06	2.19661e+06	3.97506e+06	757638	0	0	1.00:0.09:1.84:0.67:0.85:1.53:0.29:0.00:0.00	2.5394e+06	2.63747e+06	757638	1.00:1.04:0.30	3.48	24.8	1		1236	1248
413	A0A8M2B9V9|A0A8M2B9V9_DANRE	PRR35	YQLTEQR	TRUE	67.7	5.55	1.1	59210696	59474768	41544688	146794128	49205340	51017180	85643248	42206316	4548340	52462248	1.00:0.70:2.47:0.83:0.86:1.44:0.71:0.08:0.88	82604528	61955256	33072302	1.00:0.75:0.40	2.5	37.24	1		474	480
1491	Q6DGH3|Q6DGH3_DANRE	SEC61B	PGPAASATNVGASSR	TRUE	0	10.46	0.5	6.99911e+06	0	7331609	0	0	55179160	481201	0	0	0	-:64.00:-:-:64.00:64.00:-:-:-	7331609	27830180	0	1.00:3.80:0.00	64	57.69	1		2	16
1491	Q6DGH3|Q6DGH3_DANRE	SEC61B	FYTEDSPGLK	TRUE	31.42	9.06	0.9	7436479	10594133	9981876	0	9109339	0	0	13600395	10496607	13145960	1.00:0.94:0.00:0.86:0.00:0.00:1.28:0.99:1.24	10288004	9109339	12414321	1.00:0.89:1.21	1.36	44.53	1		59	68
2141	Q8AWD4|Q8AWD4_DANRE	TAX1BP3	VSEGGPAEVAGLR	TRUE	79.09	0.75	2	9894841	8.19603e+06	860938	30598348	9035455	7.38474e+06	9954809	8446918	759117	13817214	1.00:0.11:3.73:1.10:0.90:1.21:1.03:0.09:1.69	13218440	8791667	7.67442e+06	1.00:0.67:0.58	1.72	26.46	1		60	72
1225	A0AB13A7V0|A0AB13A7V0_DANRE	GNAL2	VLTSGIFETR	TRUE	1.9	73.59	1	1.28037e+06	0	0	0	2767936	3.97373e+06	0	2193066	0	2.58862e+06	-:-:-:64.00:64.00:-:64.00:-:64.00	0	3.37083e+06	2.39084e+06	-:64.00:64.00	64	50.67	1		187	196
1360	A0AB32U325|A0AB32U325_DANRE	ABLIM2	SPSSTYVAAPR	TRUE	2.48	15.59	3.7	1.5375e+06	0	0	3.59298e+06	2900757	2.97646e+06	4.36734e+06	0	0	0	-:-:64.00:64.00:64.00:64.00:-:-:-	3.59298e+06	3.41485e+06	0	1.00:0.95:0.00	64	20.86	1		484	494
1360	A0AB32U325|A0AB32U325_DANRE	ABLIM2	TEIDGQSPELDPR	TRUE	27.79	6.29	3.3	4576898	3.92495e+06	817991	0	0	13194464	13440577	0	1.61678e+06	8.19732e+06	1.00:0.21:0.00:0.00:3.36:3.42:0.00:0.41:2.09	2.37147e+06	13317520	4907052	1.00:5.62:2.07	5.62	24.47	1		542	554
635	A0A8M3ARA5|A0A8M3ARA5_DANRE	ANK3A	TLEQQENFEEVAR	TRUE	60.76	5.87	3.6	3591865	3197583	1.57927e+06	4.29679e+06	3.76599e+06	7.18058e+06	5816733	2798530	225554	3.46575e+06	1.00:0.49:1.34:1.18:2.25:1.82:0.88:0.07:1.08	3.02455e+06	5587769	2.16328e+06	1.00:1.85:0.72	2.58	40.15	1		1341	1353
2142	Q6IQ64|Q6IQ64_DANRE	TNNC1B	AAVENLTEEQK	TRUE	59.53	1.85	1.4	13903868	9333439	455447	21439316	3.39937e+06	27548560	33591768	11996809	2.01147e+06	15358627	1.00:0.05:2.30:0.36:2.95:3.60:1.29:0.22:1.65	10409401	21513234	9788970	1.00:2.07:0.94	2.2	20.85	1		7	17
454	A0A8M9QAW0|A0A8M9QAW0_DANRE	DDX3XA	VVYGGADIGQQIR	TRUE	23.9	9.89	2.6	6372351	8943569	8806412	0	4.15949e+06	0	0	12209642	9134513	14097533	1.00:0.98:0.00:0.47:0.00:0.00:1.37:1.02:1.58	8874990	4.15949e+06	11813896	1.00:0.47:1.33	2.84	43.52	1		463	475
454	A0A8M9QAW0|A0A8M9QAW0_DANRE	DDX3XA	GADALEDFLYR	TRUE	0	10.59	1.7	2.18173e+06	0	0	0	0	0	9830580	5612437	4.19252e+06	0	-:-:-:-:-:64.00:64.00:64.00:-	0	9830580	4902478	-:64.00:64.00	64	54.65	1		617	627
454	A0A8M9QAW0|A0A8M9QAW0_DANRE	DDX3XA	SFLLDLLNATGK	TRUE	16.88	44.45	1.4	2.0703e+06	0	0	0	517253	12726660	1.76766e+06	3.04747e+06	573670	0	-:-:-:64.00:64.00:64.00:64.00:64.00:-	0	5003859	1.81057e+06	-:64.00:64.00	64	58.52	1		593	604
454	A0A8M9QAW0|A0A8M9QAW0_DANRE	DDX3XA	HVINFDLPSDIEEYVHR	TRUE	0	2.01	3.5	380630	0	0	1.56923e+06	1.85643e+06	0	0	0	0	0	-:-:64.00:64.00:-:-:-:-:-	1.56923e+06	1.85643e+06	0	1.00:1.18:0.00	64	51.63	1		676	692
1050	Q7ZUZ7|Q7ZUZ7_DANRE	ARF2B	VNEAREELTR	TRUE	23.19	6.63	0.4	2.66702e+06	4828134	3.77994e+06	0	4731644	0	0	5281499	0	5381958	1.00:0.78:0.00:0.98:0.00:0.00:1.09:0.00:1.11	4304037	4731644	5.33173e+06	1.00:1.10:1.24	1.24	53.13	1		100	109
1050	Q7ZUZ7|Q7ZUZ7_DANRE	ARF2B	QDLPNAMNAAEITDK	TRUE	74.89	2.12	1.6	6.61734e+06	3.52456e+06	9522681	8071045	3.25697e+06	14170713	7.11036e+06	3.11396e+06	6184243	4601546	1.00:2.70:2.29:0.92:4.02:2.02:0.88:1.75:1.31	7039430	8179348	4633249	1.00:1.16:0.66	1.77	39.54	1		128	142
760	A0A8M3AYD5|A0A8M3AYD5_DANRE	CAMK2D2	ESTESANTTIEDEDLK	TRUE	2.26	6.29	2.7	769805	0	0	497934	0	3.41949e+06	2.75903e+06	0	251790	0	-:-:64.00:-:64.00:64.00:-:64.00:-	497934	3.08926e+06	251790	1.00:6.20:0.51	12.27	22.54	1		343	358
760	A0A8M3AYD5|A0A8M3AYD5_DANRE	CAMK2D2	SGAPSVPIN	TRUE	26.28	9.05	1.1	17942198	0	3.47124e+06	3778713	6.96114e+06	112515864	25055460	0	9697374	0	-:64.00:64.00:64.00:64.00:64.00:-:64.00:-	3.62498e+06	48177488	9697374	1.00:13.29:2.68	13.29	25.41	1		525	533
1051	Q5U3P2|Q5U3P2_DANRE	PVALB8	DC(+57.02)QAPDSFSPK	TRUE	69.64	13.93	1.9	17949428	5.31942e+06	6732752	12686087	13221552	49847796	50916516	8.19989e+06	3.43244e+06	11188392	1.00:1.27:2.38:2.49:9.37:9.57:1.54:0.65:2.10	8246085	37995288	7606908	1.00:4.61:0.92	4.99	34.91	1	Carbamidomethylation	18	28
1051	Q5U3P2|Q5U3P2_DANRE	PVALB8	AFLAAADDDSDGK	TRUE	19.03	6.28	0.8	3.66642e+06	3.23216e+06	0	0	15274775	0	0	4559543	5.52119e+06	4410157	1.00:0.00:0.00:4.73:0.00:0.00:1.41:1.71:1.36	3.23216e+06	15274775	4830295	1.00:4.73:1.49	4.73	41.63	1		85	97
1492	A0A8M2BE58|A0A8M2BE58_DANRE	SSUH2RS1	QTIELIPVTK	TRUE	46.76	4.81	0.9	4385380	3.20323e+06	4.38278e+06	14805390	4.1002e+06	5.83902e+06	2.32063e+06	1.33999e+06	3.47718e+06	0	1.00:1.37:4.62:1.28:1.82:0.72:0.42:1.09:0.00	7.4638e+06	4.08662e+06	2.40859e+06	1.00:0.55:0.32	3.1	46.18	1		344	353
1492	A0A8M2BE58|A0A8M2BE58_DANRE	SSUH2RS1	EDFVAQDLSGLK	TRUE	36.2	8.83	1	3.45661e+06	4666448	5670672	0	5062517	0	0	5.37717e+06	5.37968e+06	4.95303e+06	1.00:1.22:0.00:1.08:0.00:0.00:1.15:1.15:1.06	5168560	5062517	5.23663e+06	1.00:0.98:1.01	1.03	48.68	1		276	287
1980	A0A286YB73|A0A286YB73_DANRE	PPP6R3	DVTFAPEAPR	TRUE	60.93	1.18	1.3	8816147	0	898496	23996092	8425016	7.48697e+06	16744258	9547044	1.651e+06	10596456	-:64.00:64.00:64.00:64.00:64.00:64.00:64.00:64.00	12447294	10885413	7264833	1.00:0.87:0.58	1.71	27.93	1		630	639
2144	B2GS95|B2GS95_DANRE	NUDT21	LPGGELNPGEDEVEGLK	TRUE	56.45	2.5	2	6535025	3.46689e+06	4664076	15698591	0	11080814	7.6994e+06	4.77734e+06	5109848	6318270	1.00:1.35:4.53:0.00:3.20:2.22:1.38:1.47:1.82	7943185	9390106	5401819	1.00:1.18:0.68	1.74	42.01	1		107	123
748	A0AB32TX59|A0AB32TX59_DANRE	ANK2B	LIGDPSLSSDLPSAK	TRUE	1.42	4.49	1	948371	0	0	3.71761e+06	0	805053	0	1.56816e+06	0	2.44453e+06	-:-:64.00:-:64.00:-:64.00:-:64.00	3.71761e+06	805053	2.00634e+06	1.00:0.22:0.54	4.62	37.74	1		3487	3501
748	A0AB32TX59|A0AB32TX59_DANRE	ANK2B	TLEQQENFSEVAR	TRUE	20.32	7.4	3.3	1.1027e+06	1.08922e+06	0	4.01833e+06	1156681	0	2.70887e+06	555082	396125	0	1.00:0.00:3.69:1.06:0.00:2.49:0.51:0.36:0.00	2553776	1.93278e+06	475603	1.00:0.76:0.19	5.37	32.57	1		1378	1390
1404	Q4FIV5|Q4FIV5_DANRE	SLC6A9	TSPSEEYWR	TRUE	0	2.01	0.3	322059	0	708747	0	2.18979e+06	0	0	0	0	0	-:64.00:-:64.00:-:-:-:-:-	708747	2.18979e+06	0	1.00:3.09:0.00	64	46.63	1		184	192
1404	Q4FIV5|Q4FIV5_DANRE	SLC6A9	YATAGPESVEVSPLK	TRUE	30.39	8.4	2.2	3.02806e+06	0	0	5.28003e+06	3.37914e+06	7.45479e+06	6.63751e+06	3.17149e+06	0	1.32955e+06	-:-:64.00:64.00:64.00:64.00:64.00:-:64.00	5.28003e+06	5823814	2250521	1.00:1.10:0.43	2.59	35.59	1		588	602
1052	A0AB32TAJ2|A0AB32TAJ2_DANRE	SNAP25B	ADQLGDESLESTR	TRUE	6.31	15.91	2	3.77096e+06	0	0	6.82904e+06	4831840	9603848	12673870	0	0	0	-:-:64.00:64.00:64.00:64.00:-:-:-	6.82904e+06	9036519	0	1.00:1.32:0.00	64	23.3	1		18	30
1052	A0AB32TAJ2|A0AB32TAJ2_DANRE	SNAP25B	ADQLGDESLESTRR	TRUE	0	11.62	3.3	2.77666e+06	0	0	3.93936e+06	0	18694798	2355791	0	0	0	-:-:64.00:-:64.00:64.00:-:-:-	3.93936e+06	10525294	0	1.00:2.67:0.00	64	21.31	1		18	31
1052	A0AB32TAJ2|A0AB32TAJ2_DANRE	SNAP25B	GGGQSWGNNQDGVVSSQPAR	TRUE	43.07	17.62	2.1	4444849	429829	439813	0	2.65555e+06	16799938	11510303	2.47375e+06	1.42184e+06	4.27262e+06	1.00:1.02:0.00:6.18:39.09:26.78:5.76:3.31:9.94	434821	10321930	2.72274e+06	1.00:23.74:6.26	23.74	28.81	1		96	115
998	A0A8M9PUM4|A0A8M9PUM4_DANRE	ITIH3B.2	LSEPQEIQFEVK	TRUE	8.09	8.4	4.2	1.19339e+06	0	1.20401e+06	4.44916e+06	0	3099569	1.58188e+06	0	0	405916	-:64.00:64.00:-:64.00:64.00:-:-:64.00	2.82658e+06	2.34073e+06	405916	1.00:0.83:0.14	6.96	31.32	1		60	71
998	A0A8M9PUM4|A0A8M9PUM4_DANRE	ITIH3B.2	YATTIITSR	TRUE	0	11.34	2	1.67988e+06	0	3.37532e+06	7.38296e+06	0	4.36068e+06	0	0	0	0	-:64.00:64.00:-:64.00:-:-:-:-	5.37914e+06	4.36068e+06	0	1.00:0.81:0.00	64	25.53	1		47	55
998	A0A8M9PUM4|A0A8M9PUM4_DANRE	ITIH3B.2	GDLNTGDLASAVK	TRUE	0	11.83	0.8	2.09094e+06	0	5.10564e+06	9980221	0	3.73256e+06	0	0	0	0	-:64.00:64.00:-:64.00:-:-:-:-	7542931	3.73256e+06	0	1.00:0.49:0.00	64	27.29	1		190	202
985	A0A8M9PKD0|A0A8M9PKD0_DANRE	CAMK2B1	LTQYVDGQGRPR	TRUE	0	2.01	0.7	1.73483e+06	0	0	4132266	0	11481188	0	0	0	0	-:-:64.00:-:64.00:-:-:-:-	4132266	11481188	0	1.00:2.78:0.00	64	19.14	1		470	481
1053	Q66HY0|Q66HY0_DANRE	CAVIN2B	EVHSQLAPGQEEVK	TRUE	4.1	11.25	2.2	4371491	0	159579	23766408	777439	6579874	7820518	0	239603	0	-:64.00:64.00:64.00:64.00:64.00:-:64.00:-	15088062	7.58892e+06	239603	1.00:0.50:0.02	62.97	19.75	2		360	373
1053	Q66HY0|Q66HY0_DANRE	CAVIN2B	VSPLTFSIK	TRUE	0	2.02	0.6	995786	0	0	7.33499e+06	0	0	0	1627085	0	0	-:-:64.00:-:-:-:64.00:-:-	7.33499e+06	0	1627085	1.00:0.00:0.22	64	43.81	1		312	320
1053	Q66HY0|Q66HY0_DANRE	CAVIN2B	QVEIEGAVR	TRUE	33.94	1.74	3.5	14114095	0	901710	46441316	9698995	27175242	25712268	15123047	1.97428e+06	0	-:64.00:64.00:64.00:64.00:64.00:64.00:64.00:-	23671512	20862168	8548664	1.00:0.88:0.36	2.77	23.73	1		96	104
1493	Q6AZB2|Q6AZB2_DANRE	OXCT1A	AQFYSDPLDAVK	TRUE	59.13	5.18	3.5	6.08903e+06	4490869	5.90395e+06	23576032	4.4512e+06	0	4.57927e+06	3.5687e+06	5079987	3151285	1.00:1.31:5.25:0.99:0.00:1.02:0.79:1.13:0.70	11323618	4.51523e+06	3933324	1.00:0.40:0.35	2.88	47.64	1		47	58
1493	Q6AZB2|Q6AZB2_DANRE	OXCT1A	AVFDVDK	TRUE	2.01	4.82	2.1	1.07692e+06	0	2.41396e+06	3.71616e+06	1.38508e+06	0	0	0	0	2177108	-:64.00:64.00:64.00:-:-:-:-:64.00	3.06506e+06	1.38508e+06	2177108	1.00:0.45:0.71	2.21	45.07	1		481	487
2146	F1QFK9|F1QFK9_DANRE	CSTF1	DGQLIATGSADASIK	TRUE	69.1	7.03	2.7	5395799	6.0012e+06	2450261	5.35215e+06	4787861	13072979	6119763	3.53008e+06	2.58272e+06	4.66518e+06	1.00:0.41:0.89:0.80:2.18:1.02:0.59:0.43:0.78	4601202	7.99353e+06	3.59266e+06	1.00:1.74:0.78	2.22	36.98	1		119	133
1054	Q7SXN3|Q7SXN3_DANRE	AHSA1B	DTFLTSPEELYR	TRUE	45.9	6.12	2.6	3.36762e+06	1.7089e+06	2.0734e+06	4.82051e+06	4000733	0	10681406	1.86037e+06	4.39578e+06	767530	1.00:1.21:2.82:2.34:0.00:6.25:1.09:2.57:0.45	2.8676e+06	7.34107e+06	2341224	1.00:2.56:0.82	3.14	49.33	1		213	224
1054	Q7SXN3|Q7SXN3_DANRE	AHSA1B	TALASYVGFLK	TRUE	0	10.43	3.4	643218	0	0	0	0	0	3070759	1.23478e+06	1.48342e+06	0	-:-:-:-:-:64.00:64.00:64.00:-	0	3070759	1.3591e+06	-:64.00:64.00	64	55.4	1		146	156
1054	Q7SXN3|Q7SXN3_DANRE	AHSA1B	TQIGSC(+57.02)STAPPPSNTGVK	TRUE	12.69	7.14	0	5276243	0	0	9368260	3192224	15495702	16111474	3318529	0	0	-:-:64.00:64.00:64.00:64.00:64.00:-:-	9368260	11599800	3318529	1.00:1.24:0.35	3.5	19.92	1	Carbamidomethylation	186	203
1055	Q1LVD7|Q1LVD7_DANRE	EFHD2	LSEIDVSTEGVK	TRUE	1.11	0	0.6	3099689	9215971	0	0	9072522	0	0	0	0	9608708	1.00:0.00:0.00:0.98:0.00:0.00:0.00:0.00:1.04	9215971	9072522	9608708	1.00:0.98:1.04	1.06	43.58	1		170	181
1055	Q1LVD7|Q1LVD7_DANRE	EFHD2	AAAGELAEDSGLHVLAR	TRUE	28.11	8.95	1.8	4188382	0	5348128	0	4924454	0	11520183	5506394	5358556	5037724	-:64.00:-:64.00:-:64.00:64.00:64.00:64.00	5348128	8222319	5300891	1.00:1.54:0.99	1.55	55.13	2		153	169
812	A0A2R8Q454|A0A2R8Q454_DANRE	TMPOA	EIFPTENLNTPTGISATC(+57.02)R	TRUE	6.44	3.64	1.5	2.65866e+06	0	0	14705148	699858	0	5978350	0	2.54461e+06	0	-:-:64.00:64.00:-:64.00:-:64.00:-	14705148	3339104	2.54461e+06	1.00:0.23:0.17	5.78	38.18	1	Carbamidomethylation	185	203
812	A0A2R8Q454|A0A2R8Q454_DANRE	TMPOA	VSSIPLSASK	TRUE	15.37	1.83	1.1	6.01416e+06	0	281804	17928512	0	7617831	19949894	0	500552	7.84888e+06	-:64.00:64.00:-:64.00:64.00:-:64.00:64.00	9105158	13783862	4.17472e+06	1.00:1.51:0.46	3.3	24.4	1		253	262
812	A0A2R8Q454|A0A2R8Q454_DANRE	TMPOA	VSAIDQTPR	TRUE	58.26	1.73	2.5	11283875	14076160	217083	22187504	0	13326484	26404036	9650759	832852	14860001	1.00:0.02:1.58:0.00:0.95:1.88:0.69:0.06:1.06	12160249	19865260	8447871	1.00:1.63:0.69	2.35	20	1		168	176
1056	A9JTC8|A9JTC8_DANRE	GNAI3	ISQPTYTPTQQDVLR	TRUE	58.25	6.29	1.3	2.84304e+06	1.96677e+06	2.92108e+06	5251571	2578219	3.53612e+06	4683643	2.1839e+06	179789	2.28625e+06	1.00:1.49:2.67:1.31:1.80:2.38:1.11:0.09:1.16	3.37981e+06	3.59933e+06	1.54998e+06	1.00:1.06:0.46	2.32	39.3	1		162	176
1352	A0A8M9Q0G7|A0A8M9Q0G7_DANRE	ATF7IP	TAGNVSSATSSAPAVSLAR	TRUE	0	3.75	0	333388	3.00049e+06	0	0	0	0	0	0	0	0	1.00:0.00:0.00:0.00:0.00:0.00:0.00:0.00:0.00	3.00049e+06	0	0	1.00:0.00:0.00	64	40.72	1		545	563
1352	A0A8M9Q0G7|A0A8M9Q0G7_DANRE	ATF7IP	TQDAQAAAAAAQANNATNATTPQR	TRUE	38.54	5.43	1.8	2.25142e+06	0	450304	4.29512e+06	734782	8003554	4.86923e+06	531740	588742	789277	-:64.00:64.00:64.00:64.00:64.00:64.00:64.00:64.00	2372714	4535857	636586	1.00:1.91:0.27	7.13	20.13	1		368	391
1494	Q32PU2|Q32PU2_DANRE	CNN3B	DGVILC(+57.02)ELINK	TRUE	64.91	5.12	2.1	3.53263e+06	2.82134e+06	4305418	6.29825e+06	3687002	0	5.5518e+06	3.14551e+06	2.93891e+06	3.04541e+06	1.00:1.53:2.23:1.31:0.00:1.97:1.11:1.04:1.08	4475004	4619399	3.04328e+06	1.00:1.03:0.68	1.52	50.8	1	Carbamidomethylation	54	64
1494	Q32PU2|Q32PU2_DANRE	CNN3B	LENLGNFIK	TRUE	1.16	10.54	1.3	1.1809e+06	0	0	5415523	0	0	0	0	2.78461e+06	2.428e+06	-:-:64.00:-:-:-:-:64.00:64.00	5415523	0	2.6063e+06	1.00:0.00:0.48	64	49.21	1		83	91
508	F1QQZ1|F1QQZ1_DANRE	SF3B1	ATVNTFGYIAK	TRUE	3.48	6.82	1.1	1.32119e+06	1130412	0	5.59555e+06	0	1.55443e+06	0	2.57343e+06	1.03694e+06	0	1.00:0.00:4.95:0.00:1.38:0.00:2.28:0.92:0.00	3.36298e+06	1.55443e+06	1.80518e+06	1.00:0.46:0.54	2.16	43.14	1		1087	1097
508	F1QQZ1|F1QQZ1_DANRE	SF3B1	TPLLTPGK	TRUE	0	16.29	0.4	9108351	13321325	0	0	0	0	0	30828214	19548660	18276964	1.00:0.00:0.00:0.00:0.00:0.00:2.31:1.47:1.37	13321325	0	22884612	1.00:0.00:1.72	64	43.91	1		361	368
508	F1QQZ1|F1QQZ1_DANRE	SF3B1	VQENC(+57.02)IDLVGR	TRUE	12.46	7.1	1.6	2.8643e+06	4.02511e+06	0	0	3.73718e+06	0	0	5.1624e+06	5799348	7.05469e+06	1.00:0.00:0.00:0.93:0.00:0.00:1.28:1.44:1.75	4.02511e+06	3.73718e+06	6005480	1.00:0.93:1.49	1.61	42.15	1	Carbamidomethylation	1042	1052
508	F1QQZ1|F1QQZ1_DANRE	SF3B1	QQAADLISR	TRUE	12.55	5.96	1.8	14029643	16178719	0	19855448	0	0	46053484	22824454	0	21354684	1.00:0.00:1.23:0.00:0.00:2.85:1.41:0.00:1.32	18017084	46053484	22089568	1.00:2.56:1.23	2.56	38.28	1		960	968
508	F1QQZ1|F1QQZ1_DANRE	SF3B1	VGAAEIISR	TRUE	16.7	13.07	3.4	3.04138e+06	0	179546	0	7.77794e+06	5.78218e+06	0	4.87251e+06	668588	8.09162e+06	-:64.00:-:64.00:64.00:-:64.00:64.00:64.00	179546	6.78006e+06	4.54424e+06	1.00:37.76:25.31	37.76	33.91	1		855	863
508	F1QQZ1|F1QQZ1_DANRE	SF3B1	VLPPPAGYVPIR	TRUE	0	13.47	0.9	2.0745e+06	0	1928516	16143264	0	598706	0	0	0	0	-:64.00:64.00:-:64.00:-:-:-:-	9035890	598706	0	1.00:0.07:0.00	64	33.88	1		425	436
2061	F1QAE8|F1QAE8_DANRE	NTMT1	TGTGC(+57.02)ALDC(+57.02)GAGIGR	TRUE	67.86	6.69	3.5	5767518	4.81154e+06	4.16575e+06	17438658	4.05656e+06	5.21368e+06	7.85351e+06	3.64568e+06	664017	4.05827e+06	1.00:0.87:3.62:0.84:1.08:1.63:0.76:0.14:0.84	8805314	5707916	2.78932e+06	1.00:0.65:0.32	3.16	36.65	1	Carbamidomethylation; Carbamidomethylation	60	74
779	Q803J3|Q803J3_DANRE	RAB2A	SC(+57.02)LLLQFTDK	TRUE	10.07	14.83	1.7	1.06293e+06	0	0	0	3.68968e+06	0	0	2.17765e+06	1.40689e+06	2.29218e+06	-:-:-:64.00:-:-:64.00:64.00:64.00	0	3.68968e+06	1.95891e+06	-:64.00:64.00	64	54.69	1	Carbamidomethylation	20	29
779	Q803J3|Q803J3_DANRE	RAB2A	TASNVEEAFINTAK	TRUE	38.03	9.29	0.6	3599127	5312603	4447210	0	3.76701e+06	0	0	7.18743e+06	5.20995e+06	6467936	1.00:0.84:0.00:0.71:0.00:0.00:1.35:0.98:1.22	4.87991e+06	3.76701e+06	6.28844e+06	1.00:0.77:1.29	1.67	45.08	1		152	165
779	Q803J3|Q803J3_DANRE	RAB2A	YIIIGDTGVGK	TRUE	9.79	6.38	0.5	1.77426e+06	1.22686e+06	0	3.38574e+06	1.80815e+06	6.25661e+06	0	3290983	0	0	1.00:0.00:2.76:1.47:5.10:0.00:2.68:0.00:0.00	2.3063e+06	4.03238e+06	3290983	1.00:1.75:1.43	1.75	48.27	1		9	19
779	Q803J3|Q803J3_DANRE	RAB2A	LQIWDTAGQESFR	TRUE	17.29	7.18	1.2	1.20165e+06	0	441907	0	3.81386e+06	0	0	1.86892e+06	1.63902e+06	3.05116e+06	-:64.00:-:64.00:-:-:64.00:64.00:64.00	441907	3.81386e+06	2.18636e+06	1.00:8.63:4.95	8.63	52.27	1		57	69
991	A0AB32TYR8|A0AB32TYR8_DANRE	EIF4G1A	EPC(+57.02)APVEPEEAEEK	TRUE	8.24	40.03	3.4	2.39123e+06	0	502695	8281879	0	5.76677e+06	6.96976e+06	0	0	0	-:64.00:64.00:-:64.00:64.00:-:-:-	4392287	6.36827e+06	0	1.00:1.45:0.00	64	21.38	1	Carbamidomethylation	357	370
991	A0AB32TYR8|A0AB32TYR8_DANRE	EIF4G1A	STGEQDQGRPTTSTLNR	TRUE	35.4	11.12	2.3	3623655	2.44124e+06	4793044	0	3474129	0	3.13613e+06	6.11069e+06	5706789	6.95088e+06	1.00:1.96:0.00:1.42:0.00:1.28:2.50:2.34:2.85	3617140	3.30513e+06	6.25612e+06	1.00:0.91:1.73	1.89	46.59	1		1084	1100
1042	A0A1D5NT24|A0A1D5NT24_DANRE	ADAM10A	LVDADGPLAR	TRUE	27.68	8.41	2.8	3.9134e+06	5.5273e+06	4499919	0	7617709	0	0	7618892	4538432	5.41834e+06	1.00:0.81:0.00:1.38:0.00:0.00:1.38:0.82:0.98	5013610	7617709	5.85855e+06	1.00:1.52:1.17	1.52	45.26	1		659	668
1042	A0A1D5NT24|A0A1D5NT24_DANRE	ADAM10A	VITLQPGSPC(+57.02)NDFK	TRUE	50.15	4.28	2.4	1.97331e+06	1.0585e+06	1.56313e+06	4.31454e+06	841439	3.17739e+06	3.63938e+06	1.70662e+06	533107	925682	1.00:1.48:4.08:0.79:3.00:3.44:1.61:0.50:0.87	2.31206e+06	2.55274e+06	1.05514e+06	1.00:1.10:0.46	2.42	43.84	1	Carbamidomethylation	635	648
1042	A0A1D5NT24|A0A1D5NT24_DANRE	ADAM10A	AINSIYQGTDFQGIR	TRUE	0	2.01	3.3	472957	0	0	2575060	1.68156e+06	0	0	0	0	0	-:-:64.00:64.00:-:-:-:-:-	2575060	1.68156e+06	0	1.00:0.65:0.00	64	41.33	1		259	273
1496	A0AB13A7H0|A0AB13A7H0_DANRE	DNAH9	LEVLPEK	TRUE	0	11.82	0.7	307941216	0	0	498776640	0	1071606910	1201087490	0	0	0	-:-:64.00:-:64.00:64.00:-:-:-	498776640	1136347140	0	1.00:2.28:0.00	64	33.11	1		1171	1177
1496	A0AB13A7H0|A0AB13A7H0_DANRE	DNAH9	TLADLLR	TRUE	36.7	9.11	0.4	11960708	15182286	16931746	0	14086523	0	0	19637190	22290262	19518364	1.00:1.12:0.00:0.93:0.00:0.00:1.29:1.47:1.29	16057016	14086523	20481938	1.00:0.88:1.28	1.45	52.47	1		1384	1390
1058	Q7ZV39|Q7ZV39_DANRE	ZGC:56235	LTLSALVDGKN	TRUE	48.38	9.94	0.7	4606471	4419310	3.38617e+06	0	6.12424e+06	13775136	0	3.91095e+06	4584164	5.25826e+06	1.00:0.77:0.00:1.39:3.12:0.00:0.88:1.04:1.19	3.90274e+06	9949690	4584458	1.00:2.55:1.17	2.55	54.34	1		255	265
1058	Q7ZV39|Q7ZV39_DANRE	ZGC:56235	VALDTSFVPNTGK	TRUE	38.28	9.01	1.8	10724550	0	13122587	0	15963596	0	27939534	13633835	15332768	10528626	-:64.00:-:64.00:-:64.00:64.00:64.00:64.00	13122587	21951564	13165076	1.00:1.67:1.00	1.67	47.49	1		97	109
748	A0AB32TYF6|A0AB32TYF6_DANRE	ANK2B	LIGDPSLSSDLPSAK	TRUE	1.42	4.49	1	948371	0	0	3.71761e+06	0	805053	0	1.56816e+06	0	2.44453e+06	-:-:64.00:-:64.00:-:64.00:-:64.00	3.71761e+06	805053	2.00634e+06	1.00:0.22:0.54	4.62	37.74	1		3367	3381
748	A0AB32TYF6|A0AB32TYF6_DANRE	ANK2B	TLEQQENFSEVAR	TRUE	20.32	7.4	3.3	1.1027e+06	1.08922e+06	0	4.01833e+06	1156681	0	2.70887e+06	555082	396125	0	1.00:0.00:3.69:1.06:0.00:2.49:0.51:0.36:0.00	2553776	1.93278e+06	475603	1.00:0.76:0.19	5.37	32.57	1		1409	1421
780	Q804C3|Q804C3_DANRE	DLAT	GVDITQVTGTGPDGR	TRUE	0	102.39	0.6	2334956	11817479	0	9197126	0	0	0	0	0	0	1.00:0.00:0.78:0.00:0.00:0.00:0.00:0.00:0.00	10507302	0	0	1.00:0.00:0.00	64	42.09	1		367	381
780	Q804C3|Q804C3_DANRE	DLAT	VFASPLAK	TRUE	16.32	5.32	1.3	5.04654e+06	1116310	0	16118002	0	5143514	3.89517e+06	19145902	0	0	1.00:0.00:14.44:0.00:4.61:3.49:17.15:0.00:0.00	8617156	4.51934e+06	19145902	1.00:0.52:2.22	4.24	28.54	1		353	360
780	Q804C3|Q804C3_DANRE	DLAT	AAPAAPA	TRUE	49.96	3.01	2.3	15771544	13979300	20959198	0	7.53799e+06	55699032	14442839	8863223	7.03626e+06	13426058	1.00:1.50:0.00:0.54:3.98:1.03:0.63:0.50:0.96	17469248	25893286	9775180	1.00:1.48:0.56	2.65	49.16	1		340	346
780	Q804C3|Q804C3_DANRE	DLAT	LVAEGTR	TRUE	37.56	8.48	0.6	24962212	18687182	35745520	0	45971668	0	0	56223956	30258062	37773512	1.00:1.91:0.00:2.46:0.00:0.00:3.01:1.62:2.02	27216352	45971668	41418512	1.00:1.69:1.52	1.69	51.2	1		150	156
1035	A0A8M9QGR2|A0A8M9QGR2_DANRE	HNRPC	ADVEAIFSK	TRUE	70.51	4.08	2	4.5572e+06	1.72892e+06	1.9673e+06	11251263	2.71253e+06	8438568	7715400	2.66286e+06	2.65618e+06	1.88177e+06	1.00:1.14:6.51:1.57:4.88:4.46:1.54:1.54:1.09	4982494	6.28883e+06	2.40027e+06	1.00:1.26:0.48	2.62	45.5	1		41	49
2068	Q7SXJ0|Q7SXJ0_DANRE	LGALS2B	FNAHGDSNTIVC(+57.02)NSK	TRUE	14.84	4.98	1.7	6.26399e+06	8.25757e+06	0	8985884	2207290	21511288	6509196	1.39327e+06	29488.6	7481936	1.00:0.00:1.09:0.27:2.61:0.79:0.17:0.02:0.91	12051806	11444957	4.46709e+06	1.00:0.95:0.37	2.7	19.69	2	Carbamidomethylation	35	49
1059	A2BGT3|A2BGT3_DANRE	DAO.1	LGTYNTPYIIPGSR	TRUE	35	4.73	2.6	4.0604e+06	3053942	3.97277e+06	20073966	1.06256e+06	0	3.22908e+06	0	3.15705e+06	1.99423e+06	1.00:1.30:6.57:0.35:0.00:1.06:0.00:1.03:0.65	9033561	2.14582e+06	2.57564e+06	1.00:0.24:0.29	4.21	49	1		221	234
1059	A2BGT3|A2BGT3_DANRE	DAO.1	SGDLQPDPELQPAR	TRUE	0	3.75	0	3709998	33389982	0	0	0	0	0	0	0	0	1.00:0.00:0.00:0.00:0.00:0.00:0.00:0.00:0.00	33389982	0	0	1.00:0.00:0.00	64	40.81	1		186	199
1408	A0A8M1RKH9|A0A8M1RKH9_DANRE	LOC100334068	DVSLVAPYTGC(+57.02)NVR	TRUE	22.65	9.6	2.2	17137496	68573608	5397022	71703512	0	5.19678e+06	0	1.53662e+06	1.82993e+06	0	1.00:0.08:1.05:0.00:0.08:0.00:0.02:0.03:0.00	48558048	5.19678e+06	1.68327e+06	1.00:0.11:0.03	28.85	42.08	1	Carbamidomethylation	151	164
1408	A0A8M1RKH9|A0A8M1RKH9_DANRE	LOC100334068	EVVLSC(+57.02)PK	TRUE	0	98.86	0.7	6127985	23302412	0	31849452	0	0	0	0	0	0	1.00:0.00:1.37:0.00:0.00:0.00:0.00:0.00:0.00	27575932	0	0	1.00:0.00:0.00	64	32.6	1	Carbamidomethylation	269	276
1031	A0AB13A7J4|A0AB13A7J4_DANRE	ATP2B3A	VFGMNFIPPK	TRUE	6.53	8.81	2	4.90329e+06	6.39085e+06	0	0	3.54553e+06	0	5812986	10764849	4.01129e+06	13604126	1.00:0.00:0.00:0.55:0.00:0.91:1.68:0.63:2.13	6.39085e+06	4.67926e+06	9460087	1.00:0.73:1.48	2.02	48.52	1		84	93
2150	A0A2R8QGA4|A0A2R8QGA4_DANRE	CD68	NNEFGTPDVC(+57.02)K	TRUE	75.61	8.13	1.3	12302172	13034470	12604314	28843702	6.71398e+06	11621993	14074983	8225552	4.45807e+06	11142486	1.00:0.97:2.21:0.52:0.89:1.08:0.63:0.34:0.85	18160828	10803651	7.94204e+06	1.00:0.59:0.44	2.29	36.77	1	Carbamidomethylation	249	259
1060	Q7T365|Q7T365_DANRE	SRI	ITFDDYVAC(+57.02)C(+57.02)VK	TRUE	13.38	6.48	0.7	804958	1.1237e+06	908045	0	1.56504e+06	0	0	2.1729e+06	1.47494e+06	0	1.00:0.81:0.00:1.39:0.00:0.00:1.93:1.31:0.00	1.01587e+06	1.56504e+06	1823920	1.00:1.54:1.80	1.8	49.48	1	Carbamidomethylation; Carbamidomethylation	146	157
1060	Q7T365|Q7T365_DANRE	SRI	LSPQAMNSIIK	TRUE	28.16	3.87	2.2	2.89268e+06	0	2720318	11982437	2141772	2.26884e+06	0	3.15102e+06	3.76975e+06	0	-:64.00:64.00:64.00:64.00:-:64.00:64.00:-	7.35138e+06	2205308	3460389	1.00:0.30:0.47	3.33	44.74	1		128	138
1060	Q7T365|Q7T365_DANRE	SRI	SLTDVFR	TRUE	38.41	2.45	2.7	11223992	0	10035576	20775982	11021654	19634828	17456104	11274573	10817209	0	-:64.00:64.00:64.00:64.00:64.00:64.00:64.00:-	15405779	16037529	11045891	1.00:1.04:0.72	1.45	48.74	1		160	166
781	Q75ZI3|Q75ZI3_DANRE	VCANB	ITC(+57.02)LNPSTFQK	TRUE	12.69	6.64	3.3	1836223	2.28763e+06	0	0	3.79786e+06	0	0	4.59284e+06	1.22886e+06	4618810	1.00:0.00:0.00:1.66:0.00:0.00:2.01:0.54:2.02	2.28763e+06	3.79786e+06	3.48017e+06	1.00:1.66:1.52	1.66	43.48	1	Carbamidomethylation	1523	1533
781	Q75ZI3|Q75ZI3_DANRE	VCANB	VHGALAQSVVLPC(+57.02)R	TRUE	10.2	77	0.7	6827217	0	0	0	5.37874e+06	24653236	10367673	8391978	8.04216e+06	4.61116e+06	-:-:-:64.00:64.00:64.00:64.00:64.00:64.00	0	20199826	7717356	-:64.00:64.00	64	54.76	2	Carbamidomethylation	37	50
781	Q75ZI3|Q75ZI3_DANRE	VCANB	LGAYC(+57.02)FR	TRUE	0	3.75	0	607557	0	0	0	0	5.46801e+06	0	0	0	0	-:-:-:-:64.00:-:-:-:-	0	5.46801e+06	0	-:64.00:-	64	28.16	1	Carbamidomethylation	340	346
781	Q75ZI3|Q75ZI3_DANRE	VCANB	VSVPSRPEDQGDASLTISR	TRUE	0	6.01	0.7	5902713	0	0	4.00552e+06	0	44100144	4333235	0	685522	0	-:-:64.00:-:64.00:64.00:-:64.00:-	4.00552e+06	24216690	685522	1.00:6.05:0.17	35.33	24.73	1		102	120
2151	Q567Y4|Q567Y4_DANRE	NDUFB9	EVQQLQSETPADGPK	TRUE	83.62	2.87	1.4	8331245	6.44529e+06	1.82712e+06	13297879	2.18222e+06	20053216	18825532	4.05467e+06	1.15329e+06	7.14199e+06	1.00:0.28:2.06:0.34:3.11:2.92:0.63:0.18:1.11	7.1901e+06	13686990	4.11665e+06	1.00:1.90:0.57	3.32	20.74	1		132	146
2071	A0A8M2B9L9|A0A8M2B9L9_DANRE	ZGC:162928	IQSYLEK	TRUE	29.12	9.65	0.7	35717492	64282764	44692148	329912	48855264	0	0	45718780	49611168	67967408	1.00:0.70:0.02:0.76:0.00:0.00:0.71:0.77:1.06	54652412	48855264	54432456	1.00:0.89:1.00	1.12	44.65	2		14	20
1061	Q1L907|Q1L907_DANRE	GSTR	LWEGYLEK	TRUE	10.65	7.16	3.1	2.38643e+06	1.92956e+06	0	0	4758936	0	0	4.83095e+06	5.58915e+06	4.36926e+06	1.00:0.00:0.00:2.47:0.00:0.00:2.50:2.90:2.26	1.92956e+06	4758936	4929786	1.00:2.47:2.55	2.55	52.91	1		146	153
1061	Q1L907|Q1L907_DANRE	GSTR	PVGEDILK	TRUE	36.76	9.17	0.7	2.82811e+06	3002552	6.67081e+06	0	3141105	0	0	4.33926e+06	3.72731e+06	4571995	1.00:2.22:0.00:1.05:0.00:0.00:1.45:1.24:1.52	4836683	3141105	4212854	1.00:0.65:0.87	1.54	47.27	1		217	224
1061	Q1L907|Q1L907_DANRE	GSTR	AQLPTFK	TRUE	19.35	2.21	1	6385845	0	7.51443e+06	21049880	0	3644923	4.11434e+06	9571293	398817	11178924	-:64.00:64.00:-:64.00:64.00:64.00:64.00:64.00	16469824	3.87963e+06	7979367	1.00:0.24:0.48	4.25	35.92	2		55	61
2152	F1RCY7|F1RCY7_DANRE	RBM15	SNSNLSESSIGASPAER	TRUE	40.34	3.18	4.2	2.91581e+06	555687	3.32786e+06	4.14053e+06	0	5172088	5488070	2751117	612846	4.1941e+06	1.00:5.99:7.45:0.00:9.31:9.88:4.95:1.10:7.55	2674694	5330079	2.51936e+06	1.00:1.99:0.94	2.12	28.31	1		634	650
985	A0A8M9Q8U4|A0A8M9Q8U4_DANRE	CAMK2B1	LTQYVDGQGRPR	TRUE	0	2.01	0.7	1.73483e+06	0	0	4132266	0	11481188	0	0	0	0	-:-:64.00:-:64.00:-:-:-:-	4132266	11481188	0	1.00:2.78:0.00	64	19.14	1		471	482
2075	A0A8M3B2J8|A0A8M3B2J8_DANRE	ARVCFB	FQDPSALQAPGSAGTQR	TRUE	20.57	2.73	3.8	1.61177e+06	0	778844	1.6202e+06	2.52695e+06	1.18451e+06	3.96007e+06	2.98249e+06	212048	1.24084e+06	-:64.00:64.00:64.00:64.00:64.00:64.00:64.00:64.00	1.19952e+06	2.55717e+06	1.47846e+06	1.00:2.13:1.23	2.13	31.15	1		671	687
997	A0AB32TEM8|A0AB32TEM8_DANRE	DNM2A	GISPIPINLR	TRUE	0	2.01	0.4	1.33929e+06	0	0	8793770	0	0	0	0	3.25984e+06	0	-:-:64.00:-:-:-:-:64.00:-	8793770	0	3.25984e+06	1.00:0.00:0.37	64	44.45	1		114	123
1062	A0AB32TRK9|A0AB32TRK9_DANRE	TNCA	SLPATADFTTDVDAPR	TRUE	21.59	7.24	4.2	871980	0	1.16814e+06	0	1.05743e+06	0	0	2.03274e+06	1.81801e+06	1771505	-:64.00:-:64.00:-:-:64.00:64.00:64.00	1.16814e+06	1.05743e+06	1.87408e+06	1.00:0.91:1.60	1.77	44.25	1		2011	2026
1062	A0AB32TRK9|A0AB32TRK9_DANRE	TNCA	TGLGALR	TRUE	31.79	3.58	2.3	3.87574e+06	5125468	8.2132e+06	0	4434156	0	4.60957e+06	4923814	0	7575444	1.00:1.60:0.00:0.87:0.00:0.90:0.96:0.00:1.48	6669332	4521863	6249629	1.00:0.68:0.94	1.47	47.92	1		1843	1849
1360	A0A8M3B4Q6|A0A8M3B4Q6_DANRE	ABLIM2	SPSSTYVAAPR	TRUE	2.48	15.59	3.7	1.5375e+06	0	0	3.59298e+06	2900757	2.97646e+06	4.36734e+06	0	0	0	-:-:64.00:64.00:64.00:64.00:-:-:-	3.59298e+06	3.41485e+06	0	1.00:0.95:0.00	64	20.86	1		411	421
1360	A0A8M3B4Q6|A0A8M3B4Q6_DANRE	ABLIM2	TEIDGQSPELDPR	TRUE	27.79	6.29	3.3	4576898	3.92495e+06	817991	0	0	13194464	13440577	0	1.61678e+06	8.19732e+06	1.00:0.21:0.00:0.00:3.36:3.42:0.00:0.41:2.09	2.37147e+06	13317520	4907052	1.00:5.62:2.07	5.62	24.47	1		469	481
1497	Q6NVA6|Q6NVA6_DANRE	MYL9B	GNFNYGEFTR	TRUE	48.37	0.56	1.9	3.18777e+06	2494422	4.12199e+06	5.07034e+06	2.3334e+06	4.55091e+06	3.3292e+06	3770318	0	3019373	1.00:1.65:2.03:0.94:1.82:1.33:1.51:0.00:1.21	3.89558e+06	3.4045e+06	3.39485e+06	1.00:0.87:0.87	1.15	44.71	1		152	161
783	Q5BU17|Q5BU17_DANRE	CTBP2L	VAQPLPAVSPGGLQDK	TRUE	0	11.08	1	1494599	0	0	4.91022e+06	0	3.55989e+06	4.98129e+06	0	0	0	-:-:64.00:-:64.00:64.00:-:-:-	4.91022e+06	4270588	0	1.00:0.87:0.00	64	28.84	1		842	857
783	Q5BU17|Q5BU17_DANRE	CTBP2L	AATPGPP	TRUE	75.6	4.91	3.7	5033128	621106	374162	18771466	754862	13959957	8970498	832852	769905	243342	1.00:0.60:30.22:1.22:22.48:14.44:1.34:1.24:0.39	6.58891e+06	7.89511e+06	615366	1.00:1.20:0.09	12.83	18.65	1		58	64
1415	A0JMK7|A0JMK7_DANRE	CD99	SFDDNDLIDVSER	TRUE	65.47	5.16	2.6	3.8779e+06	1.97274e+06	2.70221e+06	8015112	3745204	4599974	6259711	2.24346e+06	2.70252e+06	2660189	1.00:1.37:4.06:1.90:2.33:3.17:1.14:1.37:1.35	4.23002e+06	4.8683e+06	2.53539e+06	1.00:1.15:0.60	1.92	43.47	1		115	127
2158	A5WUM0|A5WUM0_DANRE	PRKAA1	TSC(+57.02)GSPNYAAPEVISGR	TRUE	65.14	3.2	2.6	3.32353e+06	0	406924	6.46794e+06	4436134	4811970	6549384	3.01907e+06	309335	3.91104e+06	-:64.00:64.00:64.00:64.00:64.00:64.00:64.00:64.00	3.43743e+06	5.26583e+06	2.41315e+06	1.00:1.53:0.70	2.18	26.41	1	Carbamidomethylation	173	189
1406	A0A8M3AWX2|A0A8M3AWX2_DANRE	NBEAA	SLVAAPVEG	TRUE	12.66	6.73	3.2	2.15314e+06	5743723	6.41957e+06	0	2817353	0	0	3.65858e+06	739031	0	1.00:1.12:0.00:0.49:0.00:0.00:0.64:0.13:0.00	6081644	2817353	2.1988e+06	1.00:0.46:0.36	2.77	45.78	1		1757	1765
1406	A0A8M3AWX2|A0A8M3AWX2_DANRE	NBEAA	GPEAVRALN	TRUE	59.12	3.66	2.6	10537519	8525560	367645	17982950	15107368	12748066	27320756	12328758	456571	0	1.00:0.04:2.11:1.77:1.50:3.20:1.45:0.05:0.00	8958718	18392064	6.39266e+06	1.00:2.05:0.71	2.88	23.07	1		2518	2526
1360	A0AB32U3Q2|A0AB32U3Q2_DANRE	ABLIM2	SPSSTYVAAPR	TRUE	2.48	15.59	3.7	1.5375e+06	0	0	3.59298e+06	2900757	2.97646e+06	4.36734e+06	0	0	0	-:-:64.00:64.00:64.00:64.00:-:-:-	3.59298e+06	3.41485e+06	0	1.00:0.95:0.00	64	20.86	1		512	522
1360	A0AB32U3Q2|A0AB32U3Q2_DANRE	ABLIM2	TEIDGQSPELDPR	TRUE	27.79	6.29	3.3	4576898	3.92495e+06	817991	0	0	13194464	13440577	0	1.61678e+06	8.19732e+06	1.00:0.21:0.00:0.00:3.36:3.42:0.00:0.41:2.09	2.37147e+06	13317520	4907052	1.00:5.62:2.07	5.62	24.47	1		570	582
1063	F1QNI8|F1QNI8_DANRE	SI:ZFOS-1505D6.3	DSQFEVLFQC(+57.02)R	TRUE	21	10.96	1.4	6588633	48387460	3838777	0	0	813351	0	1.53667e+06	2.46659e+06	2.25485e+06	1.00:0.08:0.00:0.00:0.02:0.00:0.03:0.05:0.05	26113118	813351	2.08604e+06	1.00:0.03:0.08	32.11	51.67	1	Carbamidomethylation	212	222
1063	F1QNI8|F1QNI8_DANRE	SI:ZFOS-1505D6.3	APPPVAALGPLR	TRUE	19.86	11.54	1.6	26598728	0	14771369	191314192	0	0	1.81785e+06	4844989	18399724	8.24043e+06	-:64.00:64.00:-:-:64.00:64.00:64.00:64.00	103042784	1.81785e+06	10495047	1.00:0.02:0.10	56.68	48.96	1		240	251
1063	F1QNI8|F1QNI8_DANRE	SI:ZFOS-1505D6.3	DGQFVVVVAR	TRUE	0	3.75	0	4.09859e+06	36887344	0	0	0	0	0	0	0	0	1.00:0.00:0.00:0.00:0.00:0.00:0.00:0.00:0.00	36887344	0	0	1.00:0.00:0.00	64	50.8	1		128	137
2161	A0A8M9PP65|A0A8M9PP65_DANRE	LBR	AVESEPLLQTK	TRUE	61.49	2.85	3.1	4.05779e+06	4.95169e+06	353201	8517473	3.71882e+06	4.40995e+06	7.98813e+06	2.11463e+06	455239	4010950	1.00:0.07:1.72:0.75:0.89:1.61:0.43:0.09:0.81	4607456	5.3723e+06	2.19361e+06	1.00:1.17:0.48	2.45	26.74	1		190	200
1064	A0AB32T5M4|A0AB32T5M4_DANRE	CLASP2	VLASTALSTLSTGAQR	TRUE	0	3.75	0	428656	0	0	3857904	0	0	0	0	0	0	-:-:64.00:-:-:-:-:-:-	3857904	0	0	1.00:0.00:0.00	64	31.27	1		696	711
1064	A0AB32T5M4|A0AB32T5M4_DANRE	CLASP2	QTLSTASSVGSSQVDSR	TRUE	71.54	0.93	3.1	2548540	2.60311e+06	1483336	2.57864e+06	709914	4.69649e+06	4.90681e+06	2.0553e+06	651741	3.25152e+06	1.00:0.57:0.99:0.27:1.80:1.88:0.79:0.25:1.25	2.2217e+06	3.43774e+06	1986184	1.00:1.55:0.89	1.73	20.53	1		639	655
1064	A0AB32T5M4|A0AB32T5M4_DANRE	CLASP2	VTTGLTPGSYASLGR	TRUE	0	2.01	1.4	2.51352e+06	0	0	11530715	0	0	11090968	0	0	0	-:-:64.00:-:-:64.00:-:-:-	11530715	11090968	0	1.00:0.96:0.00	64	29.62	1		620	634
784	Q566W6|Q566W6_DANRE	CIRBPA	GFGFVTFENPDDAK	TRUE	51.63	14.55	1.1	6911383	4.96498e+06	4.19115e+06	0	10611479	16129129	8711456	6658305	3.86907e+06	7066883	1.00:0.84:0.00:2.14:3.25:1.75:1.34:0.78:1.42	4.57806e+06	11817355	5.86475e+06	1.00:2.58:1.28	2.58	56.28	1		47	60
784	Q566W6|Q566W6_DANRE	CIRBPA	GGGGGFFRG	TRUE	19.17	6.66	1.1	1.60913e+06	2.32477e+06	0	0	3.25918e+06	0	0	2.00892e+06	2.43495e+06	4454307	1.00:0.00:0.00:1.40:0.00:0.00:0.86:1.05:1.92	2.32477e+06	3.25918e+06	2966060	1.00:1.40:1.28	1.4	47.81	1		106	114
784	Q566W6|Q566W6_DANRE	CIRBPA	DGYDSYAVQD	TRUE	10.7	4.54	0.9	2.42582e+06	0	2.17175e+06	0	271075	18218028	0	0	1.17156e+06	0	-:64.00:-:64.00:64.00:-:-:64.00:-	2.17175e+06	9244551	1.17156e+06	1.00:4.26:0.54	7.89	25.35	1		176	185
784	Q566W6|Q566W6_DANRE	CIRBPA	YGVITNVHVAR	TRUE	69.18	12.24	2.7	18720714	7590260	2.55375e+06	0	14806305	73595968	22751582	18615512	16454802	12118260	1.00:0.34:0.00:1.95:9.70:3.00:2.45:2.17:1.60	5072003	37051284	15729525	1.00:7.31:3.10	7.31	57.61	2		28	38
2024	A0A8M6Z0X0|A0A8M6Z0X0_DANRE	RHOBTB2B	C(+57.02)VVVGDNAVGK	TRUE	41.53	10.02	2	9302987	10454669	7189719	15452746	11359730	11599125	18501144	7.38396e+06	1.78579e+06	0	1.00:0.69:1.48:1.09:1.11:1.77:0.71:0.17:0.00	11032378	13820000	4584876	1.00:1.25:0.42	3.01	29.34	1	Carbamidomethylation	28	38
1498	A0AB32TS60|A0AB32TS60_DANRE	TLE3B	SPVSQLDC(+57.02)LNR	TRUE	31.81	2.75	1.1	7553633	5.42405e+06	7164734	25098360	7777892	0	11687217	7713739	3.1167e+06	0	1.00:1.32:4.63:1.43:0.00:2.15:1.42:0.57:0.00	12562382	9732554	5415220	1.00:0.77:0.43	2.32	41.49	1	Carbamidomethylation	519	529
1498	A0AB32TS60|A0AB32TS60_DANRE	TLE3B	ESSSVLSC(+57.02)DISADDK	TRUE	51.81	6.77	1.3	2.21723e+06	2.85431e+06	4.05681e+06	1.00877e+06	0	4520778	3.72203e+06	1.8717e+06	323435	1597195	1.00:1.42:0.35:0.00:1.58:1.30:0.66:0.11:0.56	2639964	4.1214e+06	1264110	1.00:1.56:0.48	3.26	30.72	1	Carbamidomethylation	738	752
753	A0A8M9QNS6|A0A8M9QNS6_DANRE	CAMK2G2	LTQYIDGQGRPR	TRUE	36.9	8.54	2.1	2.01325e+06	3.35508e+06	1.93777e+06	0	3.51714e+06	0	0	3.18997e+06	3.67966e+06	2439658	1.00:0.58:0.00:1.05:0.00:0.00:0.95:1.10:0.73	2646427	3.51714e+06	3.1031e+06	1.00:1.33:1.17	1.33	53	1		437	448
1225	Q5U3H6|Q5U3H6_DANRE	GNAL	VLTSGIFETR	TRUE	1.9	73.59	1	1.28037e+06	0	0	0	2767936	3.97373e+06	0	2193066	0	2.58862e+06	-:-:-:64.00:64.00:-:64.00:-:64.00	0	3.37083e+06	2.39084e+06	-:64.00:64.00	64	50.67	1		187	196
1401	Q5SNY2|Q5SNY2_DANRE	PAPOLA	GADIDALC(+57.02)VAPR	TRUE	39.73	1.33	2.8	4788480	2.93208e+06	3.13987e+06	14508533	2.62619e+06	4461862	0	6143841	4.33316e+06	4.95079e+06	1.00:1.07:4.95:0.90:1.52:0.00:2.10:1.48:1.69	6.86016e+06	3.54403e+06	5.14259e+06	1.00:0.52:0.75	1.94	43.82	1	Carbamidomethylation	110	121
1499	D7PS91|D7PS91_DANRE	FREM2A	ALSNFDLTLSPDGTR	TRUE	6	15.92	2.3	541424	1.36423e+06	498401	2108248	901944	0	0	0	0	0	1.00:0.37:1.55:0.66:0.00:0.00:0.00:0.00:0.00	1.32363e+06	901944	0	1.00:0.68:0.00	64	52.23	1		2504	2518
2166	Q6DEM2|Q6DEM2_DANRE	CRK	QSGPGLAPPR	TRUE	51.57	2.97	1.1	9579504	8724808	10705931	19771862	5.38542e+06	5.11872e+06	12410648	8.09644e+06	336436	15665276	1.00:1.23:2.27:0.62:0.59:1.42:0.93:0.04:1.80	13067534	7.63826e+06	8.03272e+06	1.00:0.58:0.61	1.71	36.39	1		70	79
2168	A0A2R9YJM4|A0A2R9YJM4_DANRE	PACSIN1A	TILAANTQEDLK	TRUE	56.31	9.26	1.5	7686961	5852533	432712	0	8850769	15797430	18941498	6.55017e+06	3.55397e+06	9203570	1.00:0.07:0.00:1.51:2.70:3.24:1.12:0.61:1.57	3.14262e+06	14529899	6.4359e+06	1.00:4.62:2.05	4.62	34	1		269	280
1980	A0A8M3AWD6|A0A8M3AWD6_DANRE	PPP6R3	DVTFAPEAPR	TRUE	60.93	1.18	1.3	8816147	0	898496	23996092	8425016	7.48697e+06	16744258	9547044	1.651e+06	10596456	-:64.00:64.00:64.00:64.00:64.00:64.00:64.00:64.00	12447294	10885413	7264833	1.00:0.87:0.58	1.71	27.93	1		613	622
355	A0A8M3B442|A0A8M3B442_DANRE	DMD	EVASATGFC(+57.02)DQR	TRUE	50.62	6.41	3.4	2.73228e+06	1.88463e+06	3.15385e+06	0	3.11589e+06	3.02759e+06	9039528	1.90735e+06	222918	2.23877e+06	1.00:1.67:0.00:1.65:1.61:4.80:1.01:0.12:1.19	2.51924e+06	5061003	1.45635e+06	1.00:2.01:0.58	3.48	36.44	1	Carbamidomethylation	153	164
635	A0A8M3AJR3|A0A8M3AJR3_DANRE	ANK3A	TLEQQENFEEVAR	TRUE	60.76	5.87	3.6	3591865	3197583	1.57927e+06	4.29679e+06	3.76599e+06	7.18058e+06	5816733	2798530	225554	3.46575e+06	1.00:0.49:1.34:1.18:2.25:1.82:0.88:0.07:1.08	3.02455e+06	5587769	2.16328e+06	1.00:1.85:0.72	2.58	40.15	1		1343	1355
602	A0A8M9PVS7|A0A8M9PVS7_DANRE	ZGC:173742	FGIPIEK	TRUE	0	10.16	2.1	1.38607e+06	0	0	7662082	0	0	0	2214887	2.59764e+06	0	-:-:64.00:-:-:-:64.00:64.00:-	7662082	0	2.40626e+06	1.00:0.00:0.31	64	41.5	1		706	712
602	A0A8M9PVS7|A0A8M9PVS7_DANRE	ZGC:173742	EEGETADTVGC(+57.02)C(+57.02)SLR	TRUE	78.45	0.2	1.6	6.02471e+06	6.92577e+06	898102	11670331	3.40825e+06	5.02584e+06	8642727	6607968	1.19492e+06	9848454	1.00:0.13:1.69:0.49:0.73:1.25:0.95:0.17:1.42	6498067	5692271	5883779	1.00:0.88:0.91	1.14	22.46	1	Carbamidomethylation; Carbamidomethylation	464	478
602	A0A8M9PVS7|A0A8M9PVS7_DANRE	ZGC:173742	IEPPGLFR	TRUE	0	0	0.7	3674995	0	0	14535073	0	9981455	0	8558426	0	0	-:-:64.00:-:64.00:-:64.00:-:-	14535073	9981455	8558426	1.00:0.69:0.59	1.7	33.62	1		325	332
375	A0A8M9PK68|A0A8M9PK68_DANRE	CACNA1BA	QPGPPGG	TRUE	70.05	7.91	1.6	4974686	495292	373857	12089741	2.2864e+06	16109701	10898470	650288	1.61942e+06	249010	1.00:0.75:24.41:4.62:32.53:22.00:1.31:3.27:0.50	4319630	9764857	839572	1.00:2.26:0.19	11.63	18.68	1		30	36
1911	A0A8M2BA44|A0A8M2BA44_DANRE	NDRG4	TASLTSAGSVDGSR	TRUE	52.09	0.03	3.2	15711810	15721762	16400656	15926797	4.05366e+06	31447340	26324926	12242553	0	19288600	1.00:1.04:1.01:0.26:2.00:1.67:0.78:0.00:1.23	16016405	20608642	15765576	1.00:1.29:0.98	1.31	27.75	1		421	434
635	A0AB32TK83|A0AB32TK83_DANRE	ANK3A	TLEQQENFEEVAR	TRUE	60.76	5.87	3.6	3591865	3197583	1.57927e+06	4.29679e+06	3.76599e+06	7.18058e+06	5816733	2798530	225554	3.46575e+06	1.00:0.49:1.34:1.18:2.25:1.82:0.88:0.07:1.08	3.02455e+06	5587769	2.16328e+06	1.00:1.85:0.72	2.58	40.15	1		1354	1366
1625	A0A8M2BLS3|A0A8M2BLS3_DANRE	LOC101882012	AEC(+57.02)TAEQC(+57.02)YTLTEGR	TRUE	81.81	8.84	1.8	5281552	2443868	3.77519e+06	8334832	3.36963e+06	14556007	8870041	2.82736e+06	526098	2830939	1.00:1.54:3.41:1.38:5.96:3.63:1.16:0.22:1.16	4.8513e+06	8931894	2.06147e+06	1.00:1.84:0.42	4.33	36.14	1	Carbamidomethylation; Carbamidomethylation	176	190
985	A0A8M3ASA1|A0A8M3ASA1_DANRE	CAMK2B1	LTQYVDGQGRPR	TRUE	0	2.01	0.7	1.73483e+06	0	0	4132266	0	11481188	0	0	0	0	-:-:64.00:-:64.00:-:-:-:-	4132266	11481188	0	1.00:2.78:0.00	64	19.14	1		568	579
760	A0A8M2B6H3|A0A8M2B6H3_DANRE	CAMK2D2	ESTESANTTIEDEDLK	TRUE	2.26	6.29	2.7	769805	0	0	497934	0	3.41949e+06	2.75903e+06	0	251790	0	-:-:64.00:-:64.00:64.00:-:64.00:-	497934	3.08926e+06	251790	1.00:6.20:0.51	12.27	22.54	1		343	358
760	A0A8M2B6H3|A0A8M2B6H3_DANRE	CAMK2D2	SGAPSVPIN	TRUE	26.28	9.05	1.1	17942198	0	3.47124e+06	3778713	6.96114e+06	112515864	25055460	0	9697374	0	-:64.00:64.00:64.00:64.00:64.00:-:64.00:-	3.62498e+06	48177488	9697374	1.00:13.29:2.68	13.29	25.41	1		484	492
748	A0AB32TRB0|A0AB32TRB0_DANRE	ANK2B	LIGDPSLSSDLPSAK	TRUE	1.42	4.49	1	948371	0	0	3.71761e+06	0	805053	0	1.56816e+06	0	2.44453e+06	-:-:64.00:-:64.00:-:64.00:-:64.00	3.71761e+06	805053	2.00634e+06	1.00:0.22:0.54	4.62	37.74	1		3518	3532
748	A0AB32TRB0|A0AB32TRB0_DANRE	ANK2B	TLEQQENFSEVAR	TRUE	20.32	7.4	3.3	1.1027e+06	1.08922e+06	0	4.01833e+06	1156681	0	2.70887e+06	555082	396125	0	1.00:0.00:3.69:1.06:0.00:2.49:0.51:0.36:0.00	2553776	1.93278e+06	475603	1.00:0.76:0.19	5.37	32.57	1		1409	1421
785	A0A8M9PT16|A0A8M9PT16_DANRE	SPEGB	NTALVVWRPSDT	TRUE	0.04	74.74	0.3	7.87474e+06	0	0	0	19075224	0	28718434	11997122	11081886	0	-:-:-:64.00:-:64.00:64.00:64.00:-	0	23896828	11539504	-:64.00:64.00	64	54.99	1		2943	2954
785	A0A8M9PT16|A0A8M9PT16_DANRE	SPEGB	SYQSNPQTPSTPQ	TRUE	0	74.54	1.4	815415	0	0	0	797730	4.01437e+06	2.52663e+06	0	0	0	-:-:-:64.00:64.00:64.00:-:-:-	0	2446244	0	-:64.00:-	64	19.02	1		3570	3582
785	A0A8M9PT16|A0A8M9PT16_DANRE	SPEGB	NAAVGTGC(+57.02)DIR	TRUE	6.83	7.54	2.4	2.9734e+06	0	4.3506e+06	3.70599e+06	1.7342e+06	0	0	0	2270532	14699290	-:64.00:64.00:64.00:-:-:-:64.00:64.00	4028292	1.7342e+06	8484911	1.00:0.43:2.11	4.89	21.19	1	Carbamidomethylation	63	73
785	A0A8M9PT16|A0A8M9PT16_DANRE	SPEGB	TVSQPDIPASIAR	TRUE	0	12.47	4	804318	948937	0	0	2749594	0	3.54033e+06	0	0	0	1.00:0.00:0.00:2.90:0.00:3.73:0.00:0.00:0.00	948937	3.14496e+06	0	1.00:3.31:0.00	64	44.2	1		2804	2816
808	Q7T313|Q7T313_DANRE	PPP1CBL	IVQMTEAEVR	TRUE	8.42	9.92	2.9	3521058	6307044	4196522	9649654	4.56102e+06	4728675	0	0	2.24661e+06	0	1.00:0.67:1.53:0.72:0.75:0.00:0.00:0.36:0.00	6717740	4644846	2.24661e+06	1.00:0.69:0.33	2.99	33.66	1		26	35
998	A0A8M6Z367|A0A8M6Z367_DANRE	ITIH3B.2	LSEPQEIQFEVK	TRUE	8.09	8.4	4.2	1.19339e+06	0	1.20401e+06	4.44916e+06	0	3099569	1.58188e+06	0	0	405916	-:64.00:64.00:-:64.00:64.00:-:-:64.00	2.82658e+06	2.34073e+06	405916	1.00:0.83:0.14	6.96	31.32	1		60	71
998	A0A8M6Z367|A0A8M6Z367_DANRE	ITIH3B.2	YATTIITSR	TRUE	0	11.34	2	1.67988e+06	0	3.37532e+06	7.38296e+06	0	4.36068e+06	0	0	0	0	-:64.00:64.00:-:64.00:-:-:-:-	5.37914e+06	4.36068e+06	0	1.00:0.81:0.00	64	25.53	1		47	55
998	A0A8M6Z367|A0A8M6Z367_DANRE	ITIH3B.2	GDLNTGDLASAVK	TRUE	0	11.83	0.8	2.09094e+06	0	5.10564e+06	9980221	0	3.73256e+06	0	0	0	0	-:64.00:64.00:-:64.00:-:-:-:-	7542931	3.73256e+06	0	1.00:0.49:0.00	64	27.29	1		190	202
1062	E7EZJ2|E7EZJ2_DANRE	TNCA	SLPATADFTTDVDAPR	TRUE	21.59	7.24	4.2	871980	0	1.16814e+06	0	1.05743e+06	0	0	2.03274e+06	1.81801e+06	1771505	-:64.00:-:64.00:-:-:64.00:64.00:64.00	1.16814e+06	1.05743e+06	1.87408e+06	1.00:0.91:1.60	1.77	44.25	1		1207	1222
1062	E7EZJ2|E7EZJ2_DANRE	TNCA	TGLGALR	TRUE	31.79	3.58	2.3	3.87574e+06	5125468	8.2132e+06	0	4434156	0	4.60957e+06	4923814	0	7575444	1.00:1.60:0.00:0.87:0.00:0.90:0.96:0.00:1.48	6669332	4521863	6249629	1.00:0.68:0.94	1.47	47.92	1		1039	1045
1935	A0AB32TBW4|A0AB32TBW4_DANRE	RBFOX1	SEITEIK	TRUE	43.34	0.51	0.8	41825928	47295360	1772467	80033904	30060042	24769524	53385196	26930324	3.03148e+06	109155064	1.00:0.04:1.69:0.64:0.52:1.13:0.57:0.06:2.31	45896376	39621628	55733612	1.00:0.86:1.21	1.41	34.21	2		131	137
1394	A0A8M3B4U7|A0A8M3B4U7_DANRE	SDK2B	VQLTGLGK	TRUE	18.21	38	0.5	24228396	9619618	8413099	7.42953e+06	30514136	19383482	25489412	43669440	31044090	42492764	1.00:0.87:0.77:3.17:2.01:2.65:4.54:3.23:4.42	16445886	50438220	56872152	1.00:3.07:3.46	3.46	52.22	2		1288	1295
1360	A0A8M9PMD1|A0A8M9PMD1_DANRE	ABLIM2	SPSSTYVAAPR	TRUE	2.48	15.59	3.7	1.5375e+06	0	0	3.59298e+06	2900757	2.97646e+06	4.36734e+06	0	0	0	-:-:64.00:64.00:64.00:64.00:-:-:-	3.59298e+06	3.41485e+06	0	1.00:0.95:0.00	64	20.86	1		484	494
1360	A0A8M9PMD1|A0A8M9PMD1_DANRE	ABLIM2	TEIDGQSPELDPR	TRUE	27.79	6.29	3.3	4576898	3.92495e+06	817991	0	0	13194464	13440577	0	1.61678e+06	8.19732e+06	1.00:0.21:0.00:0.00:3.36:3.42:0.00:0.41:2.09	2.37147e+06	13317520	4907052	1.00:5.62:2.07	5.62	24.47	1		542	554
2191	A0A8M9P366|A0A8M9P366_DANRE	GSNA	VYVC(+57.02)DEGVER	TRUE	45.62	2.44	2.3	5.18034e+06	0	319919	13519278	5814328	4.87822e+06	12412243	3.80816e+06	1.09673e+06	4774186	-:64.00:64.00:64.00:64.00:64.00:64.00:64.00:64.00	6.9196e+06	7.7016e+06	3226359	1.00:1.11:0.47	2.39	22.16	1	Carbamidomethylation	206	215
1456	A0A8M1PHN1|A0A8M1PHN1_DANRE	PTENA	LEGVYRN	TRUE	12.41	6.73	1.2	18888992	0	0	73767248	0	11643783	29616348	19832918	754914	34385720	-:-:64.00:-:64.00:64.00:64.00:64.00:64.00	73767248	20630066	18324518	1.00:0.28:0.25	4.03	21.04	1		44	50
1456	A0A8M1PHN1|A0A8M1PHN1_DANRE	PTENA	IYNLC(+57.02)AER	TRUE	0	4.48	0.4	1.22048e+06	1.95045e+06	0	0	3.27709e+06	0	0	3.53517e+06	2221578	0	1.00:0.00:0.00:1.68:0.00:0.00:1.81:1.14:0.00	1.95045e+06	3.27709e+06	2878376	1.00:1.68:1.48	1.68	45.36	1	Carbamidomethylation	69	76
674	Q0P419|Q0P419_DANRE	GLG1B	ALNEAC(+57.02)ESVIQTAC(+57.02)K	TRUE	73.75	1.12	1.8	2.26883e+06	2231803	408216	5302961	1647308	3.17263e+06	2465913	2.31801e+06	374979	2497637	1.00:0.18:2.38:0.74:1.42:1.10:1.04:0.17:1.12	2647660	2.42862e+06	1.73021e+06	1.00:0.92:0.65	1.53	26.31	1	Carbamidomethylation; Carbamidomethylation	468	482
2204	A0A8M9P2V3|A0A8M9P2V3_DANRE	WU:FI46H04	VETEVIC(+57.02)C(+57.02)SEPPVVK	TRUE	61.31	3.8	2.5	2.40705e+06	2.18781e+06	247929	4.12417e+06	2.19755e+06	3621298	4969112	1.30332e+06	325941	2.68631e+06	1.00:0.11:1.89:1.00:1.66:2.27:0.60:0.15:1.23	2.18663e+06	3.59599e+06	1.43852e+06	1.00:1.64:0.66	2.5	28.04	1	Carbamidomethylation; Carbamidomethylation	874	888
1543	A0A8M2B828|A0A8M2B828_DANRE	BRD3A	EYQDAQTFAADVR	TRUE	76.73	2.51	2.7	5388502	4.03339e+06	5840743	9232418	2918720	9470466	4757237	2.20639e+06	4.93307e+06	5104086	1.00:1.45:2.29:0.72:2.35:1.18:0.55:1.22:1.27	6368850	5.71547e+06	4.08118e+06	1.00:0.90:0.64	1.56	40.47	1		353	365
2075	A0AB32TTK9|A0AB32TTK9_DANRE	ARVCFB	FQDPSALQAPGSAGTQR	TRUE	20.57	2.73	3.8	1.61177e+06	0	778844	1.6202e+06	2.52695e+06	1.18451e+06	3.96007e+06	2.98249e+06	212048	1.24084e+06	-:64.00:64.00:64.00:64.00:64.00:64.00:64.00:64.00	1.19952e+06	2.55717e+06	1.47846e+06	1.00:2.13:1.23	2.13	31.15	1		671	687
989	A0AB32TUM3|A0AB32TUM3_DANRE	CAMK2D1	ESSESTNTTIEDEDIK	TRUE	0	12.21	1.3	823328	0	0	1.175e+06	0	2552991	3.68196e+06	0	0	0	-:-:64.00:-:64.00:64.00:-:-:-	1.175e+06	3.11748e+06	0	1.00:2.65:0.00	64	21.65	1		362	377
1407	A0A8M3AM03|A0A8M3AM03_DANRE	UBAP2A	ALPTTTQTTQPQK	TRUE	0	13.03	1.5	1230218	0	883639	0	0	4048665	6.13966e+06	0	0	0	-:64.00:-:-:64.00:64.00:-:-:-	883639	5094162	0	1.00:5.76:0.00	64	19.2	1		17	29
1407	A0A8M3AM03|A0A8M3AM03_DANRE	UBAP2A	DGSLASNPYSGDVTK	TRUE	77.98	0.95	2.3	5.3971e+06	4557388	1.05044e+06	8.24343e+06	2.09158e+06	9878848	8424492	4987704	1.4816e+06	7858441	1.00:0.23:1.81:0.46:2.17:1.85:1.09:0.33:1.72	4617085	6.79831e+06	4.77591e+06	1.00:1.47:1.03	1.47	24.4	1		883	897
1368	A0A8M3BCA1|A0A8M3BCA1_DANRE	LOC563561	AAPSWAQGILSAHNVAQTSLSR	TRUE	0	11.08	1.3	1.01987e+06	0	0	0	0	0	3.38895e+06	2.90442e+06	2.8855e+06	0	-:-:-:-:-:64.00:64.00:64.00:-	0	3.38895e+06	2.89496e+06	-:64.00:64.00	64	55.88	1		182	203
2212	Q800H6|Q800H6_DANRE	MATR3L1.2	SDGLLGAAPIGSLQR	TRUE	48.1	11.28	1.3	3.57284e+06	2.08002e+06	1.79257e+06	18620682	2.40676e+06	0	0	2.37168e+06	2.70625e+06	2177607	1.00:0.86:8.95:1.16:0.00:0.00:1.14:1.30:1.05	7497757	2.40676e+06	2.41851e+06	1.00:0.32:0.32	3.12	50.6	1		302	316
1408	A9JSV9|A9JSV9_DANRE	ZGC:173545	DVSLVAPYTGC(+57.02)NVR	TRUE	22.65	9.6	2.2	17137496	68573608	5397022	71703512	0	5.19678e+06	0	1.53662e+06	1.82993e+06	0	1.00:0.08:1.05:0.00:0.08:0.00:0.02:0.03:0.00	48558048	5.19678e+06	1.68327e+06	1.00:0.11:0.03	28.85	42.08	1	Carbamidomethylation	127	140
1408	A9JSV9|A9JSV9_DANRE	ZGC:173545	EVVLSC(+57.02)PK	TRUE	0	98.86	0.7	6127985	23302412	0	31849452	0	0	0	0	0	0	1.00:0.00:1.37:0.00:0.00:0.00:0.00:0.00:0.00	27575932	0	0	1.00:0.00:0.00	64	32.6	1	Carbamidomethylation	215	222
635	A0A8M9Q6F7|A0A8M9Q6F7_DANRE	ANK3A	TLEQQENFEEVAR	TRUE	60.76	5.87	3.6	3591865	3197583	1.57927e+06	4.29679e+06	3.76599e+06	7.18058e+06	5816733	2798530	225554	3.46575e+06	1.00:0.49:1.34:1.18:2.25:1.82:0.88:0.07:1.08	3.02455e+06	5587769	2.16328e+06	1.00:1.85:0.72	2.58	40.15	1		547	559
1360	A0AB32U1A0|A0AB32U1A0_DANRE	ABLIM2	SPSSTYVAAPR	TRUE	2.48	15.59	3.7	1.5375e+06	0	0	3.59298e+06	2900757	2.97646e+06	4.36734e+06	0	0	0	-:-:64.00:64.00:64.00:64.00:-:-:-	3.59298e+06	3.41485e+06	0	1.00:0.95:0.00	64	20.86	1		428	438
1360	A0AB32U1A0|A0AB32U1A0_DANRE	ABLIM2	TEIDGQSPELDPR	TRUE	27.79	6.29	3.3	4576898	3.92495e+06	817991	0	0	13194464	13440577	0	1.61678e+06	8.19732e+06	1.00:0.21:0.00:0.00:3.36:3.42:0.00:0.41:2.09	2.37147e+06	13317520	4907052	1.00:5.62:2.07	5.62	24.47	1		486	498
2219	Q7SXJ4|Q7SXJ4_DANRE	HIBADHB	GSLLIDSSTIDPAVSK	TRUE	63.96	3.65	1.8	2.89245e+06	1.83728e+06	2466924	11957418	1433072	0	2.34312e+06	2.02622e+06	2.06584e+06	1902145	1.00:1.34:6.51:0.78:0.00:1.28:1.10:1.12:1.04	5420541	1.88809e+06	1.99807e+06	1.00:0.35:0.37	2.87	47.04	1		119	134
2222	A5WWI2|A5WWI2_DANRE	CMPK	SVDEVFADVK	TRUE	32.2	2.2	2.9	4.68187e+06	0	2.58645e+06	13891383	3.13815e+06	9171148	7.09993e+06	3.18569e+06	3064078	0	-:64.00:64.00:64.00:64.00:64.00:64.00:64.00:-	8238918	6469743	3.12489e+06	1.00:0.79:0.38	2.64	43.44	1		203	212
748	A0AB32TSA0|A0AB32TSA0_DANRE	ANK2B	LIGDPSLSSDLPSAK	TRUE	1.42	4.49	1	948371	0	0	3.71761e+06	0	805053	0	1.56816e+06	0	2.44453e+06	-:-:64.00:-:64.00:-:64.00:-:64.00	3.71761e+06	805053	2.00634e+06	1.00:0.22:0.54	4.62	37.74	1		3507	3521
748	A0AB32TSA0|A0AB32TSA0_DANRE	ANK2B	TLEQQENFSEVAR	TRUE	20.32	7.4	3.3	1.1027e+06	1.08922e+06	0	4.01833e+06	1156681	0	2.70887e+06	555082	396125	0	1.00:0.00:3.69:1.06:0.00:2.49:0.51:0.36:0.00	2553776	1.93278e+06	475603	1.00:0.76:0.19	5.37	32.57	1		1409	1421
881	A0AB32THD8|A0AB32THD8_DANRE	ACP1	DFETVYEQC(+57.02)AR	TRUE	25.21	6.57	1.4	3128009	6373541	0	0	5.22256e+06	0	0	5344250	3.75601e+06	7.45572e+06	1.00:0.00:0.00:0.82:0.00:0.00:0.84:0.59:1.17	6373541	5.22256e+06	5518661	1.00:0.82:0.87	1.22	41.94	1	Carbamidomethylation	109	119
881	A0AB32THD8|A0AB32THD8_DANRE	ACP1	IELLGSYDPEK	TRUE	61.8	0.84	1.6	3.6085e+06	2.07074e+06	2799522	8616067	2.16394e+06	6.54487e+06	4549921	2.64458e+06	3.08685e+06	0	1.00:1.35:4.16:1.05:3.16:2.20:1.28:1.49:0.00	4495442	4.41958e+06	2865715	1.00:0.98:0.64	1.57	46.57	1		85	95
881	A0AB32THD8|A0AB32THD8_DANRE	ACP1	QLIIQDPYYGSDK	TRUE	0	9.65	2.9	615690	0	0	4.00473e+06	0	0	0	790734	745747	0	-:-:64.00:-:-:-:64.00:64.00:-	4.00473e+06	0	768240	1.00:0.00:0.19	64	43.39	1		96	108
750	A0AB32U2Q8|A0AB32U2Q8_DANRE	PUF60A	VIAEVYD	TRUE	0	10.83	2.1	315457	0	0	0	0	1.17675e+06	0	1.02984e+06	632521	0	-:-:-:-:64.00:-:64.00:64.00:-	0	1.17675e+06	831181	-:64.00:64.00	64	28.43	1		514	520
750	A0AB32U2Q8|A0AB32U2Q8_DANRE	PUF60A	VGRPSNIGQAQPIIDQLAEEAR	TRUE	20	96.41	1.5	2.47902e+06	0	0	0	4439401	0	5.42913e+06	3.96831e+06	4823463	3.6509e+06	-:-:-:64.00:-:64.00:64.00:64.00:64.00	0	4934267	4147559	-:64.00:64.00	64	55.76	1		178	199
51	A0A8M9QH30|A0A8M9QH30_DANRE	ACTN4	ETTDTDTADQVIASFK	TRUE	41.07	9.22	1.4	3.82662e+06	5.8947e+06	7927841	0	4215052	0	0	6068204	4978244	5.35556e+06	1.00:1.34:0.00:0.72:0.00:0.00:1.03:0.84:0.91	6911268	4215052	5467336	1.00:0.61:0.79	1.64	45.23	1		850	865
51	A0A8M9QH30|A0A8M9QH30_DANRE	ACTN4	KDDPVTNLNNAFEVAER	TRUE	0	73.71	0.8	1.53956e+06	0	3.97598e+06	9880063	0	0	0	0	0	0	-:64.00:64.00:-:-:-:-:-:-	6.92802e+06	0	0	1.00:0.00:0.00	64	44	1		207	223
51	A0A8M9QH30|A0A8M9QH30_DANRE	ACTN4	IC(+57.02)EQWDALGSLTQNR	TRUE	36.9	8.5	1.9	1.94566e+06	3.86391e+06	3.91462e+06	0	3.32548e+06	0	0	2.79727e+06	2517592	1.09207e+06	1.00:1.01:0.00:0.86:0.00:0.00:0.72:0.65:0.28	3889266	3.32548e+06	2.13564e+06	1.00:0.86:0.55	1.82	50.05	1	Carbamidomethylation	488	502
51	A0A8M9QH30|A0A8M9QH30_DANRE	ACTN4	DYETASLSEIK	TRUE	50.05	8.58	2.5	5221985	0	919332	8985231	9006647	10714815	11471151	1.9355e+06	432247	3.53294e+06	-:64.00:64.00:64.00:64.00:64.00:64.00:64.00:64.00	4.95228e+06	10397538	1966897	1.00:2.10:0.40	5.29	28.38	1		430	440
51	A0A8M9QH30|A0A8M9QH30_DANRE	ACTN4	NYITAEELR	TRUE	24.74	0.93	2.2	12657526	0	1.11033e+06	52535280	0	23188232	18717724	7663882	0	10702281	-:64.00:64.00:-:64.00:64.00:64.00:-:64.00	26822806	20952978	9183082	1.00:0.78:0.34	2.92	27.99	1		872	880
51	A0A8M9QH30|A0A8M9QH30_DANRE	ACTN4	VQQLVPQRDQALQEELTR	TRUE	21.48	2.73	0.5	5640360	8469895	5338565	0	6779305	0	10441489	6050733	7447224	6236027	1.00:0.63:0.00:0.80:0.00:1.23:0.71:0.88:0.74	6904230	8610397	6.57799e+06	1.00:1.25:0.95	1.31	55.25	1		616	633
51	A0A8M9QH30|A0A8M9QH30_DANRE	ACTN4	DGLAFNALIHR	TRUE	0	0.01	1.8	896772	0	1.20821e+06	0	0	0	4930590	0	0	1.93215e+06	-:64.00:-:-:-:64.00:-:-:64.00	1.20821e+06	4930590	1.93215e+06	1.00:4.08:1.60	4.08	58.27	1		184	194
51	A0A8M9QH30|A0A8M9QH30_DANRE	ACTN4	EAIQAIQAEVQK	TRUE	88.45	1.07	1.5	13078720	16880682	2.0513e+06	28043892	8.30064e+06	21226012	11014230	13789347	1183355	15219015	1.00:0.12:1.66:0.49:1.26:0.65:0.82:0.07:0.90	15658625	13513628	10063906	1.00:0.86:0.64	1.56	27.37	1		575	586
51	A0A8M9QH30|A0A8M9QH30_DANRE	ACTN4	TINEIENQVLTR	TRUE	0	0	0.8	19772320	0	62700484	0	0	0	58032008	0	57218392	0	-:64.00:-:-:-:64.00:-:64.00:-	62700484	58032008	57218392	1.00:0.93:0.91	1.1	42.39	1		736	747
51	A0A8M9QH30|A0A8M9QH30_DANRE	ACTN4	ALDFIASK	TRUE	69.64	4.69	1.9	5661668	0	5036952	13498979	3357524	6.43496e+06	10328550	3945202	3.85615e+06	4496693	-:64.00:64.00:64.00:64.00:64.00:64.00:64.00:64.00	9267966	6707012	4099348	1.00:0.72:0.44	2.26	46.21	1		105	112
51	A0A8M9QH30|A0A8M9QH30_DANRE	ACTN4	GISQEQLHEYR	TRUE	0	5.45	2.1	5626537	0	3.2475e+06	26919394	3.37965e+06	14675055	0	2301692	115537	0	-:64.00:64.00:64.00:64.00:-:64.00:64.00:-	30166894	18054708	2.41723e+06	1.00:0.60:0.08	12.48	38.05	2		751	761
51	A0A8M9QH30|A0A8M9QH30_DANRE	ACTN4	DHSGLLQSEEFK	TRUE	0	59.53	0.9	896612	1.35324e+06	2.12191e+06	0	1.47848e+06	3.11588e+06	0	0	0	0	1.00:1.57:0.00:1.09:2.30:0.00:0.00:0.00:0.00	1.73758e+06	4.59435e+06	0	1.00:2.64:0.00	64	40.77	2		770	781
51	A0A8M9QH30|A0A8M9QH30_DANRE	ACTN4	AC(+57.02)LISLGYDVENDK	TRUE	39.53	8.49	1.7	1.25959e+06	2230563	2.13895e+06	0	2193874	0	0	2.13239e+06	1.80142e+06	839064	1.00:0.96:0.00:0.98:0.00:0.00:0.96:0.81:0.38	2.18476e+06	2193874	1.59096e+06	1.00:1.00:0.73	1.38	50.03	1	Carbamidomethylation	782	795
51	A0A8M9QH30|A0A8M9QH30_DANRE	ACTN4	IC(+57.02)EQWDALGSLTQNRR	TRUE	35.22	9.05	1.4	2.21005e+06	0	2.7417e+06	0	3979708	0	2.61042e+06	4.1118e+06	3.4064e+06	3040399	-:64.00:-:64.00:-:64.00:64.00:64.00:64.00	2.7417e+06	3295066	3.51953e+06	1.00:1.20:1.28	1.28	56.35	1	Carbamidomethylation	488	503
51	A0A8M9QH30|A0A8M9QH30_DANRE	ACTN4	DDPVTNLNNAFEVAER	TRUE	0	2.01	0	551223	0	0	3678458	0	0	0	0	1.28255e+06	0	-:-:64.00:-:-:-:-:64.00:-	3678458	0	1.28255e+06	1.00:0.00:0.35	64	39.26	1		208	223
622	A0A0R4IYX8|A0A0R4IYX8_DANRE	DPYSL4	SVPATPTTR	TRUE	0	17.36	2.4	6.24914e+06	0	0	0	3.52595e+06	49130116	2060089	1.5261e+06	0	0	-:-:-:64.00:64.00:64.00:64.00:-:-	0	18238718	1.5261e+06	-:64.00:64.00	64	55.69	1		512	520
622	A0A0R4IYX8|A0A0R4IYX8_DANRE	DPYSL4	QIGENLIVPTGVK	TRUE	46.63	0.44	1.6	2.49529e+06	1.07087e+06	1.00729e+06	7.63345e+06	2.26571e+06	5.37139e+06	1.35263e+06	1362965	2.39333e+06	0	1.00:0.94:7.13:2.12:5.02:1.26:1.27:2.23:0.00	3.23721e+06	2.99658e+06	1.87815e+06	1.00:0.93:0.58	1.72	46.05	1		44	56
622	A0A0R4IYX8|A0A0R4IYX8_DANRE	DPYSL4	QANC(+57.02)PLYITK	TRUE	1.86	70.82	2.2	2.48227e+06	0	0	0	1737941	11223264	9379267	0	0	0	-:-:-:64.00:64.00:64.00:-:-:-	0	7446824	0	-:64.00:-	64	30.69	1	Carbamidomethylation	245	254
375	A0A8M3B9N2|A0A8M3B9N2_DANRE	CACNA1BA	QPGPPGG	TRUE	70.05	7.91	1.6	4974686	495292	373857	12089741	2.2864e+06	16109701	10898470	650288	1.61942e+06	249010	1.00:0.75:24.41:4.62:32.53:22.00:1.31:3.27:0.50	4319630	9764857	839572	1.00:2.26:0.19	11.63	18.68	1		30	36
623	F1QCQ7|F1QCQ7_DANRE	STOM	YLQTLNTIAAEK	TRUE	77.03	4.26	2.9	4.99393e+06	2.92918e+06	3273300	11321428	2.9137e+06	8967742	6.79492e+06	2703061	2.63505e+06	3.40697e+06	1.00:1.12:3.87:0.99:3.06:2.32:0.92:0.90:1.16	5841304	6225453	2.91503e+06	1.00:1.07:0.50	2.14	44.52	1		264	275
623	F1QCQ7|F1QCQ7_DANRE	STOM	VQNATLAVANITNADAATR	TRUE	34.6	75.52	0.9	4.37351e+06	4.07596e+06	3.0308e+06	11200735	3667158	10158631	7228292	0	0	0	1.00:0.74:2.75:0.90:2.49:1.77:0.00:0.00:0.00	6102499	7018027	0	1.00:1.15:0.00	64	36.63	1		138	156
623	F1QCQ7|F1QCQ7_DANRE	STOM	VIAAEGEMNASR	TRUE	8.08	38.98	4.5	6.40404e+06	0	764116	16245536	0	27786462	12840214	0	0	0	-:64.00:64.00:-:64.00:64.00:-:-:-	8504826	20313338	0	1.00:2.39:0.00	64	21.67	1		233	244
623	F1QCQ7|F1QCQ7_DANRE	STOM	LLAQTTLR	TRUE	36.36	8.67	1	13640983	17719044	18497396	0	22490080	0	0	23898160	17886634	22277530	1.00:1.04:0.00:1.27:0.00:0.00:1.35:1.01:1.26	18108220	22490080	21354108	1.00:1.24:1.18	1.24	47.96	1		157	164
623	F1QCQ7|F1QCQ7_DANRE	STOM	EASLVIAESPSALQLR	TRUE	34.62	7.93	2.2	1.67001e+06	2.75808e+06	2.52503e+06	0	4370561	0	0	1.88469e+06	1.61268e+06	1.87903e+06	1.00:0.92:0.00:1.58:0.00:0.00:0.68:0.58:0.68	2.64156e+06	4370561	1.79213e+06	1.00:1.65:0.68	2.44	51.39	1		248	263
624	Q6NWL6|Q6NWL6_DANRE	UCHL5	GLALSNSEVIR	TRUE	59.28	1.79	2.2	10865594	8427631	10725136	25597958	8264743	14311323	11857675	10340800	0	8265077	1.00:1.27:3.04:0.98:1.70:1.41:1.23:0.00:0.98	14916908	11477914	9302938	1.00:0.77:0.62	1.6	45.84	1		127	137
624	Q6NWL6|Q6NWL6_DANRE	UCHL5	TLAEYQQLIPLVEK	TRUE	12.27	114.55	2.8	2.20746e+06	0	0	0	3.37683e+06	0	3451278	4.08962e+06	4.71666e+06	4.23271e+06	-:-:-:64.00:-:64.00:64.00:64.00:64.00	0	3.41405e+06	4346330	-:64.00:64.00	64	55.83	1		302	315
624	Q6NWL6|Q6NWL6_DANRE	UCHL5	WQPGEEPAGSIVQDSR	TRUE	45.88	4.54	2.2	6149660	7.19806e+06	4.63219e+06	18354326	3691644	4194566	6.03968e+06	4751635	0	6.48484e+06	1.00:0.64:2.55:0.51:0.58:0.84:0.66:0.00:0.90	10061524	4641963	5618239	1.00:0.46:0.56	2.17	40.95	1		58	73
624	Q6NWL6|Q6NWL6_DANRE	UCHL5	LYELDGLR	TRUE	36.17	8.82	0.7	2.66489e+06	3.97293e+06	3.35037e+06	0	3.94267e+06	0	0	4.82313e+06	3.86777e+06	4.02714e+06	1.00:0.84:0.00:0.99:0.00:0.00:1.21:0.97:1.01	3661651	3.94267e+06	4239347	1.00:1.08:1.16	1.16	53.03	1		175	182
624	Q6NWL6|Q6NWL6_DANRE	UCHL5	YQLLIEEENQK	TRUE	0	9.55	1.3	739389	0	0	0	0	4.95174e+06	0	687817	0	1.01494e+06	-:-:-:-:64.00:-:64.00:-:64.00	0	4.95174e+06	851380	-:64.00:64.00	64	44.22	1		267	277
784	A0A8M6Z3G7|A0A8M6Z3G7_DANRE	CIRBPA	GFGFVTFENPDDAK	TRUE	51.63	14.55	1.1	6911383	4.96498e+06	4.19115e+06	0	10611479	16129129	8711456	6658305	3.86907e+06	7066883	1.00:0.84:0.00:2.14:3.25:1.75:1.34:0.78:1.42	4.57806e+06	11817355	5.86475e+06	1.00:2.58:1.28	2.58	56.28	1		18	31
784	A0A8M6Z3G7|A0A8M6Z3G7_DANRE	CIRBPA	GGGGGFFRG	TRUE	19.17	6.66	1.1	1.60913e+06	2.32477e+06	0	0	3.25918e+06	0	0	2.00892e+06	2.43495e+06	4454307	1.00:0.00:0.00:1.40:0.00:0.00:0.86:1.05:1.92	2.32477e+06	3.25918e+06	2966060	1.00:1.40:1.28	1.4	47.81	1		77	85
784	A0A8M6Z3G7|A0A8M6Z3G7_DANRE	CIRBPA	DGYDSYAVQD	TRUE	10.7	4.54	0.9	2.42582e+06	0	2.17175e+06	0	271075	18218028	0	0	1.17156e+06	0	-:64.00:-:64.00:64.00:-:-:64.00:-	2.17175e+06	9244551	1.17156e+06	1.00:4.26:0.54	7.89	25.35	1		147	156
2232	F1Q713|F1Q713_DANRE	SORD	VAVEPGVPR	TRUE	75.89	1.79	1.1	15045532	12114467	1.00243e+06	33893972	14973587	15511179	23908484	12572740	2.07544e+06	19357488	1.00:0.08:2.80:1.24:1.28:1.97:1.04:0.17:1.60	15670289	18131084	11335222	1.00:1.16:0.72	1.6	23.63	1		88	96
1519	F8W3H2|F8W3H2_DANRE	ATP5F1E	QAGLSYIR	TRUE	21.7	8.08	2	4493212	5.40045e+06	2604278	0	10250147	0	0	8128410	4080193	9975436	1.00:0.48:0.00:1.90:0.00:0.00:1.51:0.76:1.85	4.00236e+06	10250147	7.39468e+06	1.00:2.56:1.85	2.56	46.27	1		7	14
1519	F8W3H2|F8W3H2_DANRE	ATP5F1E	YSAIC(+57.02)AR	TRUE	71.44	4.65	1.1	9378702	15607968	7.32701e+06	5.46124e+06	6.15219e+06	14361667	17465990	4.34515e+06	410219	13276873	1.00:0.47:0.35:0.39:0.92:1.12:0.28:0.03:0.85	9465407	12659950	6010748	1.00:1.34:0.64	2.11	20.38	1	Carbamidomethylation	15	21
1070	A0AB32TNF7|A0AB32TNF7_DANRE	SEPTIN3	VVNIIPVIAK	TRUE	0	11.43	1.2	920093	0	0	0	1.37771e+06	0	4.88118e+06	0	2.02195e+06	0	-:-:-:64.00:-:64.00:-:64.00:-	0	3.12944e+06	2.02195e+06	-:64.00:64.00	64	55.05	1		165	174
1070	A0AB32TNF7|A0AB32TNF7_DANRE	SEPTIN3	ELEVC(+57.02)GIEC(+57.02)YPQK	TRUE	4.6	15.73	1.7	1.43706e+06	0	0	2.22378e+06	739067	6.20087e+06	3.7698e+06	0	0	0	-:-:64.00:64.00:64.00:64.00:-:-:-	2.22378e+06	3.56991e+06	0	1.00:1.61:0.00	64	29.24	1	Carbamidomethylation; Carbamidomethylation	193	205
210	R4GE15|R4GE15_DANRE	SI:CH211-113A14.22	NSFVNDIFER	TRUE	68.46	4.17	1.8	18958830	22230230	4.13942e+06	0	15378536	79283664	14740484	11834404	10663271	12359454	1.00:0.19:0.00:0.69:3.57:0.66:0.53:0.48:0.56	13184826	36467560	11619043	1.00:2.77:0.88	3.14	56.45	1		62	71
210	R4GE15|R4GE15_DANRE	SI:CH211-113A14.22	LPGELAK	TRUE	49.71	0.56	2.6	24874196	0	8411191	103078240	22646902	45272520	9868784	18254408	16335718	0	-:64.00:64.00:64.00:64.00:64.00:64.00:64.00:-	55744716	25929402	17295064	1.00:0.47:0.31	3.22	51.76	1		101	107
210	R4GE15|R4GE15_DANRE	SI:CH211-113A14.22	QVHPDTGISSK	TRUE	33.43	7.96	0.9	37969176	66734336	50630724	0	104403664	0	0	61572556	24166366	34214940	1.00:0.76:0.00:1.56:0.00:0.00:0.92:0.36:0.51	58682528	104403664	39984620	1.00:1.78:0.68	2.61	49.68	1		46	56
210	R4GE15|R4GE15_DANRE	SI:CH211-113A14.22	LLLPGELAK	TRUE	78.54	8.48	1.5	1792933630	807744450	416317664	1.94914e+06	1196508160	2877890820	4202233860	2519849220	2892894460	1221014400	1.00:0.52:0.02:1.48:3.56:5.20:3.12:3.58:1.51	408670432	2758877700	2211252740	1.00:6.75:5.41	6.75	57.57	1		99	107
210	R4GE15|R4GE15_DANRE	SI:CH211-113A14.22	ESYAIYVYK	TRUE	66.8	0.78	2.1	11883196	19533780	10781896	0	23594622	14109423	5701024	13258362	10619730	9349931	1.00:0.55:0.00:1.21:0.72:0.29:0.68:0.54:0.48	15157838	14468356	11076008	1.00:0.95:0.73	1.37	49.36	1		34	42
210	R4GE15|R4GE15_DANRE	SI:CH211-113A14.22	AM(+15.99)GIMNSFVNDIFER	TRUE	57.95	4.32	1.4	16429789	23431484	1.60997e+06	0	12437960	53629544	23344292	5.54652e+06	10936539	16931800	1.00:0.07:0.00:0.53:2.29:1.00:0.24:0.47:0.72	12520727	29803932	11138285	1.00:2.38:0.89	2.68	57.75	1	Oxidation (M)	57	71
210	R4GE15|R4GE15_DANRE	SI:CH211-113A14.22	SFVNDIFER	TRUE	62.06	14.04	1.2	74559192	21562342	9259339	0	48650096	296290816	115449416	63884716	68824424	47111556	1.00:0.43:0.00:2.26:13.74:5.35:2.96:3.19:2.18	15410840	153463440	59940232	1.00:9.96:3.89	9.96	57.68	1		63	71
210	R4GE15|R4GE15_DANRE	SI:CH211-113A14.22	AMGIMNSFVNDIFERIAGEASR	TRUE	8.49	16.52	2.9	6312842	0	0	0	491718	54998412	634036	0	691411	0	-:-:-:64.00:64.00:64.00:-:64.00:-	0	18708056	691411	-:64.00:64.00	64	58.61	1		57	78
210	R4GE15|R4GE15_DANRE	SI:CH211-113A14.22	AMGIMNSFVNDIFER	TRUE	20.2	7.89	0.4	15814213	0	16293179	14982366	29309934	0	75288008	0	0	6.45443e+06	-:64.00:64.00:64.00:-:64.00:-:-:64.00	15637772	52298972	6.45443e+06	1.00:3.34:0.41	8.1	58.1	1		57	71
210	R4GE15|R4GE15_DANRE	SI:CH211-113A14.22	GIMNSFVNDIFER	TRUE	23.09	10.13	1.5	8.20755e+06	0	1.92409e+06	0	6180343	51842268	0	10238637	997252	2.68535e+06	-:64.00:-:64.00:64.00:-:64.00:64.00:64.00	1.92409e+06	29011306	4.64041e+06	1.00:15.08:2.41	15.08	58.46	1		59	71
210	R4GE15|R4GE15_DANRE	SI:CH211-113A14.22	AMGIM(+15.99)NSFVNDIFER	TRUE	19.83	7.19	1.7	2285474	0	2947679	41406.9	0	0	5.34779e+06	2.31086e+06	6309023	3.61251e+06	-:64.00:64.00:-:-:64.00:64.00:64.00:64.00	1494543	5.34779e+06	4.07746e+06	1.00:3.58:2.73	3.58	55.42	1	Oxidation (M)	57	71
1520	Q4V9N1|Q4V9N1_DANRE	TSN	VVQGLEQTAR	TRUE	25.93	7.52	0.9	13223157	5.37525e+06	14225924	54357448	0	0	31964588	10855991	2.22922e+06	0	1.00:2.65:10.11:0.00:0.00:5.95:2.02:0.41:0.00	24652872	31964588	6542605	1.00:1.30:0.27	4.89	28.92	1		27	36
1520	Q4V9N1|Q4V9N1_DANRE	TSN	ISNFINELDSGFR	TRUE	0	11.07	3.8	1.47969e+06	0	0	0	0	0	4.92601e+06	4.62956e+06	3.76163e+06	0	-:-:-:-:-:64.00:64.00:64.00:-	0	4.92601e+06	4195596	-:64.00:64.00	64	55.16	1		170	182
1373	A0A8M9QHK5|A0A8M9QHK5_DANRE	ZNF638	LLGLPIGTTSK	TRUE	0	0.01	1.1	5897388	0	0	6.66564e+06	0	0	38101148	8309707	0	0	-:-:64.00:-:-:64.00:64.00:-:-	6.66564e+06	38101148	8309707	1.00:5.72:1.25	5.72	47.18	1		777	787
1373	A0A8M9QHK5|A0A8M9QHK5_DANRE	ZNF638	ESITVTPDAGSVK	TRUE	19.44	12.19	2.2	1809804	2.59952e+06	229384	4.78928e+06	1.74074e+06	2.19661e+06	3.97506e+06	757638	0	0	1.00:0.09:1.84:0.67:0.85:1.53:0.29:0.00:0.00	2.5394e+06	2.63747e+06	757638	1.00:1.04:0.30	3.48	24.8	1		1237	1249
748	A0AB32TTY4|A0AB32TTY4_DANRE	ANK2B	LIGDPSLSSDLPSAK	TRUE	1.42	4.49	1	948371	0	0	3.71761e+06	0	805053	0	1.56816e+06	0	2.44453e+06	-:-:64.00:-:64.00:-:64.00:-:64.00	3.71761e+06	805053	2.00634e+06	1.00:0.22:0.54	4.62	37.74	1		3397	3411
748	A0AB32TTY4|A0AB32TTY4_DANRE	ANK2B	TLEQQENFSEVAR	TRUE	20.32	7.4	3.3	1.1027e+06	1.08922e+06	0	4.01833e+06	1156681	0	2.70887e+06	555082	396125	0	1.00:0.00:3.69:1.06:0.00:2.49:0.51:0.36:0.00	2553776	1.93278e+06	475603	1.00:0.76:0.19	5.37	32.57	1		1288	1300
1406	A0AB32TZ62|A0AB32TZ62_DANRE	NBEAA	SLVAAPVEG	TRUE	12.66	6.73	3.2	2.15314e+06	5743723	6.41957e+06	0	2817353	0	0	3.65858e+06	739031	0	1.00:1.12:0.00:0.49:0.00:0.00:0.64:0.13:0.00	6081644	2817353	2.1988e+06	1.00:0.46:0.36	2.77	45.78	1		1721	1729
1406	A0AB32TZ62|A0AB32TZ62_DANRE	NBEAA	GPEAVRALN	TRUE	59.12	3.66	2.6	10537519	8525560	367645	17982950	15107368	12748066	27320756	12328758	456571	0	1.00:0.04:2.11:1.77:1.50:3.20:1.45:0.05:0.00	8958718	18392064	6.39266e+06	1.00:2.05:0.71	2.88	23.07	1		2484	2492
2233	A0A8M1N799|A0A8M1N799_DANRE	TMX4	VDVTQQPGLSGR	TRUE	77.89	8.23	1.9	6.66333e+06	7136345	4.16207e+06	9310486	4.96352e+06	9208326	15356576	4.11133e+06	847076	4.87422e+06	1.00:0.58:1.30:0.70:1.29:2.15:0.58:0.12:0.68	6869633	9842807	3.27754e+06	1.00:1.43:0.48	3	35.39	1		83	94
67	A0A8M9PDC8|A0A8M9PDC8_DANRE	PLECB	GLVPEDYALR	TRUE	19.9	9.5	2.3	3538521	0	1.83699e+06	4.49905e+06	2.4453e+06	4.53077e+06	16247930	2286635	0	0	-:64.00:64.00:64.00:64.00:64.00:64.00:-:-	3.16802e+06	7741336	2286635	1.00:2.44:0.72	3.39	40.27	1		5169	5178
67	A0A8M9PDC8|A0A8M9PDC8_DANRE	PLECB	LAAINEATR	TRUE	0	0	0.8	6.82526e+06	16989932	0	0	20066402	0	0	0	0	24370976	1.00:0.00:0.00:1.18:0.00:0.00:0.00:0.00:1.43	16989932	20066402	24370976	1.00:1.18:1.43	1.43	43.45	1		3245	3253
67	A0A8M9PDC8|A0A8M9PDC8_DANRE	PLECB	VRPELDEVTLR	TRUE	0	10.68	1.6	699035	0	0	0	0	0	2.94082e+06	1.78295e+06	1.56755e+06	0	-:-:-:-:-:64.00:64.00:64.00:-	0	2.94082e+06	1.67525e+06	-:64.00:64.00	64	55.42	1		1913	1923
67	A0A8M9PDC8|A0A8M9PDC8_DANRE	PLECB	VQELTVK	TRUE	5.09	4.34	0.8	2.62296e+06	4.9353e+06	6.06517e+06	0	8392727	0	0	0	4213484	0	1.00:1.23:0.00:1.70:0.00:0.00:0.00:0.85:0.00	5.50023e+06	8392727	4213484	1.00:1.53:0.77	1.99	47.81	1		977	983
67	A0A8M9PDC8|A0A8M9PDC8_DANRE	PLECB	TTVSVPFGR	TRUE	12.69	7.93	1.8	6.39128e+06	3.11493e+06	4820941	0	7920439	9712476	15813678	0	0	16139011	1.00:1.55:0.00:2.54:3.12:5.08:0.00:0.00:5.18	3.96794e+06	11148864	16139011	1.00:2.81:4.07	4.07	47.04	1		4296	4304
67	A0A8M9PDC8|A0A8M9PDC8_DANRE	PLECB	STATAATHTTVTSISQK	TRUE	0	3.75	0	138099	0	0	1.24289e+06	0	0	0	0	0	0	-:-:64.00:-:-:-:-:-:-	1.24289e+06	0	0	1.00:0.00:0.00	64	19.12	1		1892	1908
67	A0A8M9PDC8|A0A8M9PDC8_DANRE	PLECB	TASTDEAEVIESNER	TRUE	0	2.01	3.3	333549	0	0	1.97909e+06	0	0	1.02284e+06	0	0	0	-:-:64.00:-:-:64.00:-:-:-	1.97909e+06	1.02284e+06	0	1.00:0.52:0.00	64	22.63	1		146	160
67	A0A8M9PDC8|A0A8M9PDC8_DANRE	PLECB	QLDIAAEAER	TRUE	0	2.01	0.3	1.23282e+06	0	0	4213690	0	6881693	0	0	0	0	-:-:64.00:-:64.00:-:-:-:-	4213690	6881693	0	1.00:1.63:0.00	64	25.63	1		3772	3781
67	A0A8M9PDC8|A0A8M9PDC8_DANRE	PLECB	GLIDQSAIDQYR	TRUE	25.82	10.72	1	3044328	2.90158e+06	0	8931577	2.16849e+06	5.80526e+06	6597179	0	994867	0	1.00:0.00:3.08:0.75:2.00:2.27:0.00:0.34:0.00	5916578	4856976	994867	1.00:0.82:0.17	5.95	37.44	1		5588	5599
67	A0A8M9PDC8|A0A8M9PDC8_DANRE	PLECB	IQAVPIIDSK	TRUE	19.56	7.02	2.3	4975010	0	5932600	19033316	5466869	0	0	7174669	0	7167636	-:64.00:64.00:64.00:-:-:64.00:-:64.00	12482958	5466869	7.17115e+06	1.00:0.44:0.57	2.28	45.7	1		2639	2648
67	A0A8M9PDC8|A0A8M9PDC8_DANRE	PLECB	LLPLSEQAINAR	TRUE	14.7	6.66	1	2.52542e+06	0	3692695	0	5.41107e+06	0	0	4375144	5.56688e+06	3.68299e+06	-:64.00:-:64.00:-:-:64.00:64.00:64.00	3692695	5.41107e+06	4.54167e+06	1.00:1.47:1.23	1.47	50.01	1		4597	4608
67	A0A8M9PDC8|A0A8M9PDC8_DANRE	PLECB	ISLEEAIR	TRUE	22.24	8.95	0.7	3.97985e+06	0	6728985	8793364	4423086	2443043	8586371	4843842	0	0	-:64.00:64.00:64.00:64.00:64.00:64.00:-:-	7.76117e+06	5.15083e+06	4843842	1.00:0.66:0.62	1.6	39.2	1		5783	5790
67	A0A8M9PDC8|A0A8M9PDC8_DANRE	PLECB	LQVSQLSDAQSR	TRUE	38.25	5.51	2.9	8939710	10435582	1.07389e+06	0	15802456	14413812	19211236	8210972	1.03066e+06	10278783	1.00:0.10:0.00:1.51:1.38:1.84:0.79:0.10:0.98	5.75473e+06	16475835	6506805	1.00:2.86:1.13	2.86	31	1		3784	3795
67	A0A8M9PDC8|A0A8M9PDC8_DANRE	PLECB	LTVEEVSNR	TRUE	0	2.01	1	4.22609e+06	0	0	14873557	0	0	23161240	0	0	0	-:-:64.00:-:-:64.00:-:-:-	14873557	23161240	0	1.00:1.56:0.00	64	22.22	1		5292	5300
67	A0A8M9PDC8|A0A8M9PDC8_DANRE	PLECB	SQQVEEALQSR	TRUE	0	3.75	0	2.44652e+06	0	0	0	0	22018638	0	0	0	0	-:-:-:-:64.00:-:-:-:-	0	22018638	0	-:64.00:-	64	54.14	1		2843	2853
67	A0A8M9PDC8|A0A8M9PDC8_DANRE	PLECB	LSIEAQETAR	TRUE	22.59	9.18	2.2	9925071	10435999	638756	9547037	0	37588852	24894146	0	6.22085e+06	0	1.00:0.06:0.91:0.00:3.60:2.39:0.00:0.60:0.00	6873931	31241500	6.22085e+06	1.00:4.54:0.90	5.02	22.88	1		3680	3689
67	A0A8M9PDC8|A0A8M9PDC8_DANRE	PLECB	AQVEPLTSPLK	TRUE	17.32	7.38	1.5	2376889	0	1.83474e+06	0	0	7.67986e+06	8.21019e+06	1.84291e+06	0	1.8243e+06	-:64.00:-:-:64.00:64.00:64.00:-:64.00	1.83474e+06	7945027	1.83361e+06	1.00:4.33:1.00	4.33	43.05	1		2697	2707
67	A0A8M9PDC8|A0A8M9PDC8_DANRE	PLECB	IIDEQTVSELNEGR	TRUE	86.91	0.76	1.9	4.38381e+06	5.54504e+06	436156	9301793	4.60285e+06	2963759	5606853	4.46865e+06	452125	6.0771e+06	1.00:0.08:1.68:0.83:0.53:1.01:0.81:0.08:1.10	5094330	4391153	3.66596e+06	1.00:0.86:0.72	1.39	28.13	1		5278	5291
67	A0A8M9PDC8|A0A8M9PDC8_DANRE	PLECB	GDEC(+57.02)ALINNSQPSR	TRUE	52.83	5.71	2.3	5125029	4.39815e+06	5.58296e+06	7.5687e+06	0	9789674	6984532	4409376	1238789	6153081	1.00:1.27:1.72:0.00:2.23:1.59:1.00:0.28:1.40	5849936	8387103	3.93375e+06	1.00:1.43:0.67	2.13	28.75	1	Carbamidomethylation	2225	2238
67	A0A8M9PDC8|A0A8M9PDC8_DANRE	PLECB	IVLTVAEEK	TRUE	0	2.01	0.1	1.50675e+06	0	0	8.10203e+06	0	5.45872e+06	0	0	0	0	-:-:64.00:-:64.00:-:-:-:-	8.10203e+06	5.45872e+06	0	1.00:0.67:0.00	64	27.18	1		4346	4354
67	A0A8M9PDC8|A0A8M9PDC8_DANRE	PLECB	AEEVLSSADQSSAPVLR	TRUE	92.38	2.59	1.3	5.47616e+06	5.30024e+06	814000	10684643	4.26793e+06	8794747	8580162	4.18094e+06	972389	5690416	1.00:0.15:2.02:0.81:1.66:1.62:0.79:0.18:1.07	5599628	7.21428e+06	3.61458e+06	1.00:1.29:0.65	2	28.32	1		2454	2470
67	A0A8M9PDC8|A0A8M9PDC8_DANRE	PLECB	SPVC(+57.02)SVPAETANEK	TRUE	24	65.2	2	1.91998e+06	3438565	1.06832e+06	5624288	742610	2743799	3.66226e+06	0	0	0	1.00:0.31:1.64:0.22:0.80:1.07:0.00:0.00:0.00	3377059	2.38289e+06	0	1.00:0.71:0.00	64	20.22	1	Carbamidomethylation	648	661
352	Q6TNR5|Q6TNR5_DANRE	PPIAA	VFFDLTAGGNPVGR	TRUE	51.3	12.22	1.1	47789672	0	26158172	0	90259080	58087580	57974124	85364912	62719404	49543776	-:64.00:-:64.00:64.00:64.00:64.00:64.00:64.00	26158172	68773592	65876032	1.00:2.63:2.52	2.63	56.14	1		6	19
251	Q5RKM2|Q5RKM2_DANRE	NDUFS1	VASQVAALDLGYK	TRUE	37.25	8.68	0.7	2908306	3.27835e+06	4541519	0	4.72849e+06	0	0	4.80913e+06	4604275	4.21298e+06	1.00:1.39:0.00:1.44:0.00:0.00:1.47:1.40:1.29	3.90994e+06	4.72849e+06	4.54213e+06	1.00:1.21:1.16	1.21	47.52	1		523	535
251	Q5RKM2|Q5RKM2_DANRE	NDUFS1	LSVAGNC(+57.02)R	TRUE	0.42	12.64	1	712750	0	481614	0	0	5.19417e+06	738964	0	0	0	-:64.00:-:-:64.00:64.00:-:-:-	481614	2.96657e+06	0	1.00:6.16:0.00	64	19.13	1	Carbamidomethylation	73	80
251	Q5RKM2|Q5RKM2_DANRE	NDUFS1	VAGALQGVK	TRUE	0	6.22	0.7	8545277	10376958	0	1.93425e+06	16890362	0	0	17295612	0	30410312	1.00:0.00:0.19:1.63:0.00:0.00:1.67:0.00:2.93	12311203	16890362	23852962	1.00:1.37:1.94	1.94	38.38	2		330	338
251	Q5RKM2|Q5RKM2_DANRE	NDUFS1	AVTEGAAAVDEPSIC(+57.02)	TRUE	23.87	7.99	1.7	15310468	0	5.3239e+06	0	7707971	92847320	23978040	0	7.93699e+06	0	-:64.00:-:64.00:64.00:64.00:-:64.00:-	5.3239e+06	41511112	7.93699e+06	1.00:7.80:1.49	7.8	27.81	1	Carbamidomethylation	717	731
251	Q5RKM2|Q5RKM2_DANRE	NDUFS1	FAYDGLK	TRUE	15.87	14.6	1.3	2.18425e+06	0	60634.5	0	0	3164153	5.83938e+06	7.13096e+06	685831	2777298	-:64.00:-:-:64.00:64.00:64.00:64.00:64.00	60634.5	4501765	3.53136e+06	1.00:64.00:58.24	64	27.72	1		296	302
251	Q5RKM2|Q5RKM2_DANRE	NDUFS1	AVSTIAQNAR	TRUE	0	3.75	0	3379430	30414870	0	0	0	0	0	0	0	0	1.00:0.00:0.00:0.00:0.00:0.00:0.00:0.00:0.00	30414870	0	0	1.00:0.00:0.00	64	39.82	1		496	505
251	Q5RKM2|Q5RKM2_DANRE	NDUFS1	LAEVSPNLVR	TRUE	65.57	3.05	2.6	10866838	7069577	10236716	41493088	0	3.68131e+06	14878137	9241729	596157	10604829	1.00:1.45:5.87:0.00:0.52:2.10:1.31:0.08:1.50	19599794	9279721	6.81424e+06	1.00:0.47:0.35	2.88	35.85	1		650	659
251	Q5RKM2|Q5RKM2_DANRE	NDUFS1	FASEVAGVEDLGTTGR	TRUE	36.25	8.67	0.2	11955661	16862670	23113080	0	19294560	0	0	16693823	11426427	20210392	1.00:1.37:0.00:1.14:0.00:0.00:0.99:0.68:1.20	19987876	19294560	16110214	1.00:0.97:0.81	1.24	44.03	1		189	204
251	Q5RKM2|Q5RKM2_DANRE	NDUFS1	FGTYVNTEGR	TRUE	0	0	1.7	3.38003e+06	8713277	0	0	11528393	0	0	10178605	0	0	1.00:0.00:0.00:1.32:0.00:0.00:1.17:0.00:0.00	8713277	11528393	10178605	1.00:1.32:1.17	1.32	46.64	1		597	606
251	Q5RKM2|Q5RKM2_DANRE	NDUFS1	YEAPLFNAR	TRUE	29.28	8.53	1.9	4.45185e+06	5719748	6.74464e+06	0	8.10073e+06	0	0	5897257	7281375	6.32295e+06	1.00:1.18:0.00:1.42:0.00:0.00:1.03:1.27:1.11	6232192	8.10073e+06	6500526	1.00:1.30:1.04	1.3	51.17	1		413	421
1071	A0A8M3APW9|A0A8M3APW9_DANRE	LOC569025	PLSSFIQK	TRUE	9.3	7.84	0.5	39498560	49359544	210539760	0	14719087	0	0	37396968	0	43471688	1.00:4.27:0.00:0.30:0.00:0.00:0.76:0.00:0.88	129949648	14719087	40434328	1.00:0.11:0.31	8.83	49.81	1		298	305
635	A0AB32TM15|A0AB32TM15_DANRE	ANK3A	TLEQQENFEEVAR	TRUE	60.76	5.87	3.6	3591865	3197583	1.57927e+06	4.29679e+06	3.76599e+06	7.18058e+06	5816733	2798530	225554	3.46575e+06	1.00:0.49:1.34:1.18:2.25:1.82:0.88:0.07:1.08	3.02455e+06	5587769	2.16328e+06	1.00:1.85:0.72	2.58	40.15	1		1343	1355
81	Q6ZM60|Q6ZM60_DANRE	ATP2A2B	SMSVYC(+57.02)TPNK	TRUE	75.17	8.54	1.2	17591810	8594416	23091956	40511460	10250864	19215674	35102756	7311402	3.66545e+06	10582321	1.00:2.69:4.71:1.19:2.24:4.08:0.85:0.43:1.23	24065944	21523098	7.18639e+06	1.00:0.89:0.30	3.35	37.55	1	Carbamidomethylation	487	496
81	Q6ZM60|Q6ZM60_DANRE	ATP2A2B	EFDDLSAAAQR	TRUE	60.62	2.14	1.9	9193862	3.44292e+06	1.15137e+06	23986072	15195000	5847725	13590099	7.06293e+06	1.44845e+06	11020189	1.00:0.33:6.97:4.41:1.70:3.95:2.05:0.42:3.20	9526786	11544275	6510524	1.00:1.21:0.68	1.77	26.46	1		649	659
1360	A0AB32U1U5|A0AB32U1U5_DANRE	ABLIM2	SPSSTYVAAPR	TRUE	2.48	15.59	3.7	1.5375e+06	0	0	3.59298e+06	2900757	2.97646e+06	4.36734e+06	0	0	0	-:-:64.00:64.00:64.00:64.00:-:-:-	3.59298e+06	3.41485e+06	0	1.00:0.95:0.00	64	20.86	1		512	522
1360	A0AB32U1U5|A0AB32U1U5_DANRE	ABLIM2	TEIDGQSPELDPR	TRUE	27.79	6.29	3.3	4576898	3.92495e+06	817991	0	0	13194464	13440577	0	1.61678e+06	8.19732e+06	1.00:0.21:0.00:0.00:3.36:3.42:0.00:0.41:2.09	2.37147e+06	13317520	4907052	1.00:5.62:2.07	5.62	24.47	1		552	564
591	A0A8M9PTW3|A0A8M9PTW3_DANRE	ADD1	LTDQELEEYRK	TRUE	0	3.75	0	774000	0	0	0	0	6.966e+06	0	0	0	0	-:-:-:-:64.00:-:-:-:-	0	6.966e+06	0	-:64.00:-	64	22.54	1		630	640
591	A0A8M9PTW3|A0A8M9PTW3_DANRE	ADD1	QAAVANQFVPLNTNPK	TRUE	39.6	0.32	3	2.60422e+06	2.44107e+06	1.63417e+06	5964672	1.965e+06	3.20957e+06	2.54053e+06	0	2769434	2.9135e+06	1.00:0.67:2.44:0.80:1.31:1.04:0.00:1.13:1.19	3.34664e+06	2.5717e+06	2.84147e+06	1.00:0.77:0.85	1.3	37.85	1		511	526
591	A0A8M9PTW3|A0A8M9PTW3_DANRE	ADD1	INLQGEIVDR	TRUE	29.32	8.23	1.9	3216288	5.13797e+06	3.26991e+06	0	6.95451e+06	0	0	5786438	2.9825e+06	4.81527e+06	1.00:0.64:0.00:1.35:0.00:0.00:1.13:0.58:0.94	4203940	6.95451e+06	4.52807e+06	1.00:1.65:1.08	1.65	45.2	1		200	209
591	A0A8M9PTW3|A0A8M9PTW3_DANRE	ADD1	GGEDEGQPLEVEEGK	TRUE	0	2.02	0.2	676819	0	0	1.21946e+06	0	0	4.87191e+06	0	0	0	-:-:64.00:-:-:64.00:-:-:-	1.21946e+06	4.87191e+06	0	1.00:4.00:0.00	64	22.18	1		648	662
591	A0A8M9PTW3|A0A8M9PTW3_DANRE	ADD1	TAGPQSQVLTGAVVDR	TRUE	0	0	1.2	5.23708e+06	13058644	0	0	15752331	0	0	0	0	18322748	1.00:0.00:0.00:1.21:0.00:0.00:0.00:0.00:1.40	13058644	15752331	18322748	1.00:1.21:1.40	1.4	43.5	1		545	560
787	Q0D2W2|Q0D2W2_DANRE	TNNI2A.4	EESVEQVGDWR	TRUE	21.26	6.76	0.5	47314004	81691136	0	0	73653792	0	0	93734944	63953496	112792664	1.00:0.00:0.00:0.90:0.00:0.00:1.15:0.78:1.38	81691136	73653792	90160368	1.00:0.90:1.10	1.22	42.61	1		146	156
787	Q0D2W2|Q0D2W2_DANRE	TNNI2A.4	EESVEQVGDWRK	TRUE	46.77	8.1	1.1	12079703	7445477	10402876	0	12057152	29003070	0	16985550	16134232	16688968	1.00:1.40:0.00:1.62:3.90:0.00:2.28:2.17:2.24	8924176	23123944	16602917	1.00:2.59:1.86	2.59	52.67	2		146	157
787	Q0D2W2|Q0D2W2_DANRE	TNNI2A.4	SLVLSIAFNLLDAEAK	TRUE	53.72	3.97	1.6	18844696	3487650	2.26873e+06	7.13972e+06	2.73023e+06	102208768	16548208	25584682	5.04323e+06	4591040	1.00:0.65:2.05:0.78:29.31:4.74:7.34:1.45:1.32	4741123	42640380	12151892	1.00:8.99:2.56	8.99	58.49	2		16	31
788	A0A8M3AK05|A0A8M3AK05_DANRE	U2AF2B	SIEIPRPVDGLDIPGTGK	TRUE	48.14	1.56	1.5	5.29923e+06	2.18328e+06	6979589	0	2.83749e+06	12971047	7.00951e+06	4.82315e+06	5.5459e+06	5.34308e+06	1.00:3.20:0.00:1.30:5.94:3.21:2.21:2.54:2.45	4581432	7.60602e+06	5.23738e+06	1.00:1.66:1.14	1.66	57.41	1		418	435
788	A0A8M3AK05|A0A8M3AK05_DANRE	U2AF2B	ELLTSFGPLK	TRUE	0	10.65	0	1.19227e+06	0	790365	6265880	3.67421e+06	0	0	0	0	0	-:64.00:64.00:64.00:-:-:-:-:-	3.52812e+06	3.67421e+06	0	1.00:1.04:0.00	64	57.63	1		284	293
788	A0A8M3AK05|A0A8M3AK05_DANRE	U2AF2B	LFIGGLPNYLNDDQVK	TRUE	0	10.91	0	1.35955e+06	0	0	0	0	0	5.01989e+06	3.23894e+06	3.97709e+06	0	-:-:-:-:-:64.00:64.00:64.00:-	0	5.01989e+06	3.60802e+06	-:64.00:64.00	64	54.81	1		268	283
788	A0A8M3AK05|A0A8M3AK05_DANRE	U2AF2B	LGGLTQAPGNPVLAVQINQDK	TRUE	0	55.08	0.5	793712	840532	0	6.30288e+06	0	0	0	0	0	0	1.00:0.00:7.50:0.00:0.00:0.00:0.00:0.00:0.00	3.57171e+06	0	0	1.00:0.00:0.00	64	42.98	1		178	198
1124	A0A8M3ASJ0|A0A8M3ASJ0_DANRE	ATXN2	AGTPSLSPSSAVPEQK	TRUE	21.3	10.32	2.3	1.61504e+06	806700	320174	3.91476e+06	0	5.53325e+06	3.41119e+06	0	549276	0	1.00:0.40:4.85:0.00:6.86:4.23:0.00:0.68:0.00	1.68055e+06	4.47222e+06	549276	1.00:2.66:0.33	8.14	24.03	1		655	670
1124	A0A8M3ASJ0|A0A8M3ASJ0_DANRE	ATXN2	LSSEGPPRM(+15.99)SPK	TRUE	0	74.01	0.7	1.69925e+06	0	0	0	1.47597e+06	7.16256e+06	6654728	0	0	0	-:-:-:64.00:64.00:64.00:-:-:-	0	5097753	0	-:64.00:-	64	18.64	1	Oxidation (M)	405	416
211	A0A8M1RPD2|A0A8M1RPD2_DANRE	MYOM2B	ATITDDRGQDVSQIDVSGK	TRUE	0	103.66	1.1	1.43238e+06	0	0	0	0	0	0	4852182	3.01408e+06	5.02515e+06	-:-:-:-:-:-:64.00:64.00:64.00	0	0	4.29714e+06	-:-:64.00	64	44.04	1		1160	1178
211	A0A8M1RPD2|A0A8M1RPD2_DANRE	MYOM2B	AALAEADYQR	TRUE	13.79	6.25	0.6	5589701	0	0	10371483	8.37582e+06	0	0	13047108	1.25141e+06	17261490	-:-:64.00:64.00:-:-:64.00:64.00:64.00	10371483	8.37582e+06	10520003	1.00:0.81:1.01	1.26	37.16	1		1071	1080
211	A0A8M1RPD2|A0A8M1RPD2_DANRE	MYOM2B	AYVYVDDGPPPVPR	TRUE	3.33	15.82	1.7	3085983	0	0	6.29198e+06	0	0	0	8895182	5.7843e+06	6802382	-:-:64.00:-:-:-:64.00:64.00:64.00	6.29198e+06	0	7160621	1.00:0.00:1.14	64	43.09	1		325	338
211	A0A8M1RPD2|A0A8M1RPD2_DANRE	MYOM2B	GVPSAPGQVVATR	TRUE	49.09	9.04	1	16975030	4087997	6.98502e+06	22852520	0	2.04821e+06	4883616	51542704	7.53889e+06	52836312	1.00:1.71:5.59:0.00:0.50:1.19:12.61:1.84:12.92	11308511	3.46591e+06	37305972	1.00:0.31:3.30	10.76	29.86	1		567	579
211	A0A8M1RPD2|A0A8M1RPD2_DANRE	MYOM2B	AFDDIINELSR	TRUE	0	115.82	1.2	3910498	0	0	0	0	0	0	12416498	13434156	9343829	-:-:-:-:-:-:64.00:64.00:64.00	0	0	11731494	-:-:64.00	64	54.05	1		1179	1189
211	A0A8M1RPD2|A0A8M1RPD2_DANRE	MYOM2B	YAVFDLSEGK	TRUE	0	86.85	2.2	502953	0	0	0	0	0	0	2.3921e+06	1.24962e+06	884856	-:-:-:-:-:-:64.00:64.00:64.00	0	0	1.50886e+06	-:-:64.00	64	47.21	1		527	536
211	A0A8M1RPD2|A0A8M1RPD2_DANRE	MYOM2B	TSGSNSTLLFK	TRUE	1.94	153.53	2.9	1.25898e+06	0	0	0	0	0	0	3.94628e+06	3.62741e+06	3.75714e+06	-:-:-:-:-:-:64.00:64.00:64.00	0	0	3776942	-:-:64.00	64	44.91	1		919	929
211	A0A8M1RPD2|A0A8M1RPD2_DANRE	MYOM2B	VGGLTAGSVYQFR	TRUE	26.69	73.69	2.2	8.01222e+06	3263161	16719934	15735582	0	0	0	15774366	10461603	10155330	1.00:5.12:4.82:0.00:0.00:0.00:4.83:3.21:3.11	11906226	0	12130433	1.00:0.00:1.02	64	48.81	1		729	741
211	A0A8M1RPD2|A0A8M1RPD2_DANRE	MYOM2B	GLETGTSYLFR	TRUE	0	95.2	0.8	1.73483e+06	0	0	0	0	0	0	7.70832e+06	3.5832e+06	4.32192e+06	-:-:-:-:-:-:64.00:64.00:64.00	0	0	5204480	-:-:64.00	64	51.08	1		833	843
211	A0A8M1RPD2|A0A8M1RPD2_DANRE	MYOM2B	LTLTQLAK	TRUE	0	125.93	0.6	1.99144e+06	0	0	0	0	0	0	6291665	6476133	5155123	-:-:-:-:-:-:64.00:64.00:64.00	0	0	5974307	-:-:64.00	64	47.03	1		297	304
212	O93548|O93548_DANRE	HBBE1.3	GLELAVK	TRUE	20.95	8.42	1	7.68204e+06	0	349838	22976732	0	26609654	18210472	0	991695	0	-:64.00:64.00:-:64.00:64.00:-:64.00:-	11663285	22410064	991695	1.00:1.92:0.09	22.6	28.21	1		71	77
212	O93548|O93548_DANRE	HBBE1.3	ATIQDIFAK	TRUE	54.87	15.79	0.5	104797112	54492616	84498832	0	108647456	174093680	0	182312128	171229312	167900000	1.00:1.55:0.00:1.99:3.19:0.00:3.35:3.14:3.08	69495728	141370560	173813808	1.00:2.03:2.50	2.5	53.19	1		10	18
212	O93548|O93548_DANRE	HBBE1.3	FGNLYNAAAILGNPM(+15.99)VAAHGK	TRUE	0	106.59	1.4	853068	0	0	0	3.46796e+06	0	4.20966e+06	0	0	0	-:-:-:64.00:-:64.00:-:-:-	0	3.83881e+06	0	-:64.00:-	64	56.74	1	Oxidation (M)	46	66
212	O93548|O93548_DANRE	HBBE1.3	ATYADLSVLHSEK	TRUE	68.11	20.69	1.3	65269044	10292016	27502364	0	86631512	162582576	113512832	76542416	47861256	62496428	1.00:2.67:0.00:8.42:15.80:11.03:7.44:4.65:6.07	18897190	120908976	62300032	1.00:6.40:3.30	6.4	56.01	2		84	96
212	O93548|O93548_DANRE	HBBE1.3	FIAVAVS	TRUE	8.89	8.31	0.8	5721851	0	4299510	0	9315610	19124840	16667932	0	0	2088768	-:64.00:-:64.00:64.00:64.00:-:-:64.00	4299510	15036127	2088768	1.00:3.50:0.49	7.2	46.35	1		134	140
212	O93548|O93548_DANRE	HBBE1.3	FGNLYNAAAILGNPMVAAHGK	TRUE	51.6	14.23	1.9	16406259	4225911	3.97656e+06	0	10722919	61089720	32332572	9519122	11940884	13848645	1.00:0.94:0.00:2.54:14.46:7.65:2.25:2.83:3.28	4.10123e+06	34715072	11769550	1.00:8.46:2.87	8.46	57.74	1		46	66
212	O93548|O93548_DANRE	HBBE1.3	VVWTDFEK	TRUE	49.37	20.96	0.3	74180160	32876298	51859216	0	98841960	127438408	0	129406240	109435200	117764104	1.00:1.58:0.00:3.01:3.88:0.00:3.94:3.33:3.58	42367756	113140184	118868512	1.00:2.67:2.81	2.81	53.75	1		2	9
212	O93548|O93548_DANRE	HBBE1.3	FIAVAVSALGR	TRUE	50.44	14.04	1.3	33414666	3.99722e+06	0	0	20386788	150300208	58265480	35159560	19210172	13412563	1.00:0.00:0.00:5.10:37.60:14.58:8.80:4.81:3.36	3.99722e+06	76317488	22594098	1.00:19.09:5.65	19.09	57.58	1		134	144
212	O93548|O93548_DANRE	HBBE1.3	ADYDVIGPQALAR	TRUE	35.88	8.72	1.1	284038912	161715216	241211232	0	423441312	0	0	598306430	590066430	541609730	1.00:1.49:0.00:2.62:0.00:0.00:3.70:3.65:3.35	201463216	423441312	576660800	1.00:2.10:2.86	2.86	47.84	2		19	31
212	O93548|O93548_DANRE	HBBE1.3	C(+57.02)LIVYPWTQR	TRUE	49.78	20.43	1.2	39305456	7.3969e+06	4.52444e+06	0	30754914	129893040	73827032	47528024	28324016	31500742	1.00:0.61:0.00:4.16:17.56:9.98:6.43:3.83:4.26	5960669	78158328	35784260	1.00:13.11:6.00	13.11	57.52	1	Carbamidomethylation	32	41
1072	F6PBL6|F6PBL6_DANRE	COPS7A	TASLPELTPAQR	TRUE	20.56	6.76	0.4	6.1812e+06	11095191	0	0	9616488	0	0	9747617	13302376	11869113	1.00:0.00:0.00:0.87:0.00:0.00:0.88:1.20:1.07	11095191	9616488	11639702	1.00:0.87:1.05	1.21	42.7	1		69	80
1072	F6PBL6|F6PBL6_DANRE	COPS7A	NQQVEVDC(+57.02)SIGR	TRUE	92.82	4.67	2.4	11080616	6999246	1.45111e+06	15082818	5139057	36040260	18876182	5611715	2.11429e+06	8410862	1.00:0.21:2.15:0.73:5.15:2.70:0.80:0.30:1.20	7844390	20018500	5378957	1.00:2.55:0.69	3.72	22.64	1	Carbamidomethylation	136	147
1072	F6PBL6|F6PBL6_DANRE	COPS7A	VQVETEVSNLQK	TRUE	50.66	3.26	1.7	3.07032e+06	2.39762e+06	227942	6249199	3696925	7069215	4.14111e+06	3068345	782492	0	1.00:0.10:2.61:1.54:2.95:1.73:1.28:0.33:0.00	2.95825e+06	4.96908e+06	1.92542e+06	1.00:1.68:0.65	2.58	24.85	1		194	205
1018	F1Q9K1|F1Q9K1_DANRE	SMARCC1A	LNPQEYLTSTSC(+57.02)R	TRUE	25.32	6.93	2	2.83651e+06	5838478	0	0	3.05559e+06	0	0	5.91307e+06	4.76109e+06	5960389	1.00:0.00:0.00:0.52:0.00:0.00:1.01:0.82:1.02	5838478	3.05559e+06	5544850	1.00:0.52:0.95	1.91	42.37	1	Carbamidomethylation	495	507
1018	F1Q9K1|F1Q9K1_DANRE	SMARCC1A	AALDEFSR	TRUE	5.26	69.13	1.3	2.53757e+06	6.99221e+06	4285781	0	0	0	0	6422543	5137582	0	1.00:0.61:0.00:0.00:0.00:0.00:0.92:0.73:0.00	5638995	0	5.78006e+06	1.00:0.00:1.03	64	44.13	1		711	718
1018	F1Q9K1|F1Q9K1_DANRE	SMARCC1A	TPEIYLAYR	TRUE	0	80.36	2	529626	0	0	0	1660225	3.1064e+06	0	0	0	0	-:-:-:64.00:64.00:-:-:-:-	0	2.38331e+06	0	-:64.00:-	64	43	1		478	486
19	A0AB32TPY0|A0AB32TPY0_DANRE	NEB	YTIVVDDPR	TRUE	0	6.39	1.6	1.63903e+06	0	265232	0	9993096	3.36648e+06	0	1126429	0	0	-:64.00:-:64.00:64.00:-:64.00:-:-	265232	6.67979e+06	1126429	1.00:25.18:4.25	25.18	32.17	1		5123	5131
626	Q7SXN1|Q7SXN1_DANRE	SHMT1	VLEAC(+57.02)AIAC(+57.02)NK	TRUE	48.89	0.7	2.9	9751138	60673276	427172	8917130	0	4194089	2.287e+06	4.40892e+06	946426	5.90624e+06	1.00:0.02:0.15:0.00:0.07:0.04:0.07:0.02:0.10	23339192	3.24054e+06	3.75386e+06	1.00:0.14:0.16	7.2	24.83	1	Carbamidomethylation; Carbamidomethylation	373	383
626	Q7SXN1|Q7SXN1_DANRE	SHMT1	LIIAGTSC(+57.02)YSR	TRUE	0	2.02	0.8	736323	0	0	0	0	5.55605e+06	0	1.07086e+06	0	0	-:-:-:-:64.00:-:64.00:-:-	0	5.55605e+06	1.07086e+06	-:64.00:64.00	64	36.03	1	Carbamidomethylation	194	204
626	Q7SXN1|Q7SXN1_DANRE	SHMT1	TYQLQVLANC(+57.02)K	TRUE	15.12	58.5	1.6	2.68021e+06	1.92726e+06	2.23325e+06	7853601	591013	2.23259e+06	9284208	0	0	0	1.00:1.16:4.08:0.31:1.16:4.82:0.00:0.00:0.00	4004704	4.03594e+06	0	1.00:1.01:0.00	64	38.07	1	Carbamidomethylation	323	333
626	Q7SXN1|Q7SXN1_DANRE	SHMT1	LGSPALTSR	TRUE	81.03	1.45	1.2	30003430	23987222	3.63653e+06	66398944	12458458	49723276	51745080	20339112	4.01088e+06	37731380	1.00:0.15:2.77:0.52:2.07:2.16:0.85:0.17:1.57	31340898	37975604	20693790	1.00:1.21:0.66	1.84	23.22	1		400	408
626	Q7SXN1|Q7SXN1_DANRE	SHMT1	QALTPEFK	TRUE	0	101.26	0	706496	2792263	3.5662e+06	0	0	0	0	0	0	0	1.00:1.28:0.00:0.00:0.00:0.00:0.00:0.00:0.00	3179230	0	0	1.00:0.00:0.00	64	47.56	1		315	322
1064	A0A8M3AVS1|A0A8M3AVS1_DANRE	CLASP2	VLASTALSTLSTGAQR	TRUE	0	3.75	0	428656	0	0	3857904	0	0	0	0	0	0	-:-:64.00:-:-:-:-:-:-	3857904	0	0	1.00:0.00:0.00	64	31.27	1		703	718
1064	A0A8M3AVS1|A0A8M3AVS1_DANRE	CLASP2	QTLSTASSVGSSQVDSR	TRUE	71.54	0.93	3.1	2548540	2.60311e+06	1483336	2.57864e+06	709914	4.69649e+06	4.90681e+06	2.0553e+06	651741	3.25152e+06	1.00:0.57:0.99:0.27:1.80:1.88:0.79:0.25:1.25	2.2217e+06	3.43774e+06	1986184	1.00:1.55:0.89	1.73	20.53	1		646	662
2235	A0AB32TWQ3|A0AB32TWQ3_DANRE	AATF	VAELAVK	TRUE	52.84	5.72	0.5	20796986	11155875	16880198	0	31482658	0	2729289	48340752	30466112	46117996	1.00:1.51:0.00:2.82:0.00:0.24:4.33:2.73:4.13	14018036	17105974	41641620	1.00:1.22:2.97	2.97	49.7	1		450	456
82	Q6PEI6|Q6PEI6_DANRE	ACO2	VAGILTVK	TRUE	0	2.01	0.7	1.58273e+06	0	0	7281620	0	6.96294e+06	0	0	0	0	-:-:64.00:-:64.00:-:-:-:-	7281620	6.96294e+06	0	1.00:0.96:0.00	64	28.94	1		253	260
82	Q6PEI6|Q6PEI6_DANRE	ACO2	EVNQEVYSFLASAGAK	TRUE	31.85	0.02	2.5	4585592	5.07827e+06	6.28346e+06	0	5442976	5.80164e+06	0	6.00551e+06	9904961	2.75351e+06	1.00:1.24:0.00:1.07:1.14:0.00:1.18:1.95:0.54	5680865	6483017	7.66397e+06	1.00:1.14:1.35	1.35	53.44	2		147	162
82	Q6PEI6|Q6PEI6_DANRE	ACO2	GEIATLADENK	TRUE	54.55	1.4	1.5	11758800	8722927	1.06722e+06	25360846	8838326	16295189	15135051	10492635	1.87551e+06	18041490	1.00:0.12:2.91:1.01:1.87:1.74:1.20:0.22:2.07	11716998	13422855	10136546	1.00:1.15:0.87	1.32	24.95	1		315	325
82	Q6PEI6|Q6PEI6_DANRE	ACO2	LTGSLSGWSSPK	TRUE	35.59	8.42	1.8	8147823	9140095	10238582	0	16109044	0	0	13911894	10729590	13201204	1.00:1.12:0.00:1.76:0.00:0.00:1.52:1.17:1.44	9689338	16109044	12614229	1.00:1.66:1.30	1.66	46.4	1		236	247
82	Q6PEI6|Q6PEI6_DANRE	ACO2	SNIDIVR	TRUE	48.46	2.23	1.9	23059122	18229356	27044658	64792232	24246634	10267935	0	30319550	1.08363e+06	31548106	1.00:1.48:3.55:1.33:0.56:0.00:1.66:0.06:1.73	36688748	17257284	20983762	1.00:0.47:0.57	2.13	42.13	1		52	58
82	Q6PEI6|Q6PEI6_DANRE	ACO2	LEPPTGDELPAR	TRUE	84.39	1.25	1.4	16035744	17927634	1.57082e+06	39237968	12504436	15158368	25304098	11273672	2.6913e+06	18653400	1.00:0.09:2.19:0.70:0.85:1.41:0.63:0.15:1.04	19578808	17655634	10872791	1.00:0.90:0.56	1.8	26.43	1		526	537
82	Q6PEI6|Q6PEI6_DANRE	ACO2	NLLTGEYSGVPDVAR	TRUE	39.81	8.46	0.8	11783171	12716401	13597223	0	22721592	0	0	17947570	19744720	19321036	1.00:1.07:0.00:1.79:0.00:0.00:1.41:1.55:1.52	13156812	22721592	19004442	1.00:1.73:1.44	1.73	51.12	1		636	650
82	Q6PEI6|Q6PEI6_DANRE	ACO2	TGRGEIATLADENK	TRUE	0	8.84	0.5	3.63804e+06	0	166241	15613515	0	16962564	0	0	0	0	-:64.00:64.00:-:64.00:-:-:-:-	7889878	16962564	0	1.00:2.15:0.00	64	23.15	1		312	325
82	Q6PEI6|Q6PEI6_DANRE	ACO2	DFDPGQDTYQHPPADGSALK	TRUE	6.04	8.68	2.6	2.56366e+06	0	259390	11552020	0	7783385	3.16519e+06	0	312969	0	-:64.00:64.00:-:64.00:64.00:-:64.00:-	5905705	5474288	312969	1.00:0.93:0.05	18.87	25.54	1		538	557
82	Q6PEI6|Q6PEI6_DANRE	ACO2	NTIVTSFNR	TRUE	55.22	2.46	3	26626642	0	1.57179e+06	55102624	43106628	48221592	26792068	32431876	1.94365e+06	30469544	-:64.00:64.00:64.00:64.00:64.00:64.00:64.00:64.00	28337210	39373428	21615022	1.00:1.39:0.76	1.82	26.83	1		468	476
82	Q6PEI6|Q6PEI6_DANRE	ACO2	IVYGHLDDPAGQEIAR	TRUE	16.12	11.49	1.9	10748050	0	5649072	0	9070909	62210736	5837286	5.29479e+06	3.3953e+06	5274350	-:64.00:-:64.00:64.00:64.00:64.00:64.00:64.00	5649072	43060624	4.65481e+06	1.00:7.62:0.82	9.25	41.4	2		71	86
82	Q6PEI6|Q6PEI6_DANRE	ACO2	FEPSSYINYDK	TRUE	31.95	8.69	1.2	5.22224e+06	6308619	8913082	0	8353014	0	0	10044791	6357004	7023637	1.00:1.41:0.00:1.32:0.00:0.00:1.59:1.01:1.11	7.61085e+06	8353014	7.80848e+06	1.00:1.10:1.03	1.1	44.42	1		39	49
82	Q6PEI6|Q6PEI6_DANRE	ACO2	LQLLEPFDK	TRUE	4.56	59.99	0.4	7105883	0	0	0	9987656	0	25600110	12565699	15799481	0	-:-:-:64.00:-:64.00:64.00:64.00:-	0	17793884	14182590	-:64.00:64.00	64	54.34	1		567	575
82	Q6PEI6|Q6PEI6_DANRE	ACO2	VAVPSTIHC(+57.02)DHLIEAQTGGAQDLQK	TRUE	7.57	6.63	0.9	4235571	7.48323e+06	0	0	8783854	0	9309616	6551867	5991573	0	1.00:0.00:0.00:1.17:0.00:1.24:0.88:0.80:0.00	7.48323e+06	11345034	6271720	1.00:1.52:0.84	1.81	55.4	2	Carbamidomethylation	120	144
82	Q6PEI6|Q6PEI6_DANRE	ACO2	FNPETDYLTAPNGEK	TRUE	0	2.01	0.6	416099	0	0	2.00028e+06	0	0	1.74461e+06	0	0	0	-:-:64.00:-:-:64.00:-:-:-	2.00028e+06	1.74461e+06	0	1.00:0.87:0.00	64	28.95	1		509	523
82	Q6PEI6|Q6PEI6_DANRE	ACO2	QGLLPLTFSNPADYDK	TRUE	43.25	3.05	1.6	2996228	402929	1.9749e+06	0	880354	612515	10669980	5139464	5.75757e+06	1.52834e+06	1.00:4.90:0.00:2.18:1.52:26.48:12.76:14.29:3.79	1.18892e+06	4054283	4.14179e+06	1.00:3.41:3.48	3.48	54.45	1		704	719
82	Q6PEI6|Q6PEI6_DANRE	ACO2	LNRPLTLSEK	TRUE	7.58	77.59	0.4	1092721	0	0	0	0	1.94543e+06	1.84491e+06	2.59962e+06	2.21131e+06	1.23322e+06	-:-:-:-:64.00:64.00:64.00:64.00:64.00	0	1895169	2.01472e+06	-:64.00:64.00	64	53.93	1		61	70
82	Q6PEI6|Q6PEI6_DANRE	ACO2	DLEDLQVLIK	TRUE	14.57	84.98	2.3	1.06588e+06	0	0	0	2724709	0	2595825	1.0091e+06	1.65581e+06	1.60745e+06	-:-:-:64.00:-:64.00:64.00:64.00:64.00	0	2660267	1.42412e+06	-:64.00:64.00	64	51.89	1		580	589
82	Q6PEI6|Q6PEI6_DANRE	ACO2	C(+57.02)PNVIGVK	TRUE	46.14	0.59	1.8	5.18089e+06	1.76745e+06	4.67178e+06	15843120	6497501	3.7255e+06	6218762	2776415	0	5127500	1.00:2.64:8.96:3.68:2.11:3.52:1.57:0.00:2.90	7427448	5480588	3.95196e+06	1.00:0.74:0.53	1.88	41.08	1	Carbamidomethylation	228	235
82	Q6PEI6|Q6PEI6_DANRE	ACO2	AQFTVTPGSEQIR	TRUE	5.95	4.45	0.5	26409676	51270004	0	0	63205840	0	0	58792192	0	64419044	1.00:0.00:0.00:1.23:0.00:0.00:1.15:0.00:1.26	51270004	63205840	61605616	1.00:1.23:1.20	1.23	43.67	1		414	426
789	A8KB68|A8KB68_DANRE	SI:CH211-154A22.8	SSSSLSIVSSR	TRUE	37.48	13.9	3.3	30666300	118809904	16863438	114764304	0	2.8121e+06	0	7603383	2376257	12767310	1.00:0.14:0.97:0.00:0.02:0.00:0.06:0.02:0.11	83479216	2.8121e+06	7.58232e+06	1.00:0.03:0.09	29.69	39.04	1		100	110
627	A8E4Z6|A8E4Z6_DANRE	ZGC:158580	DDPIEPQQAIPDAQSFEFEK	TRUE	20.86	3.46	1.8	5.7082e+06	2.46792e+06	0	26314276	2983851	0	16197763	1.33386e+06	0	2.07615e+06	1.00:0.00:10.66:1.21:0.00:6.56:0.54:0.00:0.84	14391098	9590807	1.70501e+06	1.00:0.67:0.12	8.44	43.63	1		105	124
627	A8E4Z6|A8E4Z6_DANRE	ZGC:158580	GEAAYSPATPHR	TRUE	14.75	7.97	0.9	1.82069e+06	1.6345e+06	2.50915e+06	0	4515947	0	0	3.73819e+06	2.41596e+06	1.57245e+06	1.00:1.54:0.00:2.76:0.00:0.00:2.29:1.48:0.96	2550011	4515947	3.97468e+06	1.00:1.77:1.56	1.77	48.67	2		156	167
627	A8E4Z6|A8E4Z6_DANRE	ZGC:158580	GVLSLPHSK	TRUE	23.8	11.84	1.8	2.9356e+06	0	402062	0	1.60682e+06	12188825	6.17264e+06	3.27346e+06	2.77663e+06	0	-:64.00:-:64.00:64.00:64.00:64.00:64.00:-	402062	6656095	3.02505e+06	1.00:16.55:7.52	16.55	56.79	1		36	44
627	A8E4Z6|A8E4Z6_DANRE	ZGC:158580	ITPVIPPSVIK	TRUE	25.62	9.35	0.7	13573414	0	9992001	0	16096941	0	56420696	5.46309e+06	21961704	12226303	-:64.00:-:64.00:-:64.00:64.00:64.00:64.00	9992001	36258820	13217031	1.00:3.63:1.32	3.63	50.57	1		86	96
627	A8E4Z6|A8E4Z6_DANRE	ZGC:158580	TFQIGNDLDFGAIYK	TRUE	24.85	7.71	1.7	4239646	0	12427183	0	4729575	0	10339932	3.61419e+06	4.30612e+06	2739807	-:64.00:-:64.00:-:64.00:64.00:64.00:64.00	12427183	7.53475e+06	3.55338e+06	1.00:0.61:0.29	3.5	55.97	1		71	85
1073	Q7SXQ3|Q7SXQ3_DANRE	HNRNPA1A	EYFGQFGK	TRUE	21.75	1.32	0.9	5496028	0	6819409	12194690	0	9851811	6310205	7.41727e+06	0	6.87087e+06	-:64.00:64.00:-:64.00:64.00:64.00:-:64.00	9507050	8081008	7144069	1.00:0.85:0.75	1.33	37.37	1		124	131
1073	Q7SXQ3|Q7SXQ3_DANRE	HNRNPA1A	EQQTPREPEQLR	TRUE	18.88	9.15	1.2	7.42947e+06	0	752826	14325098	0	32698258	18420060	0	668994	0	-:64.00:64.00:-:64.00:64.00:-:64.00:-	7538962	25559160	668994	1.00:3.39:0.09	38.21	18.68	1		4	15
1073	Q7SXQ3|Q7SXQ3_DANRE	HNRNPA1A	IDEVNIMTEK	TRUE	43.12	11.42	1.7	5.14304e+06	4815199	9361115	12562848	4.44767e+06	5815624	4449398	4835498	0	0	1.00:1.94:2.61:0.92:1.21:0.92:1.00:0.00:0.00	8913054	4904231	4835498	1.00:0.55:0.54	1.84	42.33	1		132	141
790	E7FBI4|E7FBI4_DANRE	RAP1AB	LVVLGSGGVGK	TRUE	7.54	6.41	1.5	5.45621e+06	0	335978	12506669	0	20593354	9576996	6092932	0	0	-:64.00:64.00:-:64.00:64.00:64.00:-:-	6421323	15085175	6092932	1.00:2.35:0.95	2.48	28.85	1		6	16
790	E7FBI4|E7FBI4_DANRE	RAP1AB	DTEDVPMILVGNK	TRUE	0	2.02	1.3	366734	0	0	2.73663e+06	0	0	0	0	563978	0	-:-:64.00:-:-:-:-:64.00:-	2.73663e+06	0	563978	1.00:0.00:0.21	64	39.9	1		105	117
1074	Q568L9|Q568L9_DANRE	ALAD	EDGSLDNAASC(+57.02)LR	TRUE	1.62	3.18	2.4	2992911	0	0	15145927	0	0	8.27137e+06	2275784	1.24312e+06	0	-:-:64.00:-:-:64.00:64.00:64.00:-	15145927	8.27137e+06	1.75945e+06	1.00:0.55:0.12	8.61	24.37	1	Carbamidomethylation	139	151
1074	Q568L9|Q568L9_DANRE	ALAD	LAEVALAYAR	TRUE	0	3.75	0	244698	0	0	0	0	2.20228e+06	0	0	0	0	-:-:-:-:64.00:-:-:-:-	0	2.20228e+06	0	-:64.00:-	64	31.02	1		152	161
1074	Q568L9|Q568L9_DANRE	ALAD	GSGADADDTPAVLAVK	TRUE	40.44	3.51	1.6	1587648	1.26944e+06	3150601	4.06163e+06	353806	0	1.97903e+06	1.66877e+06	73538.2	1.73202e+06	1.00:2.48:3.20:0.28:0.00:1.56:1.31:0.06:1.36	2.82722e+06	1.16642e+06	1.15811e+06	1.00:0.41:0.41	2.44	40.13	1		93	108
49	Q4V9D2|Q4V9D2_DANRE	MYH7L	NKGTLEDQIIQANPALEAFGNAK	TRUE	0.76	10.71	0.9	2.05632e+06	0	0	0	0	0	8676475	4.72732e+06	5103124	0	-:-:-:-:-:64.00:64.00:64.00:-	0	8676475	4915223	-:64.00:64.00	64	54.96	1		210	232
791	A0A8M1NEE0|A0A8M1NEE0_DANRE	SI:CH211-226H8.14	SSETVTAC(+57.02)EGSILR	TRUE	37.56	11.36	3.6	19293782	68370936	32786426	49205984	0	11100415	0	4362500	781631	7036153	1.00:0.48:0.72:0.00:0.16:0.00:0.06:0.02:0.10	50121116	11100415	4.06009e+06	1.00:0.22:0.08	12.34	40.02	1	Carbamidomethylation	59	72
509	A0AB32TWR3|A0AB32TWR3_DANRE	TNNT3B	EEEELIALK	TRUE	37.42	1.7	2.6	2.85191e+06	1862940	0	7849473	0	3.03345e+06	5.00162e+06	2.44846e+06	1.87015e+06	3.60109e+06	1.00:0.00:4.21:0.00:1.63:2.68:1.31:1.00:1.93	4.85621e+06	4.01753e+06	2.6399e+06	1.00:0.83:0.54	1.84	43.02	1		122	130
509	A0AB32TWR3|A0AB32TWR3_DANRE	TNNT3B	ELWDWLYSLEAEK	TRUE	65.87	8.03	1.2	11902752	4.26184e+06	2.84332e+06	0	5511000	61430032	16101350	7007439	6739404	3.23039e+06	1.00:0.67:0.00:1.29:14.41:3.78:1.64:1.58:0.76	3.55258e+06	27680794	5.65908e+06	1.00:7.79:1.59	7.79	58.04	1		240	252
509	A0AB32TWR3|A0AB32TWR3_DANRE	TNNT3B	SALSNMGSQYSSYLQK	TRUE	33.5	9.13	1.8	4.29274e+06	7.15748e+06	10025378	0	4.8997e+06	0	0	3.96799e+06	5.76055e+06	6.82356e+06	1.00:1.40:0.00:0.68:0.00:0.00:0.55:0.80:0.95	8591429	4.8997e+06	5517363	1.00:0.57:0.64	1.75	45.11	1		182	197
509	A0AB32TWR3|A0AB32TWR3_DANRE	TNNT3B	IPDGDKVDFDDIQK	TRUE	32.37	5.76	0.8	11110714	10294368	12403052	0	12144826	18253354	0	15949482	17615046	13336295	1.00:1.20:0.00:1.18:1.77:0.00:1.55:1.71:1.30	11348710	19007936	15633608	1.00:1.67:1.38	1.67	52.98	2		85	98
509	A0AB32TWR3|A0AB32TWR3_DANRE	TNNT3B	DLVELQALIDAHFEHR	TRUE	35.77	11.25	1.8	11068055	1.52767e+06	1.73169e+06	2.3643e+06	5.99645e+06	56267064	10094726	15850603	2527889	3.25211e+06	1.00:1.13:1.55:3.93:36.83:6.61:10.38:1.65:2.13	3.99398e+06	24327548	7.2102e+06	1.00:6.09:1.81	6.09	58.2	2		104	119
1360	A0AB32U4M0|A0AB32U4M0_DANRE	ABLIM2	SPSSTYVAAPR	TRUE	2.48	15.59	3.7	1.5375e+06	0	0	3.59298e+06	2900757	2.97646e+06	4.36734e+06	0	0	0	-:-:64.00:64.00:64.00:64.00:-:-:-	3.59298e+06	3.41485e+06	0	1.00:0.95:0.00	64	20.86	1		439	449
1360	A0AB32U4M0|A0AB32U4M0_DANRE	ABLIM2	TEIDGQSPELDPR	TRUE	27.79	6.29	3.3	4576898	3.92495e+06	817991	0	0	13194464	13440577	0	1.61678e+06	8.19732e+06	1.00:0.21:0.00:0.00:3.36:3.42:0.00:0.41:2.09	2.37147e+06	13317520	4907052	1.00:5.62:2.07	5.62	24.47	1		479	491
1064	A0AB32T8F4|A0AB32T8F4_DANRE	CLASP2	VLASTALSTLSTGAQR	TRUE	0	3.75	0	428656	0	0	3857904	0	0	0	0	0	0	-:-:64.00:-:-:-:-:-:-	3857904	0	0	1.00:0.00:0.00	64	31.27	1		696	711
1064	A0AB32T8F4|A0AB32T8F4_DANRE	CLASP2	QTLSTASSVGSSQVDSR	TRUE	71.54	0.93	3.1	2548540	2.60311e+06	1483336	2.57864e+06	709914	4.69649e+06	4.90681e+06	2.0553e+06	651741	3.25152e+06	1.00:0.57:0.99:0.27:1.80:1.88:0.79:0.25:1.25	2.2217e+06	3.43774e+06	1986184	1.00:1.55:0.89	1.73	20.53	1		639	655
1064	A0AB32T8F4|A0AB32T8F4_DANRE	CLASP2	VTTGLTPGSYASLGR	TRUE	0	2.01	1.4	2.51352e+06	0	0	11530715	0	0	11090968	0	0	0	-:-:64.00:-:-:64.00:-:-:-	11530715	11090968	0	1.00:0.96:0.00	64	29.62	1		620	634
1521	Q7T374|Q7T374_DANRE	PRKACBA	NLLQVDLTK	TRUE	11.75	6.79	1.6	3.89838e+06	3.27868e+06	1.83405e+06	0	2558192	23958408	0	0	0	3.45614e+06	1.00:0.56:0.00:0.78:7.31:0.00:0.00:0.00:1.05	2.55636e+06	13258300	3.45614e+06	1.00:5.19:1.35	5.19	54.19	1		316	324
1521	Q7T374|Q7T374_DANRE	PRKACBA	TLGTGSFGR	TRUE	29.07	3.32	1.4	3.48824e+06	820090	4798888	0	10653339	0	2962834	4.67191e+06	3.22666e+06	4.26043e+06	1.00:5.85:0.00:12.99:0.00:3.61:5.70:3.93:5.20	2.80949e+06	6.80809e+06	4.053e+06	1.00:2.42:1.44	2.42	43.83	1		93	101
189	A5PMV7|A5PMV7_DANRE	PPP2R1BA	IGPVLDSSC(+57.02)LQTEVK	TRUE	74.38	1.25	3.1	6795067	1398541	3.90931e+06	17825900	1.944e+06	16426813	8846420	3.34332e+06	4656741	2.80455e+06	1.00:2.80:12.75:1.39:11.75:6.33:2.39:3.33:2.01	7711251	9072412	3.60154e+06	1.00:1.18:0.47	2.52	44.05	1	Carbamidomethylation	547	561
189	A5PMV7|A5PMV7_DANRE	PPP2R1BA	VLELEYVK	TRUE	0	2.01	1.5	565419	0	0	1.60358e+06	0	3.48519e+06	0	0	0	0	-:-:64.00:-:64.00:-:-:-:-	1.60358e+06	3.48519e+06	0	1.00:2.17:0.00	64	31.76	1		195	202
189	A5PMV7|A5PMV7_DANRE	PPP2R1BA	EFC(+57.02)ENLPEDSR	TRUE	2.69	3.79	1.7	5.3909e+06	0	808732	17998166	0	0	26712916	0	2998263	0	-:64.00:64.00:-:-:64.00:-:64.00:-	9403449	26712916	2998263	1.00:2.84:0.32	8.91	24.09	1	Carbamidomethylation	308	318
353	A0A8M9PE41|A0A8M9PE41_DANRE	HUWE1	LC(+57.02)VGSPVR	TRUE	0	15.22	1.6	5320722	0	0	12405328	9969710	3.3887e+06	22122764	0	0	0	-:-:64.00:64.00:64.00:64.00:-:-:-	12405328	11827057	0	1.00:0.95:0.00	64	24.16	1	Carbamidomethylation	1107	1114
353	A0A8M9PE41|A0A8M9PE41_DANRE	HUWE1	AIQDPAFSDGIR	TRUE	0	2.02	1.2	1205235	0	0	8694002	0	2.15311e+06	0	0	0	0	-:-:64.00:-:64.00:-:-:-:-	8694002	2.15311e+06	0	1.00:0.25:0.00	64	28.63	1		554	565
353	A0A8M9PE41|A0A8M9PE41_DANRE	HUWE1	AAVPLTTSDTK	TRUE	7.96	61	1.6	7.34634e+06	10481950	0	20770772	0	12275125	22589208	0	0	0	1.00:0.00:1.98:0.00:1.17:2.16:0.00:0.00:0.00	15626361	17432166	0	1.00:1.12:0.00	64	22.33	1		1570	1580
353	A0A8M9PE41|A0A8M9PE41_DANRE	HUWE1	SAVTSGAGSTTSGVVSGSLGSR	TRUE	75.2	4.09	2	4.54862e+06	3.29683e+06	751587	8.30628e+06	2.08091e+06	11210104	8830913	2.90572e+06	568442	2.9868e+06	1.00:0.23:2.52:0.63:3.40:2.68:0.88:0.17:0.91	4118230	7.37397e+06	2.15366e+06	1.00:1.79:0.52	3.42	24.77	1		1927	1948
353	A0A8M9PE41|A0A8M9PE41_DANRE	HUWE1	LPDLPLLS	TRUE	0	10.92	0.7	6.0343e+06	0	3938608	17194038	0	0	1.55081e+06	11182673	5.13053e+06	15312022	-:64.00:64.00:-:-:64.00:64.00:64.00:64.00	10566323	1.55081e+06	12540012	1.00:0.15:1.19	8.09	55.07	2		4035	4042
353	A0A8M9PE41|A0A8M9PE41_DANRE	HUWE1	DPLSSSSSELDTR	TRUE	75.52	1.73	1.9	7.43856e+06	3.62357e+06	7428505	15822803	2628624	10401068	11027946	5844191	1.34352e+06	8826796	1.00:2.05:4.37:0.73:2.87:3.04:1.61:0.37:2.44	8958294	8.01921e+06	5.33817e+06	1.00:0.90:0.60	1.68	35.85	1		3487	3499
353	A0A8M9PE41|A0A8M9PE41_DANRE	HUWE1	LSSTSLGSASSIQAAVR	TRUE	15.38	6.63	1.3	2100637	3.72457e+06	2.04183e+06	0	3.59818e+06	0	0	4351847	0	5.18931e+06	1.00:0.55:0.00:0.97:0.00:0.00:1.17:0.00:1.39	2883199	3.59818e+06	4770579	1.00:1.25:1.65	1.65	45.28	1		3901	3917
353	A0A8M9PE41|A0A8M9PE41_DANRE	HUWE1	SSESELC(+57.02)LETAR	TRUE	0	2.01	2.5	1071333	0	0	4.02616e+06	0	0	5615832	0	0	0	-:-:64.00:-:-:64.00:-:-:-	4.02616e+06	5615832	0	1.00:1.39:0.00	64	24.76	1	Carbamidomethylation	3322	3333
354	Q6Q417|Q6Q417_DANRE	RPL7	AGNYYVPAEPK	TRUE	0	2.05	0.3	4.18269e+06	36219048	0	0	0	0	1.42516e+06	0	0	0	1.00:0.00:0.00:0.00:0.00:0.04:0.00:0.00:0.00	36219048	1.42516e+06	0	1.00:0.04:0.00	64	48.53	1		76	86
354	Q6Q417|Q6Q417_DANRE	RPL7	IPSVPESLLK	TRUE	35.64	8.97	0.8	7.13138e+06	3429680	13244709	0	8427583	0	0	10875212	16415753	11789496	1.00:3.86:0.00:2.46:0.00:0.00:3.17:4.79:3.44	8.33719e+06	8427583	13026820	1.00:1.01:1.56	1.56	53.88	1		9	18
354	Q6Q417|Q6Q417_DANRE	RPL7	AANNFLWPFK	TRUE	10.41	7.2	0.9	3.47879e+06	0	2.95941e+06	0	4366522	0	15274413	0	6211732	2.49701e+06	-:64.00:-:64.00:-:64.00:-:64.00:64.00	2.95941e+06	9820468	4.35437e+06	1.00:3.32:1.47	3.32	58.15	1		201	210
354	Q6Q417|Q6Q417_DANRE	RPL7	TTHFVEGGDAGNREDQINR	TRUE	26.8	2.7	1.9	10542692	0	3.16461e+06	14804486	7912233	22100466	16280480	11827166	13823331	4.97145e+06	-:64.00:64.00:64.00:64.00:64.00:64.00:64.00:64.00	10450196	18982542	10332319	1.00:1.82:0.99	1.84	37.76	2		222	240
354	Q6Q417|Q6Q417_DANRE	RPL7	TLGQC(+57.02)GIIC(+57.02)IEDLIHEIYTVGK	TRUE	0.51	0.01	1.7	712318	0	0	3.715e+06	1.8215e+06	0	0	0	874358	0	-:-:64.00:64.00:-:-:-:64.00:-	3.715e+06	1.8215e+06	874358	1.00:0.49:0.24	4.25	58.12	1	Carbamidomethylation; Carbamidomethylation	176	197
354	Q6Q417|Q6Q417_DANRE	RPL7	IALTDNSLIEK	TRUE	37.97	9.15	0.8	23782250	29609152	34519756	0	26705558	0	0	46495996	36359108	40350688	1.00:1.17:0.00:0.90:0.00:0.00:1.57:1.23:1.36	32064454	26705558	41068596	1.00:0.83:1.28	1.54	47.41	1		165	175
354	Q6Q417|Q6Q417_DANRE	RPL7	ASINMLR	TRUE	0	3.43	2.6	5014859	0	0	31528900	0	0	3219274	9800095	585464	0	-:-:64.00:-:-:64.00:64.00:64.00:-	31528900	3219274	5.19278e+06	1.00:0.10:0.16	9.79	26.81	1		126	132
354	Q6Q417|Q6Q417_DANRE	RPL7	IAEPYIAWGYPNLK	TRUE	33.94	3.87	1.9	7.24976e+06	7536084	6.737e+06	0	6.15017e+06	0	11858431	14599977	9378592	8987553	1.00:0.89:0.00:0.82:0.00:1.57:1.94:1.24:1.19	7136540	9004299	10988707	1.00:1.26:1.54	1.54	57.29	1		133	146
2008	A0A8M2BHP5|A0A8M2BHP5_DANRE	CAMLG	ASPADSGVC(+57.02)ESVSER	TRUE	36.92	7.51	2.4	1283349	1.03104e+06	0	3356303	982155	0	4609400	787367	242067	541807	1.00:0.00:3.26:0.95:0.00:4.47:0.76:0.23:0.53	2.19367e+06	2.79578e+06	523747	1.00:1.27:0.24	5.34	33.61	1	Carbamidomethylation	70	84
1075	Q6PBY8|Q6PBY8_DANRE	SKP1	GLLDVTC(+57.02)K	TRUE	12.44	6.48	0.8	2.13368e+06	0	4357535	0	3.88962e+06	0	0	4486253	4219181	2.25053e+06	-:64.00:-:64.00:-:-:64.00:64.00:64.00	4357535	3.88962e+06	3.65199e+06	1.00:0.89:0.84	1.19	47.87	1	Carbamidomethylation	114	121
1075	Q6PBY8|Q6PBY8_DANRE	SKP1	NDFTEEEEAQVR	TRUE	73.98	2.41	2.2	6.58856e+06	6.55685e+06	815037	10718951	4.53626e+06	11371198	10892887	4102938	1.77731e+06	8525639	1.00:0.12:1.63:0.69:1.73:1.66:0.63:0.27:1.30	6030279	8933450	4.80196e+06	1.00:1.48:0.80	1.86	24.12	1		143	154
1075	Q6PBY8|Q6PBY8_DANRE	SKP1	TDDIPVWDQEFLK	TRUE	34.4	5.95	2.9	5.81642e+06	1.04172e+06	7.26757e+06	0	8723030	0	15021535	6.07697e+06	8438586	5778399	1.00:6.98:0.00:8.37:0.00:14.42:5.83:8.10:5.55	4.15465e+06	11872282	6764650	1.00:2.86:1.63	2.86	56.11	1		82	94
106	A0A8M9Q107|A0A8M9Q107_DANRE	FLNCB	QAPSIATVGSTC(+57.02)DLNLK	TRUE	0	2.01	2.2	768502	0	0	2.835e+06	0	0	4.08152e+06	0	0	0	-:-:64.00:-:-:64.00:-:-:-	2.835e+06	4.08152e+06	0	1.00:1.44:0.00	64	30.37	1	Carbamidomethylation	2160	2176
106	A0A8M9Q107|A0A8M9Q107_DANRE	FLNCB	IVNPSGANTDAYVTDK	TRUE	25.57	56.63	2.1	888278	1.06958e+06	224803	2.36757e+06	342920	2.42163e+06	1.56801e+06	0	0	0	1.00:0.21:2.21:0.32:2.26:1.47:0.00:0.00:0.00	1.22065e+06	1.44418e+06	0	1.00:1.18:0.00	64	23.8	1		1342	1357
106	A0A8M9Q107|A0A8M9Q107_DANRE	FLNCB	VNEAGSFTVDC(+57.02)SK	TRUE	30.17	12.36	1.9	1.57978e+06	1.19703e+06	1.66831e+06	2.37868e+06	777434	5.36169e+06	2.07088e+06	0	0	763978	1.00:1.39:1.99:0.65:4.48:1.73:0.00:0.00:0.64	1.74801e+06	2.73667e+06	763978	1.00:1.57:0.44	3.58	36.6	1	Carbamidomethylation	1220	1232
106	A0A8M9Q107|A0A8M9Q107_DANRE	FLNCB	DAGEGGLSLAVEGPSK	TRUE	0	2.01	0.3	675614	2.02488e+06	0	0	4.05565e+06	0	0	0	0	0	1.00:0.00:0.00:2.00:0.00:0.00:0.00:0.00:0.00	2.02488e+06	4.05565e+06	0	1.00:2.00:0.00	64	39.52	1		1903	1918
106	A0A8M9Q107|A0A8M9Q107_DANRE	FLNCB	SAGYGGLGLSIEGPSK	TRUE	0	60.77	0	3845511	0	0	0	1.47908e+06	29090770	4039751	0	0	0	-:-:-:64.00:64.00:64.00:-:-:-	0	11536533	0	-:64.00:-	64	45.78	1		2085	2100
106	A0A8M9Q107|A0A8M9Q107_DANRE	FLNCB	ITETDLSSLSATIR	TRUE	0	11.46	1.4	515206	0	587296	3.05435e+06	995208	0	0	0	0	0	-:64.00:64.00:64.00:-:-:-:-:-	1.82082e+06	995208	0	1.00:0.55:0.00	64	49.24	1		1986	1999
106	A0A8M9Q107|A0A8M9Q107_DANRE	FLNCB	VRAYGPGLEEGLVNK	TRUE	2.63	4.7	1.8	3896238	0	7.22436e+06	0	0	0	6250101	7.65064e+06	0	13941044	-:64.00:-:-:-:64.00:64.00:-:64.00	7.22436e+06	6250101	10795841	1.00:0.87:1.49	1.73	54.59	1		1403	1417
106	A0A8M9Q107|A0A8M9Q107_DANRE	FLNCB	TSQLNVGTATDVSLK	TRUE	43.11	2.75	2.8	2.01389e+06	1.98437e+06	1.99668e+06	3.92219e+06	1.4582e+06	5718227	0	1.49385e+06	0	1.55146e+06	1.00:1.01:1.98:0.73:2.88:0.00:0.75:0.00:0.78	2.63441e+06	3.58821e+06	1522656	1.00:1.36:0.58	2.36	39.67	1		1971	1985
106	A0A8M9Q107|A0A8M9Q107_DANRE	FLNCB	GAGTGGLGLTVEGPC(+57.02)EAK	TRUE	65.14	0.51	1.7	2.58345e+06	1.77323e+06	2.99173e+06	3542501	838809	3416042	3.45476e+06	2.35319e+06	3031090	1.84973e+06	1.00:1.69:2.00:0.47:1.93:1.95:1.33:1.71:1.04	2769152	2.56987e+06	2.41134e+06	1.00:0.93:0.87	1.15	40.72	1	Carbamidomethylation	1139	1156
106	A0A8M9Q107|A0A8M9Q107_DANRE	FLNCB	GAGTGGLGLAIEGPSEAK	TRUE	24.94	2.24	1.6	2.58471e+06	0	1495739	5.47692e+06	0	1.09873e+06	10761485	1.56046e+06	1.65774e+06	1.21131e+06	-:64.00:64.00:-:64.00:64.00:64.00:64.00:64.00	3.48633e+06	5.93011e+06	1.4765e+06	1.00:1.70:0.42	4.02	41.22	1		1427	1444
1479	A0AB32SZM0|A0AB32SZM0_DANRE	LOC110440168	LNQPAINIYTDK	TRUE	23.9	0.59	1.6	5689056	0	3.67459e+06	15455187	2.92187e+06	9865726	8838050	4.96314e+06	0	5482941	-:64.00:64.00:64.00:64.00:64.00:64.00:-:64.00	9564888	7208548	5223043	1.00:0.75:0.55	1.83	42.36	1		424	435
1479	A0AB32SZM0|A0AB32SZM0_DANRE	LOC110440168	GDATLSYEEPAFAK	TRUE	79.02	1.98	1.4	8956896	3.56766e+06	8938995	23006704	4.46565e+06	12780405	10727141	7043706	4.03014e+06	6.05167e+06	1.00:2.51:6.45:1.25:3.58:3.01:1.97:1.13:1.70	11837786	9324398	5708505	1.00:0.79:0.48	2.07	42.19	1		442	455
180	A0A8M9PUV7|A0A8M9PUV7_DANRE	TPM1	ETAEGDVASLNR	TRUE	0	10.45	1.1	2534507	3.30188e+06	0	7.64198e+06	0	0	11866703	0	0	0	1.00:0.00:2.31:0.00:0.00:3.59:0.00:0.00:0.00	5.47193e+06	11866703	0	1.00:2.17:0.00	64	21.89	1		42	53
792	Q800A1|Q800A1_DANRE	PVALB9	SLLTAADDDSDGR	TRUE	22.24	6.76	0.8	24387652	59726600	0	0	24365650	0	0	35645804	33523212	66227596	1.00:0.00:0.00:0.41:0.00:0.00:0.60:0.56:1.11	59726600	24365650	45132204	1.00:0.41:0.76	2.45	42.15	1		85	97
792	Q800A1|Q800A1_DANRE	PVALB9	IGVDEFQTMVSS	TRUE	0	3.75	0	294084	0	0	2.64676e+06	0	0	0	0	0	0	-:-:64.00:-:-:-:-:-:-	2.64676e+06	0	0	1.00:0.00:0.00	64	36.99	1		98	109
792	Q800A1|Q800A1_DANRE	PVALB9	DC(+57.02)QAPDSFC(+57.02)YK	TRUE	86.77	0.31	0.9	19346956	27799954	3.90354e+06	44510352	9186400	17831406	20331898	22766336	3.36967e+06	24423044	1.00:0.14:1.60:0.33:0.64:0.73:0.82:0.12:0.88	25404616	15783235	16853016	1.00:0.62:0.66	1.61	25.05	1	Carbamidomethylation; Carbamidomethylation	18	28
792	Q800A1|Q800A1_DANRE	PVALB9	FFQLC(+57.02)GLSQK	TRUE	34.74	8.91	1.1	3.68151e+06	3.56212e+06	6.97046e+06	0	4938845	0	0	7195468	4.42689e+06	6.03981e+06	1.00:1.96:0.00:1.39:0.00:0.00:2.02:1.24:1.70	5266293	4938845	5887388	1.00:0.94:1.12	1.19	54.72	1	Carbamidomethylation	30	39
617	A0A8M9P770|A0A8M9P770_DANRE	LOC100538221	EANFQIPTR	TRUE	73.27	5.7	3.7	13373973	14795139	6.878e+06	22203268	22427116	12794099	18941154	11459746	632850	10234382	1.00:0.46:1.50:1.52:0.86:1.28:0.77:0.04:0.69	14625468	18054124	7442326	1.00:1.23:0.51	2.43	41.37	1		126	134
617	A0A8M9P770|A0A8M9P770_DANRE	LOC100538221	GYVNTEGDTLIGR	TRUE	41.99	6.27	3.2	3.11511e+06	1.50711e+06	3.46313e+06	0	3.48134e+06	6824787	6108825	4397774	0	2.25303e+06	1.00:2.30:0.00:2.31:4.53:4.05:2.92:0.00:1.49	2.48512e+06	5471651	3.3254e+06	1.00:2.20:1.34	2.2	44	1		244	256
23	F1QZ50|F1QZ50_DANRE	AHNAK	GPEIDIEGPEGK	TRUE	3.98	4.25	0.6	6.96417e+06	27374494	0	2.97627e+06	4.18976e+06	0	0	0	0	28137010	1.00:0.00:0.11:0.15:0.00:0.00:0.00:0.00:1.03	15175383	4.18976e+06	28137010	1.00:0.28:1.85	6.72	43.55	1		1405	1416
23	F1QZ50|F1QZ50_DANRE	AHNAK	VEIEGPDIESSEGGFK	TRUE	66.09	5.79	1.6	3.74837e+06	1.98513e+06	3891017	8054021	1.46734e+06	7768678	5467216	735688	1.83165e+06	2534583	1.00:1.96:4.06:0.74:3.91:2.75:0.37:0.92:1.28	4.64339e+06	4901078	1.70064e+06	1.00:1.06:0.37	2.88	42.16	1		3930	3945
23	F1QZ50|F1QZ50_DANRE	AHNAK	TPELDIEGPEGK	TRUE	36.27	1.58	3.1	4749620	0	825869	12454925	5.94913e+06	3.31775e+06	9731505	4153842	683548	5.63001e+06	-:64.00:64.00:64.00:64.00:64.00:64.00:64.00:64.00	6640397	6.33279e+06	3.48913e+06	1.00:0.95:0.53	1.9	27.33	1		3033	3044
23	F1QZ50|F1QZ50_DANRE	AHNAK	GPEVDVETPEGK	TRUE	20.66	64.89	2.2	8542071	3087385	1.9573e+06	17777900	7.91306e+06	28320820	17822172	0	0	0	1.00:0.63:5.76:2.56:9.17:5.77:0.00:0.00:0.00	7607530	18018684	0	1.00:2.37:0.00	64	22.13	1		4896	4907
23	F1QZ50|F1QZ50_DANRE	AHNAK	VEIEGPDIEGR	TRUE	74.07	5.67	1.6	26803678	22951364	25924764	73426208	21687046	15947798	35134756	18061108	2.94112e+06	25158936	1.00:1.13:3.20:0.94:0.69:1.53:0.79:0.13:1.10	40767444	24256534	15387054	1.00:0.59:0.38	2.65	39.56	1		4047	4057
23	F1QZ50|F1QZ50_DANRE	AHNAK	GDLEGPEIEVPEGGFK	TRUE	32.94	1.03	1.8	7.49982e+06	1.21912e+06	4.67941e+06	40896412	1.65845e+06	0	13963546	1652477	3.42899e+06	0	1.00:3.84:33.55:1.36:0.00:11.45:1.36:2.81:0.00	15598314	7811000	2.54073e+06	1.00:0.50:0.16	6.14	44.23	1		1696	1711
23	F1QZ50|F1QZ50_DANRE	AHNAK	GDVDVSVPK	TRUE	0	9.07	4.6	5.87822e+06	45632796	0	0	0	0	0	2.30254e+06	4.96863e+06	0	1.00:0.00:0.00:0.00:0.00:0.00:0.05:0.11:0.00	45632796	0	3.63559e+06	1.00:0.00:0.08	64	44.93	1		1037	1045
23	F1QZ50|F1QZ50_DANRE	AHNAK	LELEGPEIEGPESGFK	TRUE	10.67	5	0.7	1.87786e+06	1.44319e+06	0	11779602	1.54051e+06	0	0	0	2.13744e+06	0	1.00:0.00:8.16:1.07:0.00:0.00:0.00:1.48:0.00	6.6114e+06	1.54051e+06	2.13744e+06	1.00:0.23:0.32	4.29	47.99	1		2977	2992
23	F1QZ50|F1QZ50_DANRE	AHNAK	VELEGPDIESPEGGFK	TRUE	48.47	0.67	2.4	6423896	2.59773e+06	0	19062694	3.08351e+06	3011424	16651153	4349057	4225244	4.83425e+06	1.00:0.00:7.34:1.19:1.16:6.41:1.67:1.63:1.86	10830213	7.58203e+06	4469517	1.00:0.70:0.41	2.42	42.76	1		4229	4244
23	F1QZ50|F1QZ50_DANRE	AHNAK	ISMPDVDFNLK	TRUE	7.86	5.35	1.1	4.35552e+06	3.21124e+06	3024050	2.39622e+06	0	0	25601500	4.96666e+06	0	0	1.00:0.94:0.75:0.00:0.00:7.97:1.55:0.00:0.00	2.87717e+06	25601500	4.96666e+06	1.00:8.90:1.73	8.9	46.46	1		1021	1031
23	F1QZ50|F1QZ50_DANRE	AHNAK	VEGNISVPDVDLK	TRUE	48.14	4.43	3	5999322	5041910	5.73975e+06	13319607	3.27404e+06	8450847	11035776	3.97559e+06	3.15637e+06	0	1.00:1.14:2.64:0.65:1.68:2.19:0.79:0.63:0.00	8.03376e+06	7586887	3.56598e+06	1.00:0.94:0.44	2.25	41.23	1		5098	5110
23	F1QZ50|F1QZ50_DANRE	AHNAK	GGVDVSVPK	TRUE	0	12.1	0.1	567051	3.30086e+06	0	1.02662e+06	0	0	0	0	775972	0	1.00:0.00:0.31:0.00:0.00:0.00:0.00:0.24:0.00	2163743	0	775972	1.00:0.00:0.36	64	23.41	1		4939	4947
23	F1QZ50|F1QZ50_DANRE	AHNAK	VDIEGPEGK	TRUE	68.38	9.88	1.4	7925933	20526730	6.87837e+06	14916060	2.91711e+06	2.76172e+06	13543229	3.3828e+06	1.49597e+06	4.91141e+06	1.00:0.34:0.73:0.14:0.13:0.66:0.16:0.07:0.24	14107054	6407353	3263392	1.00:0.45:0.23	4.32	35.84	1		1175	1183
23	F1QZ50|F1QZ50_DANRE	AHNAK	LESPDLDVK	TRUE	11.18	6.39	1.1	4.73303e+06	0	0	16350353	7.47749e+06	2.93164e+06	11717726	0	4.12003e+06	0	-:-:64.00:64.00:64.00:64.00:-:64.00:-	16350353	7.37562e+06	4.12003e+06	1.00:0.45:0.25	3.97	25.94	1		3008	3016
23	F1QZ50|F1QZ50_DANRE	AHNAK	SPEVEFEGPEGK	TRUE	54.81	2.59	3	4.30036e+06	6379457	577857	5.7572e+06	5263857	5706879	8106985	0	2451735	4459241	1.00:0.09:0.90:0.83:0.89:1.27:0.00:0.38:0.70	4238173	6.35924e+06	3455488	1.00:1.50:0.82	1.84	25.71	1		5111	5122
23	F1QZ50|F1QZ50_DANRE	AHNAK	SPEIDIEGPDGK	TRUE	72.77	4.73	1.5	6910215	5688686	6784648	12143585	5.59783e+06	5.63084e+06	12584898	4.3608e+06	1.0791e+06	8.32155e+06	1.00:1.19:2.13:0.98:0.99:2.21:0.77:0.19:1.46	8.20564e+06	7.93786e+06	4587150	1.00:0.97:0.56	1.79	37.92	1		4701	4712
23	F1QZ50|F1QZ50_DANRE	AHNAK	VELEGPEIEGPEGGFK	TRUE	89.04	3.46	2.5	13748005	8.01101e+06	10135348	51677396	6.03079e+06	3.53412e+06	22993514	6.35448e+06	6931968	8063412	1.00:1.27:6.45:0.75:0.44:2.87:0.79:0.87:1.01	23274584	10852809	7116621	1.00:0.47:0.31	3.27	44.41	1		1349	1364
23	F1QZ50|F1QZ50_DANRE	AHNAK	IPSFTGPK	TRUE	15.98	7.27	3.1	5.12922e+06	0	14766258	7348443	0	0	4711727	7.04824e+06	0	12288307	-:64.00:64.00:-:-:64.00:64.00:-:64.00	11057350	4711727	9668273	1.00:0.43:0.87	2.35	35.44	1		3823	3830
23	F1QZ50|F1QZ50_DANRE	AHNAK	VEIEGPEIEGPEGGFK	TRUE	86.53	3.65	2.5	14067124	6.18703e+06	14921615	51677396	6.03079e+06	3.53412e+06	22993514	6.35448e+06	6841754	8063412	1.00:2.41:8.35:0.97:0.57:3.72:1.03:1.11:1.30	24262014	10852809	7.08655e+06	1.00:0.45:0.29	3.42	44.41	1		2161	2176
23	F1QZ50|F1QZ50_DANRE	AHNAK	LDIEAPEGNIK	TRUE	24.28	8.94	2.4	4.05979e+06	0	6.0295e+06	8.33113e+06	6582697	3.75218e+06	6.48613e+06	5.35647e+06	0	0	-:64.00:64.00:64.00:64.00:64.00:64.00:-:-	7180314	5.607e+06	5.35647e+06	1.00:0.78:0.75	1.34	34.71	1		1522	1532
23	F1QZ50|F1QZ50_DANRE	AHNAK	SPDLDIK	TRUE	43.45	5.38	2.8	4.82252e+06	4177584	4.46765e+06	13141414	5.73554e+06	4.0111e+06	5629116	3.55003e+06	0	2.69022e+06	1.00:1.07:3.15:1.37:0.96:1.35:0.85:0.00:0.64	7.26222e+06	5.12525e+06	3120125	1.00:0.71:0.43	2.33	40.4	1		3615	3621
23	F1QZ50|F1QZ50_DANRE	AHNAK	VELEGSDIAGPEGGFK	TRUE	98.24	2.06	3	10298756	5.12186e+06	7908833	22444754	4.73763e+06	20125388	12559929	6.66329e+06	6.10505e+06	7022075	1.00:1.54:4.38:0.92:3.93:2.45:1.30:1.19:1.37	11825148	12474316	6.5968e+06	1.00:1.05:0.56	1.89	43.03	1		1929	1944
23	F1QZ50|F1QZ50_DANRE	AHNAK	IEHEGPDIEGPEGGFK	TRUE	3.84	6.85	4.1	1.14787e+06	0	0	1.03253e+06	1.97199e+06	0	122311	3.46853e+06	0	3.7355e+06	-:-:64.00:64.00:-:64.00:64.00:-:64.00	1.03253e+06	1.04715e+06	3602016	1.00:1.01:3.49	3.49	43.84	1		5172	5187
23	F1QZ50|F1QZ50_DANRE	AHNAK	TDIDINAPDVDIK	TRUE	95.33	5.45	2.5	14202035	11981275	14365746	27154534	8517732	19114064	16366967	8998750	11218738	10100509	1.00:1.20:2.27:0.71:1.60:1.37:0.75:0.94:0.84	17833852	14666254	10105999	1.00:0.82:0.57	1.76	41.07	1		5215	5227
23	F1QZ50|F1QZ50_DANRE	AHNAK	LPGLDVEAPK	TRUE	76.61	2.57	1.3	3.734e+06	1.99251e+06	2420119	10958674	1.90617e+06	4.13247e+06	5.53189e+06	2.78231e+06	2365682	1.51613e+06	1.00:1.21:5.50:0.96:2.07:2.78:1.40:1.19:0.76	5123769	3.85685e+06	2221374	1.00:0.75:0.43	2.31	45.3	1		3862	3871
23	F1QZ50|F1QZ50_DANRE	AHNAK	TDIQTPDASLDSPDLK	TRUE	56.45	3.58	3.2	3.37793e+06	1.42062e+06	3505718	5298418	2.34593e+06	5340064	5417973	2.21579e+06	328476	4.52842e+06	1.00:2.47:3.73:1.65:3.76:3.81:1.56:0.23:3.19	3.40825e+06	4.36799e+06	2357561	1.00:1.28:0.69	1.85	38.08	1		6020	6035
23	F1QZ50|F1QZ50_DANRE	AHNAK	GFSLTGNQDLPHPSFR	TRUE	12.7	74.72	2.2	1.84366e+06	0	0	0	3.84335e+06	0	1.91616e+06	4.67221e+06	2.53285e+06	3.62839e+06	-:-:-:64.00:-:64.00:64.00:64.00:64.00	0	2.87975e+06	3.61115e+06	-:64.00:64.00	64	56.08	1		462	477
23	F1QZ50|F1QZ50_DANRE	AHNAK	VDGPDIDFNLPK	TRUE	0	3.75	0	687430	0	0	6186871	0	0	0	0	0	0	-:-:64.00:-:-:-:-:-:-	6186871	0	0	1.00:0.00:0.00	64	34.6	1		5805	5816
23	F1QZ50|F1QZ50_DANRE	AHNAK	SPDVTLSGPDANIK	TRUE	82.22	3.84	3.8	6.13959e+06	5769868	922212	9340831	4.65494e+06	9678793	13569384	4.84298e+06	1.04931e+06	5427959	1.00:0.16:1.62:0.81:1.68:2.35:0.84:0.18:0.94	5.3443e+06	9301038	3.77342e+06	1.00:1.74:0.71	2.46	26.84	1		5879	5892
23	F1QZ50|F1QZ50_DANRE	AHNAK	SPELDFEGPEGK	TRUE	7.01	4.53	1.3	1.69365e+06	3.52321e+06	0	0	3.32474e+06	0	0	3.2152e+06	0	5.1797e+06	1.00:0.00:0.00:0.94:0.00:0.00:0.91:0.00:1.47	3.52321e+06	3.32474e+06	4.19745e+06	1.00:0.94:1.19	1.26	44.51	1		3212	3223
23	F1QZ50|F1QZ50_DANRE	AHNAK	VEGPDVDVK	TRUE	59.44	7.61	1.3	36002516	29457526	30963888	105335384	14639753	35350468	66527080	15786605	2.66861e+06	23293348	1.00:1.05:3.58:0.50:1.20:2.26:0.54:0.09:0.79	55252264	38839100	13916187	1.00:0.70:0.25	3.97	35.66	1		1380	1388
23	F1QZ50|F1QZ50_DANRE	AHNAK	GPEIDIEAPEGK	TRUE	0	0.01	4.1	3.90911e+06	14693031	0	0	0	0	4.50572e+06	0	0	15983248	1.00:0.00:0.00:0.00:0.00:0.31:0.00:0.00:1.09	14693031	4.50572e+06	15983248	1.00:0.31:1.09	3.55	42.85	1		1636	1647
23	F1QZ50|F1QZ50_DANRE	AHNAK	VELEGPEIEGPESGFK	TRUE	60.48	0.33	1.2	4.27188e+06	1.78519e+06	4230580	12339891	1.7932e+06	0	7119388	3.73428e+06	3.44664e+06	3997732	1.00:2.37:6.91:1.00:0.00:3.99:2.09:1.93:2.24	6118553	4456296	3.72622e+06	1.00:0.73:0.61	1.64	44.91	1		3449	3464
23	F1QZ50|F1QZ50_DANRE	AHNAK	VEGPDVEVPK	TRUE	33.04	2.17	3.1	4890182	5.88891e+06	602760	8684086	0	8497484	6.91018e+06	7218324	0	6209892	1.00:0.10:1.47:0.00:1.44:1.17:1.23:0.00:1.05	5058585	7703832	6714108	1.00:1.52:1.33	1.52	24.79	1		3189	3198
23	F1QZ50|F1QZ50_DANRE	AHNAK	IPSFSGPK	TRUE	0	37.58	1.4	758631	0	96827.3	6730850	0	0	0	0	0	0	-:64.00:64.00:-:-:-:-:-:-	3.41384e+06	0	0	1.00:0.00:0.00	64	25.91	1		4122	4129
23	F1QZ50|F1QZ50_DANRE	AHNAK	TPEIDIEGAEGK	TRUE	31.64	3.73	2.3	3.56945e+06	2083274	403615	6.24693e+06	3316769	5.59468e+06	6799257	0	2675856	5.00468e+06	1.00:0.19:3.00:1.59:2.69:3.26:0.00:1.28:2.40	2.91127e+06	5236903	3.84027e+06	1.00:1.80:1.32	1.8	26.57	1		4831	4842
23	F1QZ50|F1QZ50_DANRE	AHNAK	GPNVEGPEIGVK	TRUE	8.8	5.61	2.2	2768634	5.91742e+06	315321	6401562	0	5015444	0	7267956	0	0	1.00:0.05:1.08:0.00:0.85:0.00:1.23:0.00:0.00	4.21144e+06	5015444	7267956	1.00:1.19:1.73	1.73	25.64	1		5570	5581
23	F1QZ50|F1QZ50_DANRE	AHNAK	AAQLDIEGPEGK	TRUE	66.94	6.26	3.5	5109918	5.21461e+06	552996	0	7.28046e+06	7317609	11848907	5.28745e+06	1.43627e+06	7.05096e+06	1.00:0.11:0.00:1.40:1.40:2.27:1.01:0.28:1.35	2883804	8815659	4591559	1.00:3.06:1.59	3.06	31.68	1		1108	1119
23	F1QZ50|F1QZ50_DANRE	AHNAK	FSTIGGFSSK	TRUE	15.26	6.96	1.7	1.53514e+06	3.04959e+06	2.34412e+06	0	1.95634e+06	0	0	4.46352e+06	2.00271e+06	0	1.00:0.77:0.00:0.64:0.00:0.00:1.46:0.66:0.00	2696853	1.95634e+06	3.23312e+06	1.00:0.73:1.20	1.65	48.36	1		6351	6360
23	F1QZ50|F1QZ50_DANRE	AHNAK	GSIGIAGFNVGGQK	TRUE	3.11	4.13	4.4	2.08443e+06	0	0	10576325	0	1.96418e+06	0	3.05378e+06	3.16559e+06	0	-:-:64.00:-:64.00:-:64.00:64.00:-	10576325	1.96418e+06	3.10969e+06	1.00:0.19:0.29	5.38	38.55	1		6129	6142
23	F1QZ50|F1QZ50_DANRE	AHNAK	APELDIDGPEGK	TRUE	44.61	1.36	1.9	6837156	9399193	597299	14370124	4.55477e+06	4.55534e+06	18012212	0	605440	9440021	1.00:0.06:1.53:0.48:0.48:1.92:0.00:0.06:1.00	8.12221e+06	9040775	5.02273e+06	1.00:1.11:0.62	1.8	27.02	1		5228	5239
23	F1QZ50|F1QZ50_DANRE	AHNAK	GPELDIEGPEGK	TRUE	3.98	4.25	0.6	6.96417e+06	27374494	0	2.97627e+06	4.18976e+06	0	0	0	0	28137010	1.00:0.00:0.11:0.15:0.00:0.00:0.00:0.00:1.03	15175383	4.18976e+06	28137010	1.00:0.28:1.85	6.72	43.55	1		3505	3516
23	F1QZ50|F1QZ50_DANRE	AHNAK	FEGPGYEGPEGGFK	TRUE	24.76	2.54	3.1	1938756	0	972292	4836472	0	1.8652e+06	5193692	1.27756e+06	654325	2.64927e+06	-:64.00:64.00:-:64.00:64.00:64.00:64.00:64.00	2904382	3.52944e+06	1.52705e+06	1.00:1.22:0.53	2.31	28.65	1		5661	5674
23	F1QZ50|F1QZ50_DANRE	AHNAK	SEDLAEGVDVR	TRUE	76.94	3.35	0.7	7.23034e+06	7344778	690953	10343325	7.1722e+06	11734593	12868600	5494524	720886	8703229	1.00:0.09:1.41:0.98:1.60:1.75:0.75:0.10:1.18	6126352	10591798	4.97288e+06	1.00:1.73:0.81	2.13	25.55	1		142	152
23	F1QZ50|F1QZ50_DANRE	AHNAK	SDVDVSVPK	TRUE	47.92	6.98	3.6	7145349	6016243	6.90971e+06	26586952	3.74718e+06	7.55791e+06	6.51056e+06	3.78411e+06	0	3.19547e+06	1.00:1.15:4.42:0.62:1.26:1.08:0.63:0.00:0.53	13170968	5938552	3.48979e+06	1.00:0.45:0.26	3.77	35.86	1		4029	4037
23	F1QZ50|F1QZ50_DANRE	AHNAK	VELEGPDIAGPEGGFK	TRUE	64.6	0.29	3.7	3.32763e+06	1.66263e+06	1.75725e+06	10642893	1.25897e+06	0	7160318	2.86848e+06	1.85613e+06	2.74197e+06	1.00:1.06:6.40:0.76:0.00:4.31:1.73:1.12:1.65	4687590	4209643	2488860	1.00:0.90:0.53	1.88	45.5	1		2278	2293
23	F1QZ50|F1QZ50_DANRE	AHNAK	GGSAADLTVEGEDADATSK	TRUE	36.33	5.2	1.8	1.07764e+06	819077	323124	897117	393285	4469368	1.96325e+06	598359	235144	0	1.00:0.39:1.10:0.48:5.46:2.40:0.73:0.29:0.00	679772	2.2753e+06	416751	1.00:3.35:0.61	5.46	23	1		6239	6257
23	F1QZ50|F1QZ50_DANRE	AHNAK	APELDIEAPEGNIK	TRUE	37.5	0.84	2.2	6.34542e+06	4.76204e+06	14733728	0	7792232	0	9069564	8315748	4.49039e+06	7945044	1.00:3.09:0.00:1.64:0.00:1.90:1.75:0.94:1.67	9747883	8430898	6917060	1.00:0.86:0.71	1.41	43.88	1		1519	1532
23	F1QZ50|F1QZ50_DANRE	AHNAK	TQEFNIEGPER	TRUE	59.17	1.66	1.7	9192746	6.4915e+06	9721120	15111654	5.90373e+06	5623705	11116550	5458710	23307748	0	1.00:1.50:2.33:0.91:0.87:1.71:0.84:3.59:0.00	10441423	7547995	14383229	1.00:0.72:1.38	1.91	33.47	1		596	606
23	F1QZ50|F1QZ50_DANRE	AHNAK	HSSTSSDGC(+57.02)TITTITR	TRUE	0	3.75	0	231777	0	0	2.08599e+06	0	0	0	0	0	0	-:-:64.00:-:-:-:-:-:-	2.08599e+06	0	0	1.00:0.00:0.00	64	21.11	1	Carbamidomethylation	156	171
23	F1QZ50|F1QZ50_DANRE	AHNAK	TADLDTDGLGGGLK	TRUE	22.69	8.52	2.1	4547058	7.61497e+06	0	727900	6.26865e+06	0	0	7.61776e+06	11732918	6.96133e+06	1.00:0.00:0.10:0.82:0.00:0.00:1.00:1.54:0.91	4.17144e+06	6.26865e+06	8770667	1.00:1.50:2.10	2.1	44.28	1		5830	5843
23	F1QZ50|F1QZ50_DANRE	AHNAK	IPTVSIPK	TRUE	0	89.68	0.3	309543	1.12223e+06	1.66366e+06	0	0	0	0	0	0	0	1.00:1.48:0.00:0.00:0.00:0.00:0.00:0.00:0.00	1.39294e+06	0	0	1.00:0.00:0.00	64	49.83	1		5617	5624
23	F1QZ50|F1QZ50_DANRE	AHNAK	IELEGPDIEGPEGGFK	TRUE	17.94	5.76	1.2	4.7207e+06	0	1534292	7357458	1.43539e+06	0	21793278	0	0	10365852	-:64.00:64.00:64.00:-:64.00:-:-:64.00	4445875	11614333	10365852	1.00:2.61:2.33	2.61	45.62	1		3748	3763
23	F1QZ50|F1QZ50_DANRE	AHNAK	QVGNISSPVEASFK	TRUE	19.99	5.83	2.6	2.66122e+06	0	0	9015770	0	3.75377e+06	4663900	3946945	2.57055e+06	0	-:-:64.00:-:64.00:64.00:64.00:64.00:-	9015770	4208836	3.25875e+06	1.00:0.47:0.36	2.77	29.58	1		308	321
23	F1QZ50|F1QZ50_DANRE	AHNAK	VELEGPDIEGPEGGFK	TRUE	29.51	9.04	1.8	7200571	8.13024e+06	13529078	0	8922483	0	0	11513326	10772532	11937477	1.00:1.66:0.00:1.10:0.00:0.00:1.42:1.32:1.47	10829661	8922483	11407778	1.00:0.82:1.05	1.28	46.31	1		1233	1248
23	F1QZ50|F1QZ50_DANRE	AHNAK	SPEIDIEGPEGK	TRUE	0	2.03	3.1	4242755	35437432	0	0	2.74736e+06	0	0	0	0	0	1.00:0.00:0.00:0.08:0.00:0.00:0.00:0.00:0.00	35437432	2.74736e+06	0	1.00:0.08:0.00	64	44.11	1		2567	2578
23	F1QZ50|F1QZ50_DANRE	AHNAK	VELEGPEIDGPEGGFK	TRUE	0	2.01	0.2	1680829	0	9960972	0	0	0	0	0	0	5.16649e+06	-:64.00:-:-:-:-:-:-:64.00	9960972	0	5.16649e+06	1.00:0.00:0.52	64	46.28	1		2045	2060
23	F1QZ50|F1QZ50_DANRE	AHNAK	VEGPGIDVK	TRUE	0	11.09	0.9	2690082	0	0	8464810	5115461	0	10630467	0	0	0	-:-:64.00:64.00:-:64.00:-:-:-	8464810	7872964	0	1.00:0.93:0.00	64	24.12	1		2891	2899
23	F1QZ50|F1QZ50_DANRE	AHNAK	EITINVSDTGLSGGR	TRUE	6.02	6.5	1.4	2.62522e+06	6.34639e+06	0	5.01062e+06	0	4956219	0	2.20741e+06	0	5106370	1.00:0.00:0.79:0.00:0.78:0.00:0.35:0.00:0.80	5.67851e+06	4956219	3.65689e+06	1.00:0.87:0.64	1.55	40.9	1		264	278
23	F1QZ50|F1QZ50_DANRE	AHNAK	SPELEIEGPEGK	TRUE	30.95	2.27	0.9	5.12689e+06	10158437	893456	9835458	0	6563098	11643355	6213429	834807	0	1.00:0.09:0.97:0.00:0.65:1.15:0.61:0.08:0.00	6.96245e+06	9103226	3524118	1.00:1.31:0.51	2.58	26.92	1		5410	5421
23	F1QZ50|F1QZ50_DANRE	AHNAK	VEGPDVNVQIPK	TRUE	12.22	2.77	1.9	922591	0	179389	3659199	0	1.35105e+06	2336225	0	175581	601880	-:64.00:64.00:-:64.00:64.00:-:64.00:64.00	1.91929e+06	1.84364e+06	388731	1.00:0.96:0.20	4.94	28.36	1		5385	5396
23	F1QZ50|F1QZ50_DANRE	AHNAK	SPDLDLK	TRUE	36.56	4.85	3	4376839	4177584	4.46765e+06	13141414	5.73554e+06	0	5629116	3.55003e+06	0	2.69022e+06	1.00:1.07:3.15:1.37:0.00:1.35:0.85:0.00:0.64	7.26222e+06	5682327	3120125	1.00:0.78:0.43	2.33	40.78	1		3026	3032
23	F1QZ50|F1QZ50_DANRE	AHNAK	VEGPGFDVK	TRUE	8.36	6.68	1.9	5759957	0	0	7414285	4.01983e+06	0	17019356	3.96266e+06	0	19423484	-:-:64.00:64.00:-:64.00:64.00:-:64.00	7414285	10519594	11693071	1.00:1.42:1.58	1.58	39.78	1		772	780
23	F1QZ50|F1QZ50_DANRE	AHNAK	APVLDIEGPEGK	TRUE	75.25	13.04	1.2	8974221	14980419	6.84451e+06	19846422	6408746	8011209	9987187	5971525	3.72924e+06	4.98873e+06	1.00:0.46:1.32:0.43:0.53:0.67:0.40:0.25:0.33	13890450	8135714	4896499	1.00:0.59:0.35	2.84	43.23	1		1752	1763
23	F1QZ50|F1QZ50_DANRE	AHNAK	VELEGQDIAGPEGGFK	TRUE	92.39	5.49	3.6	6.53718e+06	4311274	7.10867e+06	12859075	3.01196e+06	13687297	7162425	3.86843e+06	3.53689e+06	3.28857e+06	1.00:1.65:2.98:0.70:3.17:1.66:0.90:0.82:0.76	8.09301e+06	7953893	3.56463e+06	1.00:0.98:0.44	2.27	42.7	1		1580	1595
355	A0A8M9QD77|A0A8M9QD77_DANRE	DMD	VQSPPAC(+57.02)EPEPLR	TRUE	80.37	7.69	1.8	5.56282e+06	2.96487e+06	4.00394e+06	8.26582e+06	6.87362e+06	6852733	12177167	3.74962e+06	564666	4.61297e+06	1.00:1.35:2.79:2.32:2.31:4.11:1.26:0.19:1.56	5.07821e+06	8634506	2.97575e+06	1.00:1.70:0.59	2.9	36.92	1	Carbamidomethylation	873	885
355	A0A8M9QD77|A0A8M9QD77_DANRE	DMD	EVASATGFC(+57.02)DQR	TRUE	50.62	6.41	3.4	2.73228e+06	1.88463e+06	3.15385e+06	0	3.11589e+06	3.02759e+06	9039528	1.90735e+06	222918	2.23877e+06	1.00:1.67:0.00:1.65:1.61:4.80:1.01:0.12:1.19	2.51924e+06	5061003	1.45635e+06	1.00:2.01:0.58	3.48	36.44	1	Carbamidomethylation	3128	3139
355	A0A8M9QD77|A0A8M9QD77_DANRE	DMD	IVSSLEGTDNAVVLQK	TRUE	21.59	8.72	1.1	986219	869222	0	2.09406e+06	1.02037e+06	1.77303e+06	1.65004e+06	0	0	1.46925e+06	1.00:0.00:2.41:1.17:2.04:1.90:0.00:0.00:1.69	1.48164e+06	1.48115e+06	1.46925e+06	1.00:1.00:0.99	1.01	37.75	1		2671	2686
355	A0A8M9QD77|A0A8M9QD77_DANRE	DMD	ISEQLEENIQK	TRUE	0	11.68	1	2392039	0	0	5.05581e+06	0	7541077	8931459	0	0	0	-:-:64.00:-:64.00:64.00:-:-:-	5.05581e+06	8236268	0	1.00:1.63:0.00	64	23.56	1		1050	1060
355	A0A8M9QD77|A0A8M9QD77_DANRE	DMD	TQLEQSPTAVDPK	TRUE	25.95	1.65	0.9	2.8041e+06	0	138815	3.64295e+06	355067	7.9284e+06	8693861	2.05155e+06	0	2.42624e+06	-:64.00:64.00:64.00:64.00:64.00:64.00:-:64.00	1.89088e+06	5659108	2.23889e+06	1.00:2.99:1.18	2.99	21.85	1		2301	2313
355	A0A8M9QD77|A0A8M9QD77_DANRE	DMD	EGLLENPATVR	TRUE	0.63	4.36	0.4	1.70457e+06	2.29174e+06	0	5558479	0	0	3680025	3.81092e+06	0	0	1.00:0.00:2.43:0.00:0.00:1.61:1.66:0.00:0.00	3.92511e+06	3680025	3.81092e+06	1.00:0.94:0.97	1.07	37.06	1		2631	2641
355	A0A8M9QD77|A0A8M9QD77_DANRE	DMD	SEAVLQNPEFSISR	TRUE	33.95	8.77	2.8	1.31662e+06	1.09743e+06	2.16607e+06	0	1.95457e+06	0	0	2.25777e+06	2.29558e+06	2.07816e+06	1.00:1.97:0.00:1.78:0.00:0.00:2.06:2.09:1.89	1.63175e+06	1.95457e+06	2.2105e+06	1.00:1.20:1.35	1.35	45.93	1		756	769
355	A0A8M9QD77|A0A8M9QD77_DANRE	DMD	LEGPVAEAVGR	TRUE	3.85	6.64	0.3	2726470	3565061	0	0	6.52498e+06	0	0	5563368	3912676	4.97215e+06	1.00:0.00:0.00:1.83:0.00:0.00:1.56:1.10:1.39	3565061	6.52498e+06	4.81606e+06	1.00:1.83:1.35	1.83	44.05	1		2030	2040
290	F1QX13|F1QX13_DANRE	C3A.3	VSLGLVEGK	TRUE	0	3.75	0	630757	0	0	5676809	0	0	0	0	0	0	-:-:64.00:-:-:-:-:-:-	5676809	0	0	1.00:0.00:0.00	64	28.69	1		1580	1588
290	F1QX13|F1QX13_DANRE	C3A.3	GQIVLAER	TRUE	0	9.59	0.9	3332183	0	0	22925712	4.4624e+06	2.60154e+06	0	0	0	0	-:-:64.00:64.00:64.00:-:-:-:-	22925712	3531968	0	1.00:0.15:0.00	64	24.81	1		501	508
290	F1QX13|F1QX13_DANRE	C3A.3	TSIVNSLQK	TRUE	0	3.75	0	1.63496e+06	0	0	14714662	0	0	0	0	0	0	-:-:64.00:-:-:-:-:-:-	14714662	0	0	1.00:0.00:0.00	64	23.9	1		287	295
290	F1QX13|F1QX13_DANRE	C3A.3	ETEEEELILAR	TRUE	13.15	8.17	2.9	2.30931e+06	1.98935e+06	0	0	1101821	0	0	4.54056e+06	5.74988e+06	7402204	1.00:0.00:0.00:0.55:0.00:0.00:2.28:2.89:3.72	1.98935e+06	1101821	5.89755e+06	1.00:0.55:2.96	5.35	48	1		732	742
290	F1QX13|F1QX13_DANRE	C3A.3	VEFLETAGVC(+57.02)SAASK	TRUE	0	2.05	1.3	1.20696e+06	0	0	10374863	0	0	0	0	487762	0	-:-:64.00:-:-:-:-:64.00:-	10374863	0	487762	1.00:0.00:0.05	64	36.38	1	Carbamidomethylation	860	874
213	Q804W0|Q804W0_DANRE	PVALB1	AFLSAGDSD	TRUE	36.84	10.28	1.9	4897440	0	1.75292e+06	2.52227e+06	5769390	15429306	16739337	0	1.86373e+06	0	-:64.00:64.00:64.00:64.00:64.00:-:64.00:-	2.1376e+06	12646011	1.86373e+06	1.00:5.92:0.87	6.79	28.75	1		85	93
213	Q804W0|Q804W0_DANRE	PVALB1	IGAEEFAALVK	TRUE	70.54	25.13	0.6	478745088	95616584	203430624	0	712135040	740408450	1070707200	544801920	520547456	421058656	1.00:2.13:0.00:7.45:7.74:11.20:5.70:5.44:4.40	149523600	841083580	495469344	1.00:5.63:3.31	5.63	56.29	1		98	108
213	Q804W0|Q804W0_DANRE	PVALB1	AFAIIDQDNSGFIEEEELK	TRUE	40.18	17.53	2.9	7.46099e+06	4396730	3.68381e+06	0	12211344	29797564	0	5800642	5308714	5950108	1.00:0.84:0.00:2.78:6.78:0.00:1.32:1.21:1.35	4040271	21004454	5686488	1.00:5.20:1.41	5.2	53.48	1		47	65
213	Q804W0|Q804W0_DANRE	PVALB1	AADVDAALAAC(+57.02)QAADSFDYK	TRUE	4.54	6.62	1.5	990238	4446593	1.2786e+06	0	1.27575e+06	0	0	328567	0	1.58263e+06	1.00:0.29:0.00:0.29:0.00:0.00:0.07:0.00:0.36	2862598	1.27575e+06	955596	1.00:0.45:0.33	3	47.72	1	Carbamidomethylation	9	28
213	Q804W0|Q804W0_DANRE	PVALB1	AAADVDAALAAC(+57.02)QAADSFDYK	TRUE	0	10.64	0.3	544977	978476	1.64941e+06	0	2276913	0	0	0	0	0	1.00:1.69:0.00:2.33:0.00:0.00:0.00:0.00:0.00	1.31394e+06	2276913	0	1.00:1.73:0.00	64	47.93	1	Carbamidomethylation	8	28
213	Q804W0|Q804W0_DANRE	PVALB1	AFLSAGDSDGDGK	TRUE	2.48	4.82	0.1	705161090	73078952	0	0	3275883260	296252288	0	0	0	2701235460	1.00:0.00:0.00:44.83:4.05:0.00:0.00:0.00:36.96	73078952	1786067710	2701235460	1.00:24.44:36.96	36.96	43.5	1		85	97
213	Q804W0|Q804W0_DANRE	PVALB1	AFLSAGD	TRUE	21.53	57.04	3	4.96487e+06	0	812374	3.61155e+06	4.96198e+06	10907694	24390212	0	0	0	-:64.00:64.00:64.00:64.00:64.00:-:-:-	2.21196e+06	13419962	0	1.00:6.07:0.00	64	29.95	1		85	91
1076	Q58ER0|Q58ER0_DANRE	RBM39B	VLGVPIIVQASQAEK	TRUE	6.47	6.14	3.9	2.33571e+06	0	8.20197e+06	0	3.27812e+06	0	0	3.72688e+06	2.41467e+06	3.39974e+06	-:64.00:-:64.00:-:-:64.00:64.00:64.00	8.20197e+06	3.27812e+06	3180427	1.00:0.40:0.39	2.58	55.98	1		232	246
1076	Q58ER0|Q58ER0_DANRE	RBM39B	LAEGTGLQIPAAAK	TRUE	13.52	15.83	2.5	1.44213e+06	0	3.36803e+06	3609974	1.23047e+06	0	925089	2.32998e+06	0	1.51566e+06	-:64.00:64.00:64.00:-:64.00:64.00:-:64.00	3489000	1.07778e+06	1.92282e+06	1.00:0.31:0.55	3.24	42.47	1		377	390
793	Q90XS8|Q90XS8_DANRE	ALDH1A2	VFPTYNPATGEK	TRUE	0	2.01	1.2	420425	0	0	0	2864611	0	0	919215	0	0	-:-:-:64.00:-:-:64.00:-:-	0	2864611	919215	-:64.00:64.00	64	45.23	1		54	65
793	Q90XS8|Q90XS8_DANRE	ALDH1A2	VAFTGSTEVGK	TRUE	31.83	0.49	3.2	5.97232e+06	0	1.97878e+06	13205699	4818526	13020549	6.13363e+06	4536848	0	10056888	-:64.00:64.00:64.00:64.00:64.00:64.00:-:64.00	7592237	7990903	7296868	1.00:1.05:0.96	1.1	27.2	1		259	269
748	A0AB32TWK6|A0AB32TWK6_DANRE	ANK2B	LIGDPSLSSDLPSAK	TRUE	1.42	4.49	1	948371	0	0	3.71761e+06	0	805053	0	1.56816e+06	0	2.44453e+06	-:-:64.00:-:64.00:-:64.00:-:64.00	3.71761e+06	805053	2.00634e+06	1.00:0.22:0.54	4.62	37.74	1		3510	3524
748	A0AB32TWK6|A0AB32TWK6_DANRE	ANK2B	TLEQQENFSEVAR	TRUE	20.32	7.4	3.3	1.1027e+06	1.08922e+06	0	4.01833e+06	1156681	0	2.70887e+06	555082	396125	0	1.00:0.00:3.69:1.06:0.00:2.49:0.51:0.36:0.00	2553776	1.93278e+06	475603	1.00:0.76:0.19	5.37	32.57	1		1401	1413
1388	A0A8M9PQ24|A0A8M9PQ24_DANRE	AFDNA	TPLAPHSGPVSQPSR	TRUE	0	2.03	0.4	1.31876e+06	0	0	10890351	978530	0	0	0	0	0	-:-:64.00:64.00:-:-:-:-:-	10890351	978530	0	1.00:0.09:0.00	64	19.52	1		1333	1347
1388	A0A8M9PQ24|A0A8M9PQ24_DANRE	AFDNA	LAAGDQLLSVDGR	TRUE	75.09	0.08	1.9	3.61461e+06	655926	1.33743e+06	13522008	1.82951e+06	1.44669e+06	6.90569e+06	2208199	2.30114e+06	2.32494e+06	1.00:2.04:20.62:2.79:2.21:10.53:3.37:3.51:3.54	5171789	3393965	2.27809e+06	1.00:0.66:0.44	2.27	44.04	1		1029	1041
1077	F1QNF2|F1QNF2_DANRE	CBX3A	EVQEIEEFVVEK	TRUE	16.39	6.09	3.1	1018194	1.60689e+06	0	2.08118e+06	2.75341e+06	0	0	1.60847e+06	1.1138e+06	0	1.00:0.00:1.30:1.71:0.00:0.00:1.00:0.69:0.00	1844034	2.75341e+06	1.36113e+06	1.00:1.49:0.74	2.02	45.49	1		15	26
1077	F1QNF2|F1QNF2_DANRE	CBX3A	DSDEADLVPAR	TRUE	96.55	1.28	2	15199250	18462362	2097442	30014316	7.80348e+06	20316808	25876398	12973263	2.28204e+06	16967150	1.00:0.11:1.63:0.42:1.10:1.40:0.70:0.12:0.92	16858040	17998894	10740817	1.00:1.07:0.64	1.68	24.73	1		138	148
1077	F1QNF2|F1QNF2_DANRE	CBX3A	LTWHSC(+57.02)PEDEQQ	TRUE	8.5	4.51	0.5	2.33618e+06	5.66501e+06	0	0	4.04355e+06	0	0	4.7332e+06	0	6583854	1.00:0.00:0.00:0.71:0.00:0.00:0.84:0.00:1.16	5.66501e+06	4.04355e+06	5658527	1.00:0.71:1.00	1.4	42.86	1	Carbamidomethylation	166	177
628	A0A8M9PE33|A0A8M9PE33_DANRE	PABPC4	EFSPFGSITSAK	TRUE	14.89	6.51	1.3	1.68621e+06	0	2.26687e+06	7.07875e+06	2.79458e+06	0	0	1.67751e+06	1.35816e+06	0	-:64.00:64.00:64.00:-:-:64.00:64.00:-	4.67281e+06	2.79458e+06	1517835	1.00:0.60:0.32	3.08	49.38	1		314	325
628	A0A8M9PE33|A0A8M9PE33_DANRE	PABPC4	FSPAGPVLSIR	TRUE	22.57	6.85	0.7	1.96877e+06	0	2.6334e+06	0	3725244	0	0	3.61517e+06	3.99949e+06	3.74567e+06	-:64.00:-:64.00:-:-:64.00:64.00:64.00	2.6334e+06	3725244	3.78677e+06	1.00:1.41:1.44	1.44	54.78	1		32	42
628	A0A8M9PE33|A0A8M9PE33_DANRE	PABPC4	VGVTAATAAATS	TRUE	11.22	7.91	1.3	1.86471e+06	0	544406	0	2.85187e+06	7.33688e+06	3.03441e+06	0	3.01486e+06	0	-:64.00:-:64.00:64.00:64.00:-:64.00:-	544406	4407719	3.01486e+06	1.00:8.10:5.54	8.1	22.93	1		621	632
1522	A2BFS9|A2BFS9_DANRE	TCNBB	LNVGIGC(+57.02)YQPER	TRUE	30.26	10.51	2.9	1.80677e+06	3.52771e+06	3.07207e+06	0	828638	0	0	2694741	2415578	3.72222e+06	1.00:0.87:0.00:0.23:0.00:0.00:0.76:0.68:1.06	3.29989e+06	828638	2.94418e+06	1.00:0.25:0.89	3.98	45.23	1	Carbamidomethylation	120	131
1522	A2BFS9|A2BFS9_DANRE	TCNBB	FANELNTYPVTAPK	TRUE	32.88	101.97	2	3.966e+06	6515388	9428556	11090440	0	0	0	2.51639e+06	2.79102e+06	3.35223e+06	1.00:1.45:1.70:0.00:0.00:0.00:0.39:0.43:0.51	9011461	0	2886547	1.00:0.00:0.32	64	44.01	1		47	60
1543	A0AB32TER0|A0AB32TER0_DANRE	BRD3A	EYQDAQTFAADVR	TRUE	76.73	2.51	2.7	5388502	4.03339e+06	5840743	9232418	2918720	9470466	4757237	2.20639e+06	4.93307e+06	5104086	1.00:1.45:2.29:0.72:2.35:1.18:0.55:1.22:1.27	6368850	5.71547e+06	4.08118e+06	1.00:0.90:0.64	1.56	40.47	1		352	364
748	A0AB32TZJ5|A0AB32TZJ5_DANRE	ANK2B	LIGDPSLSSDLPSAK	TRUE	1.42	4.49	1	948371	0	0	3.71761e+06	0	805053	0	1.56816e+06	0	2.44453e+06	-:-:64.00:-:64.00:-:64.00:-:64.00	3.71761e+06	805053	2.00634e+06	1.00:0.22:0.54	4.62	37.74	1		3366	3380
748	A0AB32TZJ5|A0AB32TZJ5_DANRE	ANK2B	TLEQQENFSEVAR	TRUE	20.32	7.4	3.3	1.1027e+06	1.08922e+06	0	4.01833e+06	1156681	0	2.70887e+06	555082	396125	0	1.00:0.00:3.69:1.06:0.00:2.49:0.51:0.36:0.00	2553776	1.93278e+06	475603	1.00:0.76:0.19	5.37	32.57	1		1409	1421
166	Q7SXU3|Q7SXU3_DANRE	ALDH2.1	GYFIQPTVFGDVK	TRUE	0	10.49	1.4	1.08189e+06	0	0	0	0	0	5.08731e+06	2.50052e+06	2.14917e+06	0	-:-:-:-:-:64.00:64.00:64.00:-	0	5.08731e+06	2.32485e+06	-:64.00:64.00	64	54.57	1		394	406
166	Q7SXU3|Q7SXU3_DANRE	ALDH2.1	TIPIDGNYFC(+57.02)YTR	TRUE	34.74	9.41	1.5	2180265	3.05823e+06	3.27964e+06	7519307	1.90107e+06	0	0	1.90611e+06	1.95803e+06	0	1.00:1.07:2.46:0.62:0.00:0.00:0.62:0.64:0.00	4619059	1.90107e+06	1.93207e+06	1.00:0.41:0.42	2.43	49.98	1	Carbamidomethylation	159	171
166	Q7SXU3|Q7SXU3_DANRE	ALDH2.1	LMC(+57.02)GGAPAAER	TRUE	5.02	13.82	0.5	6.11718e+06	9999812	337858	30087246	0	0	14629738	0	0	0	1.00:0.03:3.01:0.00:0.00:1.46:0.00:0.00:0.00	13474972	14629738	0	1.00:1.09:0.00	64	20.56	1	Carbamidomethylation	383	393
166	Q7SXU3|Q7SXU3_DANRE	ALDH2.1	SLEEVIER	TRUE	65.67	0.27	2	15805104	7.34773e+06	14744093	43961716	7.4103e+06	19053594	21785182	10612711	0	17330616	1.00:2.01:5.98:1.01:2.59:2.96:1.44:0.00:2.36	22017846	16083024	13971664	1.00:0.73:0.63	1.58	44.94	1		428	435
166	Q7SXU3|Q7SXU3_DANRE	ALDH2.1	LGPALATGNTVVMK	TRUE	31.99	19.14	2.7	6.1953e+06	0	13914960	23828286	3.50386e+06	2.82726e+06	6540853	2.3638e+06	2.7787e+06	0	-:64.00:64.00:64.00:64.00:64.00:64.00:64.00:-	18871624	4.29066e+06	2.57125e+06	1.00:0.23:0.14	7.34	43.45	1		195	208
166	Q7SXU3|Q7SXU3_DANRE	ALDH2.1	VLGYISSGK	TRUE	46.3	6.65	1.5	2.19866e+06	3293071	3.74694e+06	0	2.80855e+06	0	1.23447e+06	3.28887e+06	2.65107e+06	2.76498e+06	1.00:1.14:0.00:0.85:0.00:0.37:1.00:0.81:0.84	3.52001e+06	2.02151e+06	2.90164e+06	1.00:0.57:0.82	1.74	46.58	1		369	377
166	Q7SXU3|Q7SXU3_DANRE	ALDH2.1	LADC(+57.02)IER	TRUE	71.98	6.05	0.9	27313228	27547142	28075214	78262392	18072922	13866506	35574152	16306364	1.61895e+06	26495418	1.00:1.02:2.84:0.66:0.50:1.29:0.59:0.06:0.96	44628248	22504526	14806911	1.00:0.50:0.33	3.01	38.31	1	Carbamidomethylation	107	113
166	Q7SXU3|Q7SXU3_DANRE	ALDH2.1	TFVQESIYDEFVER	TRUE	24.66	110.83	1.5	3.4905e+06	0	0	0	8657232	0	7.2162e+06	5174483	5117157	5249407	-:-:-:64.00:-:64.00:64.00:64.00:64.00	0	7936716	5180349	-:64.00:64.00	64	53.79	1		324	337
629	X1WET9|X1WET9_DANRE	EIF3BA	ITNEFYPDADGK	TRUE	74.88	0.96	1.6	6773642	7.65942e+06	948315	14116850	5.70025e+06	5834847	9869537	7.30062e+06	794367	8738569	1.00:0.12:1.84:0.74:0.76:1.29:0.95:0.10:1.14	7.57486e+06	7134878	5611187	1.00:0.94:0.74	1.35	27.27	1		85	96
629	X1WET9|X1WET9_DANRE	EIF3BA	TGIFANDVK	TRUE	34.33	1.98	1	2.75811e+06	2.41801e+06	3.43091e+06	0	2626010	0	6393643	3.75575e+06	2.8475e+06	3.35115e+06	1.00:1.42:0.00:1.09:0.00:2.64:1.55:1.18:1.39	2924463	4.50983e+06	3318133	1.00:1.54:1.13	1.54	49.47	1		184	192
629	X1WET9|X1WET9_DANRE	EIF3BA	GTQGVVTNFEIFR	TRUE	13.66	90.84	1.8	2020088	0	0	0	4453795	0	3.78617e+06	2811892	4.13786e+06	2991075	-:-:-:64.00:-:64.00:64.00:64.00:64.00	0	4.11998e+06	3.31361e+06	-:64.00:64.00	64	52.67	1		404	416
629	X1WET9|X1WET9_DANRE	EIF3BA	NLFNVVDC(+57.02)K	TRUE	39.47	3.22	1.1	3.01725e+06	0	2.51046e+06	8652590	2.88077e+06	5252530	0	2658434	3.09308e+06	2.10739e+06	-:64.00:64.00:64.00:64.00:-:64.00:64.00:64.00	5.58152e+06	4066652	2.61963e+06	1.00:0.73:0.47	2.13	49.68	1	Carbamidomethylation	376	384
629	X1WET9|X1WET9_DANRE	EIF3BA	VNLFTDFDK	TRUE	0.35	0.01	0.5	1.12108e+06	0	0	5683699	1.63108e+06	0	0	2.77493e+06	0	0	-:-:64.00:64.00:-:-:64.00:-:-	5683699	1.63108e+06	2.77493e+06	1.00:0.29:0.49	3.48	53.3	1		131	139
252	Q6P3G5|Q6P3G5_DANRE	AMPD1	YQYAEPR	TRUE	17.67	4.1	0.9	11048826	8531354	0	18774958	2.43241e+06	11899782	50856408	6.33088e+06	613635	0	1.00:0.00:2.20:0.29:1.39:5.96:0.74:0.07:0.00	13653156	21729534	3472258	1.00:1.59:0.25	6.26	19.59	1		390	396
252	Q6P3G5|Q6P3G5_DANRE	AMPD1	HVTGFDSVDDESK	TRUE	0	8.11	0.7	2.02724e+06	0	767316	0	4564333	9748495	1.57121e+06	0	1.5938e+06	0	-:64.00:-:64.00:64.00:64.00:-:64.00:-	767316	10224183	1.5938e+06	1.00:13.32:2.08	13.32	37.15	2		476	488
252	Q6P3G5|Q6P3G5_DANRE	AMPD1	NSVLQSGLSAEEK	TRUE	74.71	8.55	2.4	18833162	10481089	2.05268e+06	21413736	29637968	36919016	35404788	13286923	3.82371e+06	16478546	1.00:0.20:2.04:2.83:3.52:3.38:1.27:0.36:1.57	11315834	33987256	11196394	1.00:3.00:0.99	3.04	26.52	1		656	668
252	Q6P3G5|Q6P3G5_DANRE	AMPD1	PGEDPFC(+57.02)TK	TRUE	4.4	4.23	0.8	3.66344e+06	6110951	0	0	13043037	0	0	7.41576e+06	0	6.40125e+06	1.00:0.00:0.00:2.13:0.00:0.00:1.21:0.00:1.05	6110951	13043037	6.90851e+06	1.00:2.13:1.13	2.13	43.96	1	Carbamidomethylation	161	169
252	Q6P3G5|Q6P3G5_DANRE	AMPD1	TNVAQIR	TRUE	13.71	14.11	1.4	2.8752e+06	1.31394e+06	983223	0	0	15751605	5491600	1.49999e+06	836440	0	1.00:0.75:0.00:0.00:11.99:4.18:1.14:0.64:0.00	1.14858e+06	10621602	1.16821e+06	1.00:9.25:1.02	9.25	28.52	1		689	695
252	Q6P3G5|Q6P3G5_DANRE	AMPD1	YNPVGASELR	TRUE	28.28	11.41	2.4	21023758	0	1.33906e+06	30923712	54749612	35948360	63933520	0	2.31956e+06	0	-:64.00:64.00:64.00:64.00:64.00:-:64.00:-	16131387	51543832	2.31956e+06	1.00:3.20:0.14	22.22	25.32	1		350	359
252	Q6P3G5|Q6P3G5_DANRE	AMPD1	FPNTPSQFLR	TRUE	40.98	8.58	3.6	9939099	0	7548076	9738140	18795274	5.98439e+06	32709750	3.5503e+06	6810964	4314995	-:64.00:64.00:64.00:64.00:64.00:64.00:64.00:64.00	8643108	19163140	4892086	1.00:2.22:0.57	3.92	49.1	1		129	138
252	Q6P3G5|Q6P3G5_DANRE	AMPD1	LSTC(+57.02)DMC(+57.02)EIAR	TRUE	7.72	3.94	1	1.61846e+06	4.01875e+06	0	0	5504181	0	0	1.87436e+06	0	3.16884e+06	1.00:0.00:0.00:1.37:0.00:0.00:0.47:0.00:0.79	4.01875e+06	5504181	2521601	1.00:1.37:0.63	2.18	42.95	1	Carbamidomethylation; Carbamidomethylation	645	655
252	Q6P3G5|Q6P3G5_DANRE	AMPD1	LSIYGC(+57.02)NPNEWAK	TRUE	10.27	4.95	2.5	1.03198e+06	973301	452701	0	5329237	0	0	598342	1.93425e+06	0	1.00:0.47:0.00:5.48:0.00:0.00:0.61:1.99:0.00	713001	5329237	1.2663e+06	1.00:7.47:1.78	7.47	50.29	1	Carbamidomethylation	397	409
252	Q6P3G5|Q6P3G5_DANRE	AMPD1	NPLLEFHK	TRUE	32.71	69.27	1.5	5.50758e+06	0	0	0	4.19262e+06	23794400	12251394	4757008	3.2388e+06	1.33401e+06	-:-:-:64.00:64.00:64.00:64.00:64.00:64.00	0	13412804	3.10994e+06	-:64.00:64.00	64	57.66	1		603	610
299	Q6P2A9|Q6P2A9_DANRE	FUBP1	SVTLTGSPDAIMTAK	TRUE	49.42	2.63	3.7	4.40411e+06	1.5284e+06	4536894	17025338	1.39614e+06	9224727	0	2.26766e+06	2.0563e+06	1.60152e+06	1.00:2.97:11.14:0.91:6.04:0.00:1.48:1.35:1.05	7696879	5.31043e+06	1.97516e+06	1.00:0.69:0.26	3.9	44.06	1		136	150
299	Q6P2A9|Q6P2A9_DANRE	FUBP1	AGGGGGGGESLDVPVPR	TRUE	0	2.01	1	7.4025e+06	28679068	0	0	0	0	0	0	0	37943444	1.00:0.00:0.00:0.00:0.00:0.00:0.00:0.00:1.32	28679068	0	37943444	1.00:0.00:1.32	64	41.29	1		260	276
299	Q6P2A9|Q6P2A9_DANRE	FUBP1	IQFKPDDGSTPER	TRUE	3.5	7.97	0.8	5.2989e+06	0	239293	26702760	0	16966460	3.08334e+06	0	698258	0	-:64.00:64.00:-:64.00:64.00:-:64.00:-	17018220	10024900	698258	1.00:0.59:0.04	24.37	21.93	2		301	313
299	Q6P2A9|Q6P2A9_DANRE	FUBP1	QQAAYYGQGAPQAMGGAPQAQQGQ	TRUE	0	0.07	1	1.77769e+06	0	679228	0	0	14720483	0	0	599533	0	-:64.00:-:-:64.00:-:-:64.00:-	679228	14720483	599533	1.00:21.67:0.88	24.55	24.89	1		619	642
299	Q6P2A9|Q6P2A9_DANRE	FUBP1	LLSEIVEK	TRUE	24.09	7.58	2.4	7.58382e+06	0	0	21519290	0	9204911	19053928	10178749	1.443e+06	6.85449e+06	-:-:64.00:-:64.00:64.00:64.00:64.00:64.00	21519290	14129420	6.15875e+06	1.00:0.66:0.29	3.49	28.84	1		152	159
299	Q6P2A9|Q6P2A9_DANRE	FUBP1	GSPQQIDYAR	TRUE	70.19	4.39	3	20512022	15644081	21110386	47536888	8709712	19341086	36177136	16641016	1.65345e+06	17794438	1.00:1.35:3.04:0.56:1.24:2.31:1.06:0.11:1.14	28097118	21409312	12029634	1.00:0.76:0.43	2.34	35.63	1		429	438
299	Q6P2A9|Q6P2A9_DANRE	FUBP1	IQIAPDSGGMPDR	TRUE	57.82	1.71	2.3	3.64288e+06	3441071	528089	13738627	2.27208e+06	4.52974e+06	2.53339e+06	2.31876e+06	366676	3057513	1.00:0.15:3.99:0.66:1.32:0.74:0.67:0.11:0.89	5.9026e+06	3111739	1.91432e+06	1.00:0.53:0.32	3.08	26.68	1		123	135
299	Q6P2A9|Q6P2A9_DANRE	FUBP1	AQHAADIITDLLR	TRUE	21.27	6.95	2.6	1.30888e+06	0	1.07817e+06	0	1.12695e+06	7.80326e+06	0	0	533826	1.23773e+06	-:64.00:-:64.00:64.00:-:-:64.00:64.00	1.07817e+06	4.4651e+06	885776	1.00:4.14:0.82	5.04	58.6	1		324	336
991	A0A8M3B020|A0A8M3B020_DANRE	EIF4G1A	EPC(+57.02)APVEPEEAEEK	TRUE	8.24	40.03	3.4	2.39123e+06	0	502695	8281879	0	5.76677e+06	6.96976e+06	0	0	0	-:64.00:64.00:-:64.00:64.00:-:-:-	4392287	6.36827e+06	0	1.00:1.45:0.00	64	21.38	1	Carbamidomethylation	405	418
991	A0A8M3B020|A0A8M3B020_DANRE	EIF4G1A	STGEQDQGRPTTSTLNR	TRUE	35.4	11.12	2.3	3623655	2.44124e+06	4793044	0	3474129	0	3.13613e+06	6.11069e+06	5706789	6.95088e+06	1.00:1.96:0.00:1.42:0.00:1.28:2.50:2.34:2.85	3617140	3.30513e+06	6.25612e+06	1.00:0.91:1.73	1.89	46.59	1		1132	1148
419	Q803A1|Q803A1_DANRE	ANXA5B	LSGFEIEESIQR	TRUE	25.22	7.47	1.9	1.94677e+06	2.40899e+06	1.88927e+06	0	6.44463e+06	0	0	3.66007e+06	1.20627e+06	1911715	1.00:0.78:0.00:2.68:0.00:0.00:1.52:0.50:0.79	2.14913e+06	6.44463e+06	2.25935e+06	1.00:3.00:1.05	3	49.98	1		212	223
419	Q803A1|Q803A1_DANRE	ANXA5B	YGTDEGQFITILGNR	TRUE	41.19	8.51	1.1	2.38729e+06	4.60913e+06	3098587	0	4347222	0	0	3.19235e+06	3031833	3.20652e+06	1.00:0.67:0.00:0.94:0.00:0.00:0.69:0.66:0.70	3.85386e+06	4347222	3.14357e+06	1.00:1.13:0.82	1.38	53.84	1		183	197
419	Q803A1|Q803A1_DANRE	ANXA5B	GAGTDDQTLIR	TRUE	0	2.01	1.2	3.02778e+06	13032147	0	0	0	0	0	0	0	14217843	1.00:0.00:0.00:0.00:0.00:0.00:0.00:0.00:1.09	13032147	0	14217843	1.00:0.00:1.09	64	41.28	1		257	267
419	Q803A1|Q803A1_DANRE	ANXA5B	DLEEDVTGDTGGHFER	TRUE	28.6	8.28	1.1	3.34119e+06	5.02034e+06	5397299	0	6961984	0	0	3.87789e+06	6027475	2785712	1.00:1.08:0.00:1.39:0.00:0.00:0.77:1.20:0.55	5.20882e+06	6961984	4.9801e+06	1.00:1.34:0.96	1.4	50.62	2		134	149
419	Q803A1|Q803A1_DANRE	ANXA5B	SEVDLLDIR	TRUE	0	10.79	1.1	1.39434e+06	0	0	0	5.55431e+06	0	0	0	3.27821e+06	3.71655e+06	-:-:-:64.00:-:-:-:64.00:64.00	0	5.55431e+06	3.49738e+06	-:64.00:64.00	64	53.44	1		273	281
419	Q803A1|Q803A1_DANRE	ANXA5B	SPNEVNEIK	TRUE	23.53	0.33	2.2	6218125	0	12032883	7.28797e+06	0	5.55652e+06	11708573	7.07785e+06	0	12299330	-:64.00:64.00:-:64.00:64.00:64.00:-:64.00	9660427	8632544	9688590	1.00:0.89:1.00	1.12	27.52	1		116	124
419	Q803A1|Q803A1_DANRE	ANXA5B	QQGIQESLIQSDAQALFAAGEQK	TRUE	9.78	6.4	2	584154	1157968	1.28292e+06	0	1.19781e+06	0	0	0	1.08921e+06	529466	1.00:1.11:0.00:1.03:0.00:0.00:0.00:0.94:0.46	1.22045e+06	1.19781e+06	809340	1.00:0.98:0.66	1.51	52.26	1		160	182
1044	A0A8M9PWI4|A0A8M9PWI4_DANRE	ATP2B3B	SSTTDGLSDNPTDLEK	TRUE	10.04	47.66	2.4	1.52698e+06	0	0	0	0	7.37718e+06	2.82462e+06	1.36978e+06	132702	2.03858e+06	-:-:-:-:64.00:64.00:64.00:64.00:64.00	0	5100899	1.18036e+06	-:64.00:64.00	64	24.47	1		72	87
1044	A0A8M9PWI4|A0A8M9PWI4_DANRE	ATP2B3B	IQESFTDVEGLC(+57.02)QR	TRUE	0	67.05	2.3	1.51782e+06	0	0	0	936662	3.60343e+06	9120247	0	0	0	-:-:-:64.00:64.00:64.00:-:-:-	0	4553447	0	-:64.00:-	64	30.52	1	Carbamidomethylation	56	69
214	Q5XJ12|Q5XJ12_DANRE	HSPA9	SQFEGIVADLIR	TRUE	7.99	49.97	2.6	2.13483e+06	0	1.61561e+06	2.92744e+06	2762315	0	11908132	0	0	0	-:64.00:64.00:64.00:-:64.00:-:-:-	2.27153e+06	7.33522e+06	0	1.00:3.23:0.00	64	57.73	1		352	363
214	Q5XJ12|Q5XJ12_DANRE	HSPA9	NAVVTVPAYFNDSQR	TRUE	37.58	9.03	1.6	12515699	16837832	20950130	0	15555395	0	0	19502710	16427053	23368172	1.00:1.24:0.00:0.92:0.00:0.00:1.16:0.98:1.39	18893980	15555395	19765978	1.00:0.82:1.05	1.27	46.2	1		191	205
214	Q5XJ12|Q5XJ12_DANRE	HSPA9	SQVFSTAADGQTQVEIK	TRUE	3.9	9.13	1.2	5386590	5.37851e+06	1.45245e+06	24873876	0	3.42756e+06	9574691	3.77223e+06	0	0	1.00:0.27:4.62:0.00:0.64:1.78:0.70:0.00:0.00	10568277	6.50112e+06	3.77223e+06	1.00:0.62:0.36	2.8	33.77	1		472	488
214	Q5XJ12|Q5XJ12_DANRE	HSPA9	EQQIVIQSSGGLSK	TRUE	87.7	3.27	0.9	13764323	9705616	2701793	13513075	5453496	55512180	14179362	10309145	1.93515e+06	10569090	1.00:0.28:1.39:0.56:5.72:1.46:1.06:0.20:1.09	8640161	25048346	7604463	1.00:2.90:0.88	3.29	25.53	1		545	558
214	Q5XJ12|Q5XJ12_DANRE	HSPA9	ETAESYLGQSVK	TRUE	0	2.01	0.9	3.63765e+06	12409492	0	0	0	0	0	0	0	20329380	1.00:0.00:0.00:0.00:0.00:0.00:0.00:0.00:1.64	12409492	0	20329380	1.00:0.00:1.64	64	41.43	1		179	190
214	Q5XJ12|Q5XJ12_DANRE	HSPA9	QAATSLQQASLK	TRUE	62.77	3.18	1.4	8979778	6.3006e+06	710092	17626986	7048655	16475365	15899159	7.65642e+06	1.09491e+06	8005816	1.00:0.11:2.80:1.12:2.61:2.52:1.22:0.17:1.27	8.21256e+06	13141060	5585715	1.00:1.60:0.68	2.35	22.86	1		638	649
214	Q5XJ12|Q5XJ12_DANRE	HSPA9	TTPSVVAFTSDGER	TRUE	91.64	1.43	1.5	35661808	28744630	2.98165e+06	99168240	27936852	41055440	48780464	31788304	4303356	36197340	1.00:0.10:3.45:0.97:1.43:1.70:1.11:0.15:1.26	43631508	39257584	24096334	1.00:0.90:0.55	1.81	38.64	1		89	102
214	Q5XJ12|Q5XJ12_DANRE	HSPA9	QAVTNPNNTLYATK	TRUE	79.18	1.91	3.5	9037727	9841615	1.39877e+06	14430185	5.17961e+06	16640248	14082148	7455802	1.70381e+06	10607356	1.00:0.14:1.47:0.53:1.69:1.43:0.76:0.17:1.08	8556857	11967335	6.58899e+06	1.00:1.40:0.77	1.82	23.21	1		111	124
214	Q5XJ12|Q5XJ12_DANRE	HSPA9	VQQTVQDLFGR	TRUE	39.43	8.8	1.1	8586884	11137528	12549013	0	12936290	0	0	13488508	12969768	14200846	1.00:1.13:0.00:1.16:0.00:0.00:1.21:1.16:1.28	11843270	12936290	13553041	1.00:1.09:1.14	1.14	48.68	1		398	408
214	Q5XJ12|Q5XJ12_DANRE	HSPA9	DAGQIAGLNVLR	TRUE	39.54	8.89	0.9	13094572	16291513	20288760	0	18255012	0	0	22087748	18769580	22158538	1.00:1.25:0.00:1.12:0.00:0.00:1.36:1.15:1.36	18290136	18255012	21005288	1.00:1.00:1.15	1.15	48.71	1		210	221
214	Q5XJ12|Q5XJ12_DANRE	HSPA9	VINEPTAAALAYGLDK	TRUE	39.49	8.93	2	4.04446e+06	5299612	7513661	0	5.49182e+06	0	0	5.70578e+06	6306935	6082353	1.00:1.42:0.00:1.04:0.00:0.00:1.08:1.19:1.15	6.40664e+06	5.49182e+06	6.03169e+06	1.00:0.86:0.94	1.17	51.06	1		222	237
1411	A0A8M3APJ1|A0A8M3APJ1_DANRE	SH3BGR	VFLASSSGSTAIK	TRUE	36.73	3.57	2.3	4.97402e+06	4385237	6.21171e+06	0	6692946	0	6.17627e+06	8460908	5184333	7.65474e+06	1.00:1.42:0.00:1.53:0.00:1.41:1.93:1.18:1.75	5298476	6434609	7.09999e+06	1.00:1.21:1.34	1.34	46.9	1		5	17
1411	A0A8M3APJ1|A0A8M3APJ1_DANRE	SH3BGR	IDYAQLDIASNEDNR	TRUE	45.21	11.64	1.4	3.42292e+06	0	2461916	0	3.96894e+06	12806448	4081380	3.3189e+06	1.3472e+06	2.82151e+06	-:64.00:-:64.00:64.00:64.00:64.00:64.00:64.00	2461916	6952257	2.49587e+06	1.00:2.82:1.01	2.82	41.71	1		32	46
83	A0A8M9PRQ0|A0A8M9PRQ0_DANRE	PLECA	LPVQAVC(+57.02)DFK	TRUE	44.77	0.04	2.6	2.10046e+06	590377	1.44259e+06	6.48955e+06	1.48994e+06	1.40931e+06	3.34262e+06	1.30854e+06	2.83124e+06	0	1.00:2.44:10.99:2.52:2.39:5.66:2.22:4.80:0.00	2.84084e+06	2.08062e+06	2069890	1.00:0.73:0.73	1.37	44.04	1	Carbamidomethylation	835	844
83	A0A8M9PRQ0|A0A8M9PRQ0_DANRE	PLECA	DVPLAFDGIR	TRUE	25.77	1.24	0.7	5606685	0	5.15445e+06	6901636	4.37022e+06	0	15532722	5680012	5.80999e+06	7.01113e+06	-:64.00:64.00:64.00:-:64.00:64.00:64.00:64.00	6028043	9951471	6.16705e+06	1.00:1.65:1.02	1.65	49.62	1		2677	2686
83	A0A8M9PRQ0|A0A8M9PRQ0_DANRE	PLECA	SFEGAVQAGQVK	TRUE	14.24	9.63	1.1	4.16911e+06	0	2638862	11790270	4138767	9404513	6647592	2.902e+06	0	0	-:64.00:64.00:64.00:64.00:64.00:64.00:-:-	7214566	6.73029e+06	2.902e+06	1.00:0.93:0.40	2.49	31.25	1		362	373
83	A0A8M9PRQ0|A0A8M9PRQ0_DANRE	PLECA	ALVEPIASPLK	TRUE	21.47	3.99	1.4	2.16034e+06	0	2.09398e+06	10697446	885237	3025251	0	1.08023e+06	1.66095e+06	0	-:64.00:64.00:64.00:64.00:-:64.00:64.00:-	6395711	1955244	1.37059e+06	1.00:0.31:0.21	4.67	47.82	1		1330	1340
83	A0A8M9PRQ0|A0A8M9PRQ0_DANRE	PLECA	NTAETELLQLR	TRUE	31.29	8.53	2.8	2.42932e+06	2.40061e+06	2.25851e+06	9549269	3.55848e+06	0	0	1.85378e+06	0	2.24327e+06	1.00:0.94:3.98:1.48:0.00:0.00:0.77:0.00:0.93	4736128	3.55848e+06	2.04852e+06	1.00:0.75:0.43	2.31	50.22	1		1508	1518
83	A0A8M9PRQ0|A0A8M9PRQ0_DANRE	PLECA	TVLDDELQR	TRUE	6.86	17.81	6.8	4.23225e+06	0	0	0	9518966	11429181	14840951	0	2301128	0	-:-:-:64.00:64.00:64.00:-:64.00:-	0	11929699	2301128	-:64.00:64.00	64	26.4	1		1766	1774
83	A0A8M9PRQ0|A0A8M9PRQ0_DANRE	PLECA	LLEAQLATGGIIDPEK	TRUE	17.04	4.81	2	1.10357e+06	650700	0	5194997	702184	0	2.72038e+06	0	348822	315043	1.00:0.00:7.98:1.08:0.00:4.18:0.00:0.54:0.48	2.92285e+06	1711281	331932	1.00:0.59:0.11	8.81	49.36	1		3167	3182
83	A0A8M9PRQ0|A0A8M9PRQ0_DANRE	PLECA	LAAEQELIR	TRUE	0	11.54	4.1	1.88009e+06	4483216	0	0	0	0	0	6475995	5.96164e+06	0	1.00:0.00:0.00:0.00:0.00:0.00:1.44:1.33:0.00	4483216	0	6218817	1.00:0.00:1.39	64	43.94	1		1745	1753
83	A0A8M9PRQ0|A0A8M9PRQ0_DANRE	PLECA	SQQVEEALLSR	TRUE	25.09	8.17	2.7	5.29349e+06	0	0	12141731	6830391	5829970	4.47462e+06	9862474	0	8502194	-:-:64.00:64.00:64.00:64.00:64.00:-:64.00	12141731	5.71166e+06	9182334	1.00:0.47:0.76	2.13	35.28	1		1476	1486
83	A0A8M9PRQ0|A0A8M9PRQ0_DANRE	PLECA	ANLTVPFGR	TRUE	13.79	7.39	1	5.67255e+06	4696186	0	19345420	0	11192834	11532027	0	0	4286444	1.00:0.00:4.12:0.00:2.38:2.46:0.00:0.00:0.91	12020803	11362430	4286444	1.00:0.95:0.36	2.8	31.74	1		2942	2950
83	A0A8M9PRQ0|A0A8M9PRQ0_DANRE	PLECA	EAVDVSSGLDGSQQR	TRUE	65.95	4.11	3.6	8524779	6876395	9848796	0	4.11057e+06	22600250	17228824	5547416	1.45241e+06	9058346	1.00:1.43:0.00:0.60:3.29:2.51:0.81:0.21:1.32	8.3626e+06	14646548	5352725	1.00:1.75:0.64	2.74	34.94	1		892	906
83	A0A8M9PRQ0|A0A8M9PRQ0_DANRE	PLECA	LEDLLQDAVEEK	TRUE	0	0	2	1.57461e+06	0	0	7.34906e+06	2.72173e+06	0	0	4100729	0	0	-:-:64.00:64.00:-:-:64.00:-:-	7.34906e+06	2.72173e+06	4100729	1.00:0.37:0.56	2.7	46.83	1		788	799
83	A0A8M9PRQ0|A0A8M9PRQ0_DANRE	PLECA	DSQDSGLFGADDR	TRUE	58.62	10.65	1.9	3.89408e+06	4.96262e+06	4644524	5.69236e+06	5428449	0	8080979	2.53982e+06	599353	3.09865e+06	1.00:0.94:1.15:1.09:0.00:1.63:0.51:0.12:0.62	5.09983e+06	6754714	2079277	1.00:1.32:0.41	3.25	39.62	1		967	979
83	A0A8M9PRQ0|A0A8M9PRQ0_DANRE	PLECA	GDEC(+57.02)ALVNNSQPYK	TRUE	27.8	8.63	2.3	1.0727e+06	1.06427e+06	138449	3.19731e+06	0	1.91137e+06	2.20909e+06	1.13384e+06	0	0	1.00:0.13:3.00:0.00:1.80:2.08:1.07:0.00:0.00	1466678	2.06023e+06	1.13384e+06	1.00:1.40:0.77	1.82	23.49	1	Carbamidomethylation	853	866
83	A0A8M9PRQ0|A0A8M9PRQ0_DANRE	PLECA	SSVPASELLEAK	TRUE	22.6	5.26	2.9	3.15751e+06	0	3709291	9174721	0	5506342	4755187	1706486	3.56559e+06	0	-:64.00:64.00:-:64.00:64.00:64.00:64.00:-	6442006	5.13076e+06	2636039	1.00:0.80:0.41	2.44	35.26	1		3013	3024
83	A0A8M9PRQ0|A0A8M9PRQ0_DANRE	PLECA	EIEASQTQLQK	TRUE	0	11.53	1.2	1.36911e+06	0	0	3.26601e+06	0	3.77648e+06	5.27952e+06	0	0	0	-:-:64.00:-:64.00:64.00:-:-:-	3.26601e+06	4.528e+06	0	1.00:1.39:0.00	64	19.56	1		1163	1173
83	A0A8M9PRQ0|A0A8M9PRQ0_DANRE	PLECA	DC(+57.02)IGGVIVEPNQK	TRUE	13.76	79.75	2.3	1.53922e+06	1.11465e+06	2.07947e+06	0	3.16083e+06	3.14556e+06	4352493	0	0	0	1.00:1.87:0.00:2.84:2.82:3.90:0.00:0.00:0.00	1.59706e+06	3.55296e+06	0	1.00:2.22:0.00	64	38.84	1	Carbamidomethylation	2732	2744
83	A0A8M9PRQ0|A0A8M9PRQ0_DANRE	PLECA	LTAINEATR	TRUE	20.32	9.29	2.2	9580327	0	262553	36783312	12696468	10718728	22093984	0	3.6679e+06	0	-:64.00:64.00:64.00:64.00:64.00:-:64.00:-	18522932	15169727	3.6679e+06	1.00:0.82:0.20	5.05	21.86	1		1875	1883
83	A0A8M9PRQ0|A0A8M9PRQ0_DANRE	PLECA	NLVDNITGQR	TRUE	25.45	1.57	2	7.51417e+06	5.03509e+06	0	17231048	8553312	10969240	10937807	11775823	3.12523e+06	0	1.00:0.00:3.42:1.70:2.18:2.17:2.34:0.62:0.00	11133068	10153453	7450528	1.00:0.91:0.67	1.49	28.76	1		4330	4339
1035	A0A8M6Z8V1|A0A8M6Z8V1_DANRE	HNRNPC	VPAPPPLSR	TRUE	1.83	3.94	1.8	7079646	21229594	0	0	21775532	0	0	10790805	0	9920881	1.00:0.00:0.00:1.03:0.00:0.00:0.51:0.00:0.47	21229594	21775532	10355843	1.00:1.03:0.49	2.1	43.76	1		140	148
1035	A0A8M6Z8V1|A0A8M6Z8V1_DANRE	HNRNPC	ASSASQLIASNVTNK	TRUE	84.74	0.36	1.7	4.45321e+06	4.2594e+06	612682	11426263	3137089	4885926	4.10006e+06	4.90664e+06	723339	6027510	1.00:0.14:2.68:0.74:1.15:0.96:1.15:0.17:1.42	5432782	4.04102e+06	3.88583e+06	1.00:0.74:0.72	1.4	26.18	1		4	18
1035	A0A8M6Z8V1|A0A8M6Z8V1_DANRE	HNRNPC	ADVEAIFSK	TRUE	70.51	4.08	2	4.5572e+06	1.72892e+06	1.9673e+06	11251263	2.71253e+06	8438568	7715400	2.66286e+06	2.65618e+06	1.88177e+06	1.00:1.14:6.51:1.57:4.88:4.46:1.54:1.54:1.09	4982494	6.28883e+06	2.40027e+06	1.00:1.26:0.48	2.62	45.5	1		41	49
794	A9JRY8|A9JRY8_DANRE	RAC3B	AVLC(+57.02)PPPVK	TRUE	5.63	5.64	1.5	8683360	17442806	0	353636	21087772	0	0	19920826	0	19345202	1.00:0.00:0.02:1.21:0.00:0.00:1.14:0.00:1.11	8898221	21087772	19633014	1.00:2.37:2.21	2.37	46.95	1	Carbamidomethylation	175	183
630	A0A8M2BAX4|A0A8M2BAX4_DANRE	EEF1DA	SEDQSELVSR	TRUE	56.96	2	1.9	11373187	14254370	322596	22717142	0	13216903	29536614	9402005	734606	12174448	1.00:0.02:1.59:0.00:0.93:2.07:0.66:0.05:0.85	12431369	21376758	7437020	1.00:1.72:0.60	2.87	19.71	1		69	78
630	A0A8M2BAX4|A0A8M2BAX4_DANRE	EEF1DA	QNIQQSLAGSQNASK	TRUE	0	0.01	1.1	626558	0	0	2.34821e+06	0	0	2.60634e+06	684466	0	0	-:-:64.00:-:-:64.00:64.00:-:-	2.34821e+06	2.60634e+06	684466	1.00:1.11:0.29	3.81	20.86	1		54	68
630	A0A8M2BAX4|A0A8M2BAX4_DANRE	EEF1DA	DASAILQDIAK	TRUE	56.28	3.44	2.7	4.05587e+06	2.69023e+06	2663121	12108288	1.80978e+06	0	11178114	2.24419e+06	2.16408e+06	1.64501e+06	1.00:0.99:4.50:0.67:0.00:4.16:0.83:0.80:0.61	5820547	6493947	2.01776e+06	1.00:1.12:0.35	3.22	46.98	1		41	51
630	A0A8M2BAX4|A0A8M2BAX4_DANRE	EEF1DA	LVPVGYGIK	TRUE	31.85	9.53	0.5	8054143	11353472	14483639	0	6926740	0	0	13711214	13787956	12224265	1.00:1.28:0.00:0.61:0.00:0.00:1.21:1.21:1.08	12918556	6926740	13241145	1.00:0.54:1.02	1.91	51.97	1		221	229
247	Q6PC82|Q6PC82_DANRE	YWHABL	AVTEGDIELSNEER	TRUE	0	3.75	0	6.48926e+06	58403380	0	0	0	0	0	0	0	0	1.00:0.00:0.00:0.00:0.00:0.00:0.00:0.00:0.00	58403380	0	0	1.00:0.00:0.00	64	41.02	1		28	41
247	Q6PC82|Q6PC82_DANRE	YWHABL	NSIIGNSQEAYK	TRUE	0	2.01	0.2	11471225	45627856	0	0	0	0	0	0	0	57613168	1.00:0.00:0.00:0.00:0.00:0.00:0.00:0.00:1.26	45627856	0	57613168	1.00:0.00:1.26	64	41.21	1		139	150
247	Q6PC82|Q6PC82_DANRE	YWHABL	YLAEVAVGEEK	TRUE	32.66	8.49	1.6	9617429	15045997	12852697	0	18051526	0	0	17167406	10364457	13074782	1.00:0.85:0.00:1.20:0.00:0.00:1.14:0.69:0.87	13949347	18051526	13535548	1.00:1.29:0.97	1.33	44.71	1		128	138
247	Q6PC82|Q6PC82_DANRE	YWHABL	EIC(+57.02)NDVLVLLDK	TRUE	39.64	4.64	2.9	2319866	2.94427e+06	618137	0	2488468	0	6.15893e+06	3.49967e+06	2.88671e+06	2.28261e+06	1.00:0.21:0.00:0.85:0.00:2.09:1.19:0.98:0.78	1.7812e+06	4323699	2.88966e+06	1.00:2.43:1.62	2.43	55.13	1	Carbamidomethylation	92	103
247	Q6PC82|Q6PC82_DANRE	YWHABL	TAFDEAIAELDSLNEESYK	TRUE	40.94	8.8	0.9	11170063	5285106	10974417	0	13348297	0	24610632	14397871	18136282	13777962	1.00:2.08:0.00:2.53:0.00:4.66:2.72:3.43:2.61	8.12976e+06	18979464	15437372	1.00:2.33:1.90	2.33	56.93	1		194	212
420	A8KBJ5|A8KBJ5_DANRE	SI:CH1073-153I20.2	STELLIRK	TRUE	70.28	12.22	1.2	13550149	382518	2.80461e+06	0	7.01648e+06	69122616	10919395	11134797	11058285	9512644	1.00:7.33:0.00:18.34:64.00:28.55:29.11:28.91:24.87	1.59356e+06	29019496	10568575	1.00:18.21:6.63	18.21	57.28	1		58	65
420	A8KBJ5|A8KBJ5_DANRE	SI:CH1073-153I20.2	STELLIR	TRUE	54.06	3.84	1.1	628840510	743926080	712846980	0	1288295300	239558320	1.85582e+06	953874750	705827780	1013379460	1.00:0.96:0.00:1.73:0.32:0.02:1.28:0.95:1.36	728386560	519647584	891027330	1.00:0.71:1.22	1.71	51.75	2		58	64
420	A8KBJ5|A8KBJ5_DANRE	SI:CH1073-153I20.2	DIQLARR	TRUE	2.57	56.28	1.3	610682	0	0	0	1.03216e+06	2.19868e+06	0	1.5063e+06	0	758987	-:-:-:64.00:64.00:-:64.00:-:64.00	0	1.61542e+06	1.13264e+06	-:64.00:64.00	64	53.58	1		124	130
420	A8KBJ5|A8KBJ5_DANRE	SI:CH1073-153I20.2	FQSSAVM(+15.99)	TRUE	3.74	5.79	1.9	986996	0	388284	0	0	7094362	851334	0	548980	0	-:64.00:-:-:64.00:64.00:-:64.00:-	388284	3.97285e+06	548980	1.00:10.23:1.41	10.23	20.63	1	Oxidation (M)	85	91
420	A8KBJ5|A8KBJ5_DANRE	SI:CH1073-153I20.2	YRPGTVALR	TRUE	69.54	5.97	0.6	245888912	32467458	90487152	0	114836688	1099323520	358278208	280094592	208346432	29166124	1.00:2.79:0.00:3.54:33.86:11.03:8.63:6.42:0.90	61477304	524146144	172535712	1.00:8.53:2.81	8.53	57.91	1		42	50
420	A8KBJ5|A8KBJ5_DANRE	SI:CH1073-153I20.2	LVREIAQDFK	TRUE	0	0.15	0.6	4.82608e+06	0	0	1.8828e+06	0	41395024	0	0	156899	0	-:-:64.00:-:64.00:-:-:64.00:-	1.8828e+06	41395024	156899	1.00:21.99:0.08	64	27.23	2		71	80
420	A8KBJ5|A8KBJ5_DANRE	SI:CH1073-153I20.2	EIAQDFK	TRUE	46.56	3.83	0.6	771519100	894506500	816073980	1431107200	839144260	618437630	597192580	689555070	30510566	1027143870	1.00:0.91:1.60:0.94:0.69:0.67:0.77:0.03:1.15	1158248960	844058370	635924610	1.00:0.73:0.55	1.82	41.75	2		74	80
510	A0AB32TP30|A0AB32TP30_DANRE	AP2A1	STIQEVLR	TRUE	28.47	2.5	2.5	16470190	0	10879128	86334856	0	15665699	9523922	13283590	0	12544514	-:64.00:64.00:-:64.00:64.00:64.00:-:64.00	48606992	12594810	12914052	1.00:0.26:0.27	3.86	36.65	1		557	564
510	A0AB32TP30|A0AB32TP30_DANRE	AP2A1	TC(+57.02)VSLAVSR	TRUE	9.17	8.45	2.7	5543156	0	1.53542e+06	14201353	5350931	27763042	0	0	1.03766e+06	0	-:64.00:64.00:64.00:64.00:-:-:64.00:-	7.86839e+06	16556986	1.03766e+06	1.00:2.10:0.13	15.96	24.53	1	Carbamidomethylation	224	232
510	A0AB32TP30|A0AB32TP30_DANRE	AP2A1	AQQVGSLLR	TRUE	26.62	6.9	2.3	5.54198e+06	0	5627793	26182112	0	6576109	4254795	1.00854e+06	348792	5.87964e+06	-:64.00:64.00:-:64.00:64.00:64.00:64.00:64.00	15904952	5415452	2.41232e+06	1.00:0.34:0.15	6.59	27.06	1		939	947
510	A0AB32TP30|A0AB32TP30_DANRE	AP2A1	AC(+57.02)NQLGQFLQHR	TRUE	9.41	14.54	2.3	1.03207e+06	0	0	0	0	0	4.0699e+06	1.50415e+06	2.33401e+06	1.38053e+06	-:-:-:-:-:64.00:64.00:64.00:64.00	0	4.0699e+06	1.73956e+06	-:64.00:64.00	64	53.95	1	Carbamidomethylation	330	341
510	A0AB32TP30|A0AB32TP30_DANRE	AP2A1	LLQC(+57.02)YPPPEDGAVK	TRUE	47.06	9.57	2.1	10115808	8510713	5.41087e+06	27485658	8250420	12823859	17311622	4.95344e+06	1.06376e+06	5231930	1.00:0.64:3.23:0.97:1.51:2.03:0.58:0.12:0.61	13802414	12795300	3.74971e+06	1.00:0.93:0.27	3.68	40.3	1	Carbamidomethylation	264	277
510	A0AB32TP30|A0AB32TP30_DANRE	AP2A1	YGGALQNLSLK	TRUE	0	2.01	1.5	395989	0	0	0	2.43318e+06	0	0	1.13073e+06	0	0	-:-:-:64.00:-:-:64.00:-:-	0	2.43318e+06	1.13073e+06	-:64.00:64.00	64	49.21	1		849	859
795	A0AB32TZX4|A0AB32TZX4_DANRE	PABPC1L	EFAPYGTITSAK	TRUE	15.62	4.13	0.8	2.88208e+06	4.22385e+06	4.61681e+06	0	4613373	1.85574e+06	0	5.14491e+06	5484009	0	1.00:1.09:0.00:1.09:0.44:0.00:1.22:1.30:0.00	4.42033e+06	3234557	5314460	1.00:0.73:1.20	1.64	54.02	1		313	324
215	A0A8M9QAD3|A0A8M9QAD3_DANRE	MYH11A	VAQLEEQLEQESR	TRUE	54.95	8.08	4.3	3969575	0	1.87675e+06	2.05213e+06	7034139	9280897	6.56924e+06	3.10872e+06	534056	5.27024e+06	-:64.00:64.00:64.00:64.00:64.00:64.00:64.00:64.00	1.96444e+06	7.62809e+06	2971008	1.00:3.88:1.51	3.88	33.69	1		1830	1842
215	A0A8M9QAD3|A0A8M9QAD3_DANRE	MYH11A	DLEAANTQFEEK	TRUE	1.63	17.47	2.2	1.68345e+06	0	0	0	1.68435e+06	4.15833e+06	8305286	0	0	1.00312e+06	-:-:-:64.00:64.00:64.00:-:-:64.00	0	4715990	1.00312e+06	-:64.00:64.00	64	30.69	1		1407	1418
215	A0A8M9QAD3|A0A8M9QAD3_DANRE	MYH11A	AQTKEQADFAIEALAK	TRUE	8.85	17.09	0	3.85136e+06	4.16353e+06	7.22434e+06	20560236	0	0	2.71412e+06	0	0	0	1.00:1.74:4.94:0.00:0.00:0.65:0.00:0.00:0.00	10649371	2.71412e+06	0	1.00:0.25:0.00	64	40.14	1		418	433
215	A0A8M9QAD3|A0A8M9QAD3_DANRE	MYH11A	IADFSSNLAEEEEK	TRUE	30.52	60.78	2.5	1.83589e+06	0	0	0	2.21669e+06	4.50886e+06	6.18331e+06	1.67591e+06	178051	1.76021e+06	-:-:-:64.00:64.00:64.00:64.00:64.00:64.00	0	4.30295e+06	1.20472e+06	-:64.00:64.00	64	33.2	1		1015	1028
215	A0A8M9QAD3|A0A8M9QAD3_DANRE	MYH11A	DLEGQIETSNK	TRUE	0	5.45	2.7	4.53637e+06	0	8697171	0	0	19832994	10877279	0	1.41991e+06	0	-:64.00:-:-:64.00:64.00:-:64.00:-	8697171	15355136	1.41991e+06	1.00:1.77:0.16	10.81	22.62	1		1635	1645
1078	E9QEQ1|E9QEQ1_DANRE	APOC2	TIYSDTVR	TRUE	82.71	2.33	1.9	91572216	45659444	4.02953e+06	225306352	104309376	89471176	156910368	79510352	6.91438e+06	112038960	1.00:0.09:4.93:2.28:1.96:3.44:1.74:0.15:2.45	91665112	116896976	66154564	1.00:1.28:0.72	1.77	22.94	1		70	77
1078	E9QEQ1|E9QEQ1_DANRE	APOC2	AVGTYAGIFQDQLYHILYSQDSH	TRUE	5.22	5.9	2.2	1.86205e+06	0	0	268741	2.69206e+06	0	11140374	0	0	2.65728e+06	-:-:64.00:64.00:-:64.00:-:-:64.00	268741	6.91622e+06	2.65728e+06	1.00:25.74:9.89	25.74	57.54	1		78	100
1078	E9QEQ1|E9QEQ1_DANRE	APOC2	GTIAVVVDTLK	TRUE	34.91	16.03	1.5	8.30611e+06	487601	0	0	18545024	20751918	6070526	15210811	7.44742e+06	6.24171e+06	1.00:0.00:0.00:38.03:42.56:12.45:31.20:15.27:12.80	487601	15122489	9633311	1.00:31.01:19.76	31.01	55.82	1		32	42
353	A0A8M2B9D5|A0A8M2B9D5_DANRE	HUWE1	LC(+57.02)VGSPVR	TRUE	0	15.22	1.6	5320722	0	0	12405328	9969710	3.3887e+06	22122764	0	0	0	-:-:64.00:64.00:64.00:64.00:-:-:-	12405328	11827057	0	1.00:0.95:0.00	64	24.16	1	Carbamidomethylation	1107	1114
353	A0A8M2B9D5|A0A8M2B9D5_DANRE	HUWE1	AIQDPAFSDGIR	TRUE	0	2.02	1.2	1205235	0	0	8694002	0	2.15311e+06	0	0	0	0	-:-:64.00:-:64.00:-:-:-:-	8694002	2.15311e+06	0	1.00:0.25:0.00	64	28.63	1		554	565
353	A0A8M2B9D5|A0A8M2B9D5_DANRE	HUWE1	AAVPLTTSDTK	TRUE	7.96	61	1.6	7.34634e+06	10481950	0	20770772	0	12275125	22589208	0	0	0	1.00:0.00:1.98:0.00:1.17:2.16:0.00:0.00:0.00	15626361	17432166	0	1.00:1.12:0.00	64	22.33	1		1538	1548
353	A0A8M2B9D5|A0A8M2B9D5_DANRE	HUWE1	SAVTSGAGSTTSGVVSGSLGSR	TRUE	75.2	4.09	2	4.54862e+06	3.29683e+06	751587	8.30628e+06	2.08091e+06	11210104	8830913	2.90572e+06	568442	2.9868e+06	1.00:0.23:2.52:0.63:3.40:2.68:0.88:0.17:0.91	4118230	7.37397e+06	2.15366e+06	1.00:1.79:0.52	3.42	24.77	1		1895	1916
353	A0A8M2B9D5|A0A8M2B9D5_DANRE	HUWE1	LPDLPLLS	TRUE	0	10.92	0.7	6.0343e+06	0	3938608	17194038	0	0	1.55081e+06	11182673	5.13053e+06	15312022	-:64.00:64.00:-:-:64.00:64.00:64.00:64.00	10566323	1.55081e+06	12540012	1.00:0.15:1.19	8.09	55.07	2		4004	4011
353	A0A8M2B9D5|A0A8M2B9D5_DANRE	HUWE1	DPLSSSSSELDTR	TRUE	75.52	1.73	1.9	7.43856e+06	3.62357e+06	7428505	15822803	2628624	10401068	11027946	5844191	1.34352e+06	8826796	1.00:2.05:4.37:0.73:2.87:3.04:1.61:0.37:2.44	8958294	8.01921e+06	5.33817e+06	1.00:0.90:0.60	1.68	35.85	1		3456	3468
353	A0A8M2B9D5|A0A8M2B9D5_DANRE	HUWE1	LSSTSLGSASSIQAAVR	TRUE	15.38	6.63	1.3	2100637	3.72457e+06	2.04183e+06	0	3.59818e+06	0	0	4351847	0	5.18931e+06	1.00:0.55:0.00:0.97:0.00:0.00:1.17:0.00:1.39	2883199	3.59818e+06	4770579	1.00:1.25:1.65	1.65	45.28	1		3870	3886
353	A0A8M2B9D5|A0A8M2B9D5_DANRE	HUWE1	SSESELC(+57.02)LETAR	TRUE	0	2.01	2.5	1071333	0	0	4.02616e+06	0	0	5615832	0	0	0	-:-:64.00:-:-:64.00:-:-:-	4.02616e+06	5615832	0	1.00:1.39:0.00	64	24.76	1	Carbamidomethylation	3291	3302
253	Q802C9|Q802C9_DANRE	EIF4A1A	ATQAMVLAPTR	TRUE	14.44	7.1	2.3	4.48785e+06	7436950	8.30546e+06	12788052	5444523	0	0	0	0	6.41566e+06	1.00:1.12:1.72:0.73:0.00:0.00:0.00:0.00:0.86	9510154	5444523	6.41566e+06	1.00:0.57:0.67	1.75	42.6	1		100	110
253	Q802C9|Q802C9_DANRE	EIF4A1A	LQADVPHIVVGTPGR	TRUE	0	10.14	1.1	7.59725e+06	0	0	38490436	0	25077532	4807312	0	0	0	-:-:64.00:-:64.00:64.00:-:-:-	38490436	15580089	0	1.00:0.40:0.00	64	29.69	2		147	161
253	Q802C9|Q802C9_DANRE	EIF4A1A	NDVQKLQADVPHIVVGTPGR	TRUE	35.93	8.1	1.6	4435509	2.82062e+06	2.92669e+06	0	10179210	0	0	6.97757e+06	7432382	9583118	1.00:1.04:0.00:3.61:0.00:0.00:2.47:2.64:3.40	2.87365e+06	10179210	7.99769e+06	1.00:3.54:2.78	3.54	56.23	1		142	161
300	Q6NZ29|Q6NZ29_DANRE	GLUD1A	YSTEVSVDEVK	TRUE	45.59	5.28	4.5	6.37911e+06	4.60293e+06	601982	13016370	11920328	9122544	12453572	5187518	506727	0	1.00:0.13:2.83:2.59:1.98:2.71:1.13:0.11:0.00	6073762	11165481	2.84712e+06	1.00:1.84:0.47	3.92	24.29	1		138	148
300	Q6NZ29|Q6NZ29_DANRE	GLUD1A	HGGAIPIVPTSDFQER	TRUE	0	0.07	0.6	2.26985e+06	0	0	16137340	0	3.92182e+06	0	0	369527	0	-:-:64.00:-:64.00:-:-:64.00:-	16137340	3.92182e+06	369527	1.00:0.24:0.02	43.67	30.73	2		467	482
300	Q6NZ29|Q6NZ29_DANRE	GLUD1A	DDDPNFFR	TRUE	13.79	4.08	1.8	3870073	0	4.80081e+06	11671627	0	4.66316e+06	6.012e+06	2.85549e+06	0	4827569	-:64.00:64.00:-:64.00:64.00:64.00:-:64.00	8236220	5.33758e+06	3841530	1.00:0.65:0.47	2.14	36.87	1		47	54
300	Q6NZ29|Q6NZ29_DANRE	GLUD1A	IIAEGANGPTTPEADK	TRUE	31.56	7.28	2.3	3.56233e+06	3917434	0	5.39193e+06	2.35497e+06	0	3.79765e+06	5.67246e+06	3.97892e+06	6.94758e+06	1.00:0.00:1.38:0.60:0.00:0.97:1.45:1.02:1.77	4654682	3.07631e+06	5532986	1.00:0.66:1.19	1.8	34.73	1		386	401
12	B8A569|B8A569_DANRE	MYHZ1.3	VTESMQSTLDSEVR	TRUE	13.88	7.39	2.4	43889880	109113904	552123	0	0	10041167	0	0	170940144	104361576	1.00:0.02:0.00:0.00:0.09:0.00:0.00:1.57:0.96	54833012	10041167	137650864	1.00:0.18:2.51	13.71	41.85	1		1595	1608
12	B8A569|B8A569_DANRE	MYHZ1.3	VTESM(+15.99)QSTLDSEVR	TRUE	61.76	15.78	2	43625024	21738488	13521822	28685490	38943800	100209208	63579760	42730276	32951860	50264504	1.00:0.62:1.32:1.79:4.61:2.92:1.97:1.52:2.31	23265572	80887064	41982212	1.00:3.48:1.80	3.48	36.85	2	Oxidation (M)	1595	1608
12	B8A569|B8A569_DANRE	MYHZ1.3	VRELETEIEAEQR	TRUE	32.88	7.2	2.5	18634646	10639655	20496478	0	33188616	21312894	0	33504336	26129736	22440104	1.00:1.93:0.00:3.12:2.00:0.00:3.15:2.46:2.11	19284512	39004072	27358058	1.00:2.02:1.42	2.02	54.52	2		1821	1833
1079	Q6NYE3|Q6NYE3_DANRE	PGM2	DLTTGYDSNQPNNK	TRUE	4.84	50.91	3.3	970506	351944	0	2.41795e+06	831192	978676	4.15478e+06	0	0	0	1.00:0.00:6.87:2.36:2.78:11.81:0.00:0.00:0.00	1.38495e+06	1.98822e+06	0	1.00:1.44:0.00	64	20.43	1		519	532
1079	Q6NYE3|Q6NYE3_DANRE	PGM2	EC(+57.02)GGFAISAVR	TRUE	48.16	10.25	1.2	2.98961e+06	0	0	5.76269e+06	3.12011e+06	6009672	2965416	3.16976e+06	2.22255e+06	3.65627e+06	-:-:64.00:64.00:64.00:64.00:64.00:64.00:64.00	5.76269e+06	4.03173e+06	3.01619e+06	1.00:0.70:0.52	1.91	42.96	1	Carbamidomethylation	508	518
1079	Q6NYE3|Q6NYE3_DANRE	PGM2	DPDPEFPTVK	TRUE	23.66	58.74	3.6	2.88329e+06	2.50998e+06	312715	6.19365e+06	3.96283e+06	4.73123e+06	8.2392e+06	0	0	0	1.00:0.12:2.47:1.58:1.88:3.28:0.00:0.00:0.00	3.00545e+06	5644423	0	1.00:1.88:0.00	64	28.25	1		281	290
511	A0A8M9PX80|A0A8M9PX80_DANRE	HNRNPL	NPSGPYPYTLK	TRUE	51.95	1.2	3.7	7.52072e+06	6017377	5799218	21337274	9619135	3111685	8275729	9008209	0	4517831	1.00:0.96:3.55:1.60:0.52:1.38:1.50:0.00:0.75	11051290	7002183	6763020	1.00:0.63:0.61	1.63	43.37	1		504	514
511	A0A8M9PX80|A0A8M9PX80_DANRE	HNRNPL	LNVC(+57.02)VSK	TRUE	38.39	5.55	2.7	8754574	7120247	5644473	20004426	8588970	10478654	12552350	6663925	443076	7.29505e+06	1.00:0.79:2.81:1.21:1.47:1.76:0.94:0.06:1.02	12663406	11059382	4800683	1.00:0.87:0.38	2.64	29.35	2	Carbamidomethylation	384	390
418	A0AB32T5T9|A0AB32T5T9_DANRE	COL11A2	ASGGAGPK	TRUE	72.58	7.9	2.3	6053711	897023	529293	9462648	2.3088e+06	22295988	14867218	1.21337e+06	2441635	467422	1.00:0.59:10.55:2.57:24.86:16.57:1.35:2.72:0.52	3.62965e+06	13157335	1.37414e+06	1.00:3.62:0.38	9.57	18.68	1		1717	1724
418	A0AB32T5T9|A0AB32T5T9_DANRE	COL11A2	TGPVGPQGQPG	TRUE	1.06	5.7	2.2	4529688	0	0	14084172	2.38901e+06	0	16001908	5.30839e+06	0	2.98371e+06	-:-:64.00:64.00:-:64.00:64.00:-:64.00	14084172	9195458	4146052	1.00:0.65:0.29	3.4	20.81	1		1592	1602
418	A0AB32T5T9|A0AB32T5T9_DANRE	COL11A2	GPPGPLGPPGLAGLR	TRUE	5.34	5.09	2.3	2.28607e+06	0	2.9885e+06	12757501	2.34957e+06	0	0	2.47909e+06	0	0	-:64.00:64.00:64.00:-:-:64.00:-:-	7.873e+06	2.34957e+06	2.47909e+06	1.00:0.30:0.31	3.35	52.62	1		1629	1643
418	A0AB32T5T9|A0AB32T5T9_DANRE	COL11A2	VPGFC(+57.02)TSR	TRUE	0	2.02	1.8	1.06444e+06	0	0	7.74428e+06	1.83566e+06	0	0	0	0	0	-:-:64.00:64.00:-:-:-:-:-	7.74428e+06	1.83566e+06	0	1.00:0.24:0.00	64	35.43	1	Carbamidomethylation	48	55
418	A0AB32T5T9|A0AB32T5T9_DANRE	COL11A2	VLQLPSLPEGVQK	TRUE	9.46	43.28	1.3	10702669	2.91413e+06	1.83249e+06	82982856	0	0	0	4.52144e+06	4.07311e+06	0	1.00:0.63:28.48:0.00:0.00:0.00:1.55:1.40:0.00	29243160	0	4.29727e+06	1.00:0.00:0.15	64	47.43	1		35	47
418	A0AB32T5T9|A0AB32T5T9_DANRE	COL11A2	FGQSAGEKGPVASAQEAQAQAILSQAR	TRUE	6.38	4.03	0	657404	1.30848e+06	0	0	2.22544e+06	0	0	620491	0	1.76223e+06	1.00:0.00:0.00:1.70:0.00:0.00:0.47:0.00:1.35	1.30848e+06	2.22544e+06	1.19136e+06	1.00:1.70:0.91	1.87	44.42	1		698	724
512	A4QN90|A4QN90_DANRE	ZGC:163061	SGMSLAALK	TRUE	43.71	7.76	2.1	20876888	9755868	14142076	29138714	8508605	15923195	92790928	7.36538e+06	6746553	3.52066e+06	1.00:1.45:2.99:0.87:1.63:9.51:0.75:0.69:0.36	18021268	40685676	6518559	1.00:2.26:0.36	6.24	48.73	2		47	55
512	A4QN90|A4QN90_DANRE	ZGC:163061	AGPGVGELIVK	TRUE	37.13	9.01	0.8	20088596	35077628	40504492	0	25188348	0	0	31050508	23501718	25474664	1.00:1.15:0.00:0.72:0.00:0.00:0.89:0.67:0.73	37791060	25188348	26675630	1.00:0.67:0.71	1.5	49.26	1		28	38
512	A4QN90|A4QN90_DANRE	ZGC:163061	AETAPAPAAAAPAK	TRUE	42.73	4.81	2.7	13119638	863572	18854734	1.60723e+06	1.07483e+06	70042376	16859162	422659	8218891	133294	1.00:21.83:1.86:1.24:64.00:19.52:0.49:9.52:0.15	7.10851e+06	29325456	2924948	1.00:4.13:0.41	10.03	18.65	1		2	15
512	A4QN90|A4QN90_DANRE	ZGC:163061	ALAASGYDVEK	TRUE	81	4.76	1.2	149450048	114218776	163374720	229586016	106035168	218540192	219885200	131559608	14877608	146973104	1.00:1.43:2.01:0.93:1.91:1.93:1.15:0.13:1.29	169059840	181486848	97803440	1.00:1.07:0.58	1.86	37.8	1		57	67
512	A4QN90|A4QN90_DANRE	ZGC:163061	PAPAAAAPAK	TRUE	74.86	1.01	0.5	24455150	5221331	13647340	12774168	1.14849e+06	146151136	19724058	3388656	10518905	7522255	1.00:2.61:2.45:0.22:27.99:3.78:0.65:2.01:1.44	10547613	55674564	7143272	1.00:5.28:0.68	7.79	22.27	1		6	15
1523	Q6PE19|Q6PE19_DANRE	RAB14L	TGENVEDAFLEAAK	TRUE	69.19	1.01	4.4	3.74632e+06	2.88477e+06	2.58323e+06	10949237	4222339	0	3.30725e+06	2.45527e+06	3988586	3.32622e+06	1.00:0.90:3.80:1.46:0.00:1.15:0.85:1.38:1.15	5472413	3764795	3.25669e+06	1.00:0.69:0.60	1.68	47.14	1		157	170
134	A6QL59|A6QL59_DANRE	HIST1H2A6	AGIQFPVGR	TRUE	48.3	9.28	0.7	2020761340	2243092990	2951835900	2.85154e+06	3332695550	0	0	3198036990	3055220990	3403118080	1.00:1.32:0.02:1.49:0.00:0.00:1.43:1.36:1.52	1732593540	3332695550	3218791940	1.00:1.92:1.86	1.92	49.82	1		22	30
1424	A0A8M9PAR6|A0A8M9PAR6_DANRE	UBAP2L	EGGLTSNPYSAGDLSK	TRUE	53.75	5.84	1.6	2.48361e+06	0	512324	3.94547e+06	1898201	5812097	6.34143e+06	2.08365e+06	496322	1.26299e+06	-:64.00:64.00:64.00:64.00:64.00:64.00:64.00:64.00	2.2289e+06	4683908	1.28099e+06	1.00:2.10:0.57	3.66	26.3	1		923	938
1424	A0A8M9PAR6|A0A8M9PAR6_DANRE	UBAP2L	TTTGGSTTGSQFLEQFK	TRUE	0	2.01	1	544362	0	0	3.65274e+06	0	0	0	0	1.24651e+06	0	-:-:64.00:-:-:-:-:64.00:-	3.65274e+06	0	1.24651e+06	1.00:0.00:0.34	64	37.88	1		393	409
631	A0AB32T3Z4|A0AB32T3Z4_DANRE	SEPTIN7B	IYEFPETDDEEENK	TRUE	7.62	8.8	1.3	1.94099e+06	0	0	2.57112e+06	1.33187e+06	3.59416e+06	5240027	1.80039e+06	0	2.93131e+06	-:-:64.00:64.00:64.00:64.00:64.00:-:64.00	2.57112e+06	3.38868e+06	2.36585e+06	1.00:1.32:0.92	1.43	34.24	1		169	182
1080	F1QUQ0|F1QUQ0_DANRE	IARS2	TTLTSALPR	TRUE	17.15	8.95	3.2	4930413	5.94566e+06	10704301	0	6.46715e+06	0	0	8.34055e+06	5.50932e+06	7406737	1.00:1.80:0.00:1.09:0.00:0.00:1.40:0.93:1.25	8324980	6.46715e+06	7085535	1.00:0.78:0.85	1.29	45.3	1		908	916
1080	F1QUQ0|F1QUQ0_DANRE	IARS2	DSFLSSIPGR	TRUE	52.89	1.4	2.9	3.97156e+06	2263009	2.36255e+06	9856159	2.36316e+06	3.17273e+06	10730824	2.45957e+06	0	2.53604e+06	1.00:1.04:4.36:1.04:1.40:4.74:1.09:0.00:1.12	4827238	5.42224e+06	2497803	1.00:1.12:0.52	2.17	46.73	1		856	865
1080	F1QUQ0|F1QUQ0_DANRE	IARS2	ALGDLGTNELTPVQIR	TRUE	50.5	1.49	1.6	2350778	1.11557e+06	1.66055e+06	5569866	1.21738e+06	0	6.70446e+06	1.24913e+06	1.28277e+06	2.35727e+06	1.00:1.49:4.99:1.09:0.00:6.01:1.12:1.15:2.11	2.782e+06	3.96092e+06	1.62972e+06	1.00:1.42:0.59	2.43	49.26	1		135	150
796	A0AB32TDI7|A0AB32TDI7_DANRE	LAMA5	TSLDSSC(+57.02)SELDQC(+57.02)NC(+57.02)RPNYSGPR	TRUE	0	2.01	0	395535	0	0	1.76513e+06	0	1.79469e+06	0	0	0	0	-:-:64.00:-:64.00:-:-:-:-	1.76513e+06	1.79469e+06	0	1.00:1.02:0.00	64	22.93	1	Carbamidomethylation; Carbamidomethylation; Carbamidomethylation	626	648
796	A0AB32TDI7|A0AB32TDI7_DANRE	LAMA5	ALHSQSAQSVSLR	TRUE	0	3.75	0	596533	0	0	0	0	5368797	0	0	0	0	-:-:-:-:64.00:-:-:-:-	0	5368797	0	-:64.00:-	64	20.65	1		1773	1785
796	A0AB32TDI7|A0AB32TDI7_DANRE	LAMA5	LC(+57.02)EPVTGEC(+57.02)IC(+57.02)PPR	TRUE	4.42	3.59	2	1.37236e+06	4.34591e+06	357903	0	3.9804e+06	0	0	0	0	3.66702e+06	1.00:0.08:0.00:0.92:0.00:0.00:0.00:0.00:0.84	2.35191e+06	3.9804e+06	3.66702e+06	1.00:1.69:1.56	1.69	43.69	1	Carbamidomethylation; Carbamidomethylation; Carbamidomethylation	1470	1483
796	A0AB32TDI7|A0AB32TDI7_DANRE	LAMA5	QEVPVSTYLDQ	TRUE	42.78	5.74	3.2	9104551	2.92518e+06	6298877	9629880	6288526	32035104	13145561	7.21725e+06	4.40058e+06	0	1.00:2.15:3.29:2.15:10.95:4.49:2.47:1.50:0.00	6.28465e+06	17156396	5.80892e+06	1.00:2.73:0.92	2.95	35.84	1		1640	1650
1524	Q6NUY9|Q6NUY9_DANRE	MAPRE1B	NIELIC(+57.02)QEK	TRUE	67.74	2.16	1.2	11658329	8498157	9937329	25024586	8.22476e+06	9657117	16076088	10804299	6.1753e+06	10527317	1.00:1.17:2.94:0.97:1.14:1.89:1.27:0.73:1.24	14486691	11319322	9168973	1.00:0.78:0.63	1.58	42.66	1	Carbamidomethylation	215	223
1037	A0A8M3BA22|A0A8M3BA22_DANRE	GANABA	SGGVERPFVLTR	TRUE	31.95	11.16	1.8	1.4338e+06	437827	0	0	1.75726e+06	0	2836006	2.79129e+06	2812712	2.26907e+06	1.00:0.00:0.00:4.01:0.00:6.48:6.38:6.42:5.18	437827	2296632	2.62436e+06	1.00:5.25:5.99	5.99	56.88	1		586	597
1037	A0A8M3BA22|A0A8M3BA22_DANRE	GANABA	AFFAGSQR	TRUE	27.58	9.41	1	7149926	9579620	18158400	0	6.46693e+06	0	0	10211128	7535646	12397611	1.00:1.90:0.00:0.68:0.00:0.00:1.07:0.79:1.29	13869010	6.46693e+06	10048128	1.00:0.47:0.72	2.14	47.36	1		598	605
1037	A0A8M3BA22|A0A8M3BA22_DANRE	GANABA	ALLDTLELSDSR	TRUE	6.71	4.52	1.5	589457	1.71508e+06	1.12609e+06	0	1.5117e+06	0	0	0	952247	0	1.00:0.66:0.00:0.88:0.00:0.00:0.00:0.56:0.00	1.42059e+06	1.5117e+06	952247	1.00:1.06:0.67	1.59	54.64	1		51	62
2237	Q6P038|Q6P038_DANRE	HMGA2	GEEAAGEASGSQEQPEPALAEPK	TRUE	51.62	11.25	2.2	4.53306e+06	3161457	1.85987e+06	1.63596e+06	4792676	23246890	3598208	1.63977e+06	862754	0	1.00:0.59:0.52:1.52:7.35:1.14:0.52:0.27:0.00	2.21909e+06	10545925	1.25126e+06	1.00:4.75:0.56	8.43	23.01	1		5	27
67	A0A8M9PJV9|A0A8M9PJV9_DANRE	PLECB	GLVPEDYALR	TRUE	19.9	9.5	2.3	3538521	0	1.83699e+06	4.49905e+06	2.4453e+06	4.53077e+06	16247930	2286635	0	0	-:64.00:64.00:64.00:64.00:64.00:64.00:-:-	3.16802e+06	7741336	2286635	1.00:2.44:0.72	3.39	40.27	1		3774	3783
67	A0A8M9PJV9|A0A8M9PJV9_DANRE	PLECB	LAAINEATR	TRUE	0	0	0.8	6.82526e+06	16989932	0	0	20066402	0	0	0	0	24370976	1.00:0.00:0.00:1.18:0.00:0.00:0.00:0.00:1.43	16989932	20066402	24370976	1.00:1.18:1.43	1.43	43.45	1		1850	1858
67	A0A8M9PJV9|A0A8M9PJV9_DANRE	PLECB	VRPELDEVTLR	TRUE	0	10.68	1.6	699035	0	0	0	0	0	2.94082e+06	1.78295e+06	1.56755e+06	0	-:-:-:-:-:64.00:64.00:64.00:-	0	2.94082e+06	1.67525e+06	-:64.00:64.00	64	55.42	1		518	528
67	A0A8M9PJV9|A0A8M9PJV9_DANRE	PLECB	TTVSVPFGR	TRUE	12.69	7.93	1.8	6.39128e+06	3.11493e+06	4820941	0	7920439	9712476	15813678	0	0	16139011	1.00:1.55:0.00:2.54:3.12:5.08:0.00:0.00:5.18	3.96794e+06	11148864	16139011	1.00:2.81:4.07	4.07	47.04	1		2901	2909
67	A0A8M9PJV9|A0A8M9PJV9_DANRE	PLECB	STATAATHTTVTSISQK	TRUE	0	3.75	0	138099	0	0	1.24289e+06	0	0	0	0	0	0	-:-:64.00:-:-:-:-:-:-	1.24289e+06	0	0	1.00:0.00:0.00	64	19.12	1		497	513
67	A0A8M9PJV9|A0A8M9PJV9_DANRE	PLECB	QLDIAAEAER	TRUE	0	2.01	0.3	1.23282e+06	0	0	4213690	0	6881693	0	0	0	0	-:-:64.00:-:64.00:-:-:-:-	4213690	6881693	0	1.00:1.63:0.00	64	25.63	1		2377	2386
67	A0A8M9PJV9|A0A8M9PJV9_DANRE	PLECB	GLIDQSAIDQYR	TRUE	25.82	10.72	1	3044328	2.90158e+06	0	8931577	2.16849e+06	5.80526e+06	6597179	0	994867	0	1.00:0.00:3.08:0.75:2.00:2.27:0.00:0.34:0.00	5916578	4856976	994867	1.00:0.82:0.17	5.95	37.44	1		4193	4204
67	A0A8M9PJV9|A0A8M9PJV9_DANRE	PLECB	IQAVPIIDSK	TRUE	19.56	7.02	2.3	4975010	0	5932600	19033316	5466869	0	0	7174669	0	7167636	-:64.00:64.00:64.00:-:-:64.00:-:64.00	12482958	5466869	7.17115e+06	1.00:0.44:0.57	2.28	45.7	1		1244	1253
67	A0A8M9PJV9|A0A8M9PJV9_DANRE	PLECB	LLPLSEQAINAR	TRUE	14.7	6.66	1	2.52542e+06	0	3692695	0	5.41107e+06	0	0	4375144	5.56688e+06	3.68299e+06	-:64.00:-:64.00:-:-:64.00:64.00:64.00	3692695	5.41107e+06	4.54167e+06	1.00:1.47:1.23	1.47	50.01	1		3202	3213
67	A0A8M9PJV9|A0A8M9PJV9_DANRE	PLECB	ISLEEAIR	TRUE	22.24	8.95	0.7	3.97985e+06	0	6728985	8793364	4423086	2443043	8586371	4843842	0	0	-:64.00:64.00:64.00:64.00:64.00:64.00:-:-	7.76117e+06	5.15083e+06	4843842	1.00:0.66:0.62	1.6	39.2	1		4388	4395
67	A0A8M9PJV9|A0A8M9PJV9_DANRE	PLECB	LQVSQLSDAQSR	TRUE	38.25	5.51	2.9	8939710	10435582	1.07389e+06	0	15802456	14413812	19211236	8210972	1.03066e+06	10278783	1.00:0.10:0.00:1.51:1.38:1.84:0.79:0.10:0.98	5.75473e+06	16475835	6506805	1.00:2.86:1.13	2.86	31	1		2389	2400
67	A0A8M9PJV9|A0A8M9PJV9_DANRE	PLECB	LTVEEVSNR	TRUE	0	2.01	1	4.22609e+06	0	0	14873557	0	0	23161240	0	0	0	-:-:64.00:-:-:64.00:-:-:-	14873557	23161240	0	1.00:1.56:0.00	64	22.22	1		3897	3905
67	A0A8M9PJV9|A0A8M9PJV9_DANRE	PLECB	SQQVEEALQSR	TRUE	0	3.75	0	2.44652e+06	0	0	0	0	22018638	0	0	0	0	-:-:-:-:64.00:-:-:-:-	0	22018638	0	-:64.00:-	64	54.14	1		1448	1458
67	A0A8M9PJV9|A0A8M9PJV9_DANRE	PLECB	LSIEAQETAR	TRUE	22.59	9.18	2.2	9925071	10435999	638756	9547037	0	37588852	24894146	0	6.22085e+06	0	1.00:0.06:0.91:0.00:3.60:2.39:0.00:0.60:0.00	6873931	31241500	6.22085e+06	1.00:4.54:0.90	5.02	22.88	1		2285	2294
67	A0A8M9PJV9|A0A8M9PJV9_DANRE	PLECB	AQVEPLTSPLK	TRUE	17.32	7.38	1.5	2376889	0	1.83474e+06	0	0	7.67986e+06	8.21019e+06	1.84291e+06	0	1.8243e+06	-:64.00:-:-:64.00:64.00:64.00:-:64.00	1.83474e+06	7945027	1.83361e+06	1.00:4.33:1.00	4.33	43.05	1		1302	1312
67	A0A8M9PJV9|A0A8M9PJV9_DANRE	PLECB	IIDEQTVSELNEGR	TRUE	86.91	0.76	1.9	4.38381e+06	5.54504e+06	436156	9301793	4.60285e+06	2963759	5606853	4.46865e+06	452125	6.0771e+06	1.00:0.08:1.68:0.83:0.53:1.01:0.81:0.08:1.10	5094330	4391153	3.66596e+06	1.00:0.86:0.72	1.39	28.13	1		3883	3896
67	A0A8M9PJV9|A0A8M9PJV9_DANRE	PLECB	GDEC(+57.02)ALINNSQPSR	TRUE	52.83	5.71	2.3	5125029	4.39815e+06	5.58296e+06	7.5687e+06	0	9789674	6984532	4409376	1238789	6153081	1.00:1.27:1.72:0.00:2.23:1.59:1.00:0.28:1.40	5849936	8387103	3.93375e+06	1.00:1.43:0.67	2.13	28.75	1	Carbamidomethylation	830	843
67	A0A8M9PJV9|A0A8M9PJV9_DANRE	PLECB	IVLTVAEEK	TRUE	0	2.01	0.1	1.50675e+06	0	0	8.10203e+06	0	5.45872e+06	0	0	0	0	-:-:64.00:-:64.00:-:-:-:-	8.10203e+06	5.45872e+06	0	1.00:0.67:0.00	64	27.18	1		2951	2959
67	A0A8M9PJV9|A0A8M9PJV9_DANRE	PLECB	AEEVLSSADQSSAPVLR	TRUE	92.38	2.59	1.3	5.47616e+06	5.30024e+06	814000	10684643	4.26793e+06	8794747	8580162	4.18094e+06	972389	5690416	1.00:0.15:2.02:0.81:1.66:1.62:0.79:0.18:1.07	5599628	7.21428e+06	3.61458e+06	1.00:1.29:0.65	2	28.32	1		1059	1075
2238	A8E5I0|A8E5I0_DANRE	GAMT	ISTTLMDISPPSEC(+57.02)K	TRUE	47	1.99	1.2	5959236	2.24262e+06	7.3663e+06	21703258	2.21827e+06	4991663	8.23439e+06	2859433	4.01719e+06	0	1.00:3.28:9.68:0.99:2.23:3.67:1.28:1.79:0.00	10437392	5148109	3.43831e+06	1.00:0.49:0.33	3.04	43.62	1	Carbamidomethylation	205	219
1479	A0A8M9QFN4|A0A8M9QFN4_DANRE	LOC110440168	LNQPAINIYTDK	TRUE	23.9	0.59	1.6	5689056	0	3.67459e+06	15455187	2.92187e+06	9865726	8838050	4.96314e+06	0	5482941	-:64.00:64.00:64.00:64.00:64.00:64.00:-:64.00	9564888	7208548	5223043	1.00:0.75:0.55	1.83	42.36	1		410	421
1479	A0A8M9QFN4|A0A8M9QFN4_DANRE	LOC110440168	GDATLSYEEPAFAK	TRUE	79.02	1.98	1.4	8956896	3.56766e+06	8938995	23006704	4.46565e+06	12780405	10727141	7043706	4.03014e+06	6.05167e+06	1.00:2.51:6.45:1.25:3.58:3.01:1.97:1.13:1.70	11837786	9324398	5708505	1.00:0.79:0.48	2.07	42.19	1		428	441
421	Q5SPJ4|Q5SPJ4_DANRE	SERPINA1	PEIAAAEINK	TRUE	78.5	8.71	0.9	31634558	28345676	22995272	59332648	17436152	55470116	65829724	12885922	1.52809e+06	20887424	1.00:0.81:2.09:0.62:1.96:2.32:0.45:0.05:0.74	36891200	46245332	11767146	1.00:1.25:0.32	3.93	38.28	1		186	195
421	Q5SPJ4|Q5SPJ4_DANRE	SERPINA1	ELEESIC(+57.02)R	TRUE	88.71	1.76	2	57678528	49964100	4.01815e+06	172362976	42380408	54019736	100394656	32926168	6500017	56540540	1.00:0.08:3.45:0.85:1.08:2.01:0.66:0.13:1.13	75448408	65598268	31988908	1.00:0.87:0.42	2.36	22.38	1	Carbamidomethylation	298	305
421	Q5SPJ4|Q5SPJ4_DANRE	SERPINA1	SSVDLFMPK	TRUE	23.96	6.64	1.5	5.24437e+06	0	6.58044e+06	24765536	2883291	5423950	0	0	3.79272e+06	3.75343e+06	-:64.00:64.00:64.00:64.00:-:-:64.00:64.00	15672990	4.15362e+06	3.77307e+06	1.00:0.27:0.24	4.15	52.44	1		318	326
421	Q5SPJ4|Q5SPJ4_DANRE	SERPINA1	VVDQFLK	TRUE	35.5	1.33	0.8	20633604	3.37901e+06	7167071	102620280	4.3748e+06	26111484	14607370	20940892	3300055	3.20148e+06	1.00:2.12:30.37:1.29:7.73:4.32:6.20:0.98:0.95	56583180	24734230	12260606	1.00:0.44:0.22	4.62	38.95	2		162	168
421	Q5SPJ4|Q5SPJ4_DANRE	SERPINA1	VSQVLHQAVMSVDEK	TRUE	0	3.75	0	554066	0	4986592	0	0	0	0	0	0	0	-:64.00:-:-:-:-:-:-:-	4986592	0	0	1.00:0.00:0.00	64	56.67	2		365	379
421	Q5SPJ4|Q5SPJ4_DANRE	SERPINA1	ADFSGMTEEVK	TRUE	0	10.05	3.8	3641836	0	792779	19990072	0	11993673	0	0	0	0	-:64.00:64.00:-:64.00:-:-:-:-	10391426	11993673	0	1.00:1.15:0.00	64	26.45	1		352	362
421	Q5SPJ4|Q5SPJ4_DANRE	SERPINA1	FSISATSK	TRUE	23.21	2.12	0.8	14338889	33276128	3733280	18111132	23063142	0	2170657	20419982	0	28275678	1.00:0.11:0.54:0.69:0.00:0.07:0.61:0.00:0.85	37659716	22263624	24347828	1.00:0.59:0.65	1.69	42.51	2		327	334
216	A0A8M9P5V8|A0A8M9P5V8_DANRE	MYBPC2B	FSEAFLR	TRUE	0	11.63	0.4	1434058	0	0	0	0	0	3.19789e+06	0	4.75902e+06	4.94961e+06	-:-:-:-:-:64.00:-:64.00:64.00	0	3.19789e+06	4.85432e+06	-:64.00:64.00	64	54.43	1		211	217
216	A0A8M9P5V8|A0A8M9P5V8_DANRE	MYBPC2B	EPPITITK	TRUE	0	3.52	1.8	1.18364e+06	0	0	5.54918e+06	701592	0	1.72945e+06	0	0	2672493	-:-:64.00:64.00:-:64.00:-:-:64.00	5.54918e+06	1.21552e+06	2672493	1.00:0.22:0.48	4.57	33.27	1		300	307
216	A0A8M9P5V8|A0A8M9P5V8_DANRE	MYBPC2B	FDGGAPLK	TRUE	0	2.26	0.9	1.80767e+06	0	0	10138483	0	0	5090080	973344	67156.1	0	-:-:64.00:-:-:64.00:64.00:64.00:-	10138483	5090080	520250	1.00:0.50:0.05	19.49	22.87	1		621	628
216	A0A8M9P5V8|A0A8M9P5V8_DANRE	MYBPC2B	FTAPLVDR	TRUE	26.63	0.58	2.8	4.36471e+06	0	340192	12956248	0	1.58118e+06	14552942	4.60427e+06	869831	4.37773e+06	-:64.00:64.00:-:64.00:64.00:64.00:64.00:64.00	6648220	8.06706e+06	3.28394e+06	1.00:1.21:0.49	2.46	29.13	1		1007	1014
216	A0A8M9P5V8|A0A8M9P5V8_DANRE	MYBPC2B	DDGNC(+57.02)EITGYTIQK	TRUE	40.51	1.94	3	1.48762e+06	1.75742e+06	356490	5306099	0	1.64702e+06	1597820	1.24926e+06	266800	1.20769e+06	1.00:0.20:3.02:0.00:0.94:0.91:0.71:0.15:0.69	2.47333e+06	1.62242e+06	907914	1.00:0.66:0.37	2.72	25.78	1	Carbamidomethylation	915	928
216	A0A8M9P5V8|A0A8M9P5V8_DANRE	MYBPC2B	AVNELGEDEVEC(+57.02)K	TRUE	61.46	2.93	2.9	6181402	7.00741e+06	1.14446e+06	7.67007e+06	0	11100056	10413344	6773936	1.58511e+06	9938226	1.00:0.16:1.09:0.00:1.58:1.49:0.97:0.23:1.42	5273981	10756700	6.09909e+06	1.00:2.04:1.16	2.04	23.01	1	Carbamidomethylation	1079	1091
216	A0A8M9P5V8|A0A8M9P5V8_DANRE	MYBPC2B	SPPALLGQPVTVR	TRUE	29.99	9.63	0.9	5.96858e+06	6.72893e+06	7978679	0	4.73671e+06	0	0	11655037	11960951	10656956	1.00:1.19:0.00:0.70:0.00:0.00:1.73:1.78:1.58	7353805	4.73671e+06	11424315	1.00:0.64:1.55	2.41	49.36	1		777	789
216	A0A8M9P5V8|A0A8M9P5V8_DANRE	MYBPC2B	DGVEVLPSDR	TRUE	37.86	6.53	2.4	7.76488e+06	10058935	20922020	17418144	7.38041e+06	2.59551e+06	0	0	1.45384e+06	10055100	1.00:2.08:1.73:0.73:0.26:0.00:0.00:0.14:1.00	16133033	4987958	5754472	1.00:0.31:0.36	3.23	37	1		430	439
216	A0A8M9P5V8|A0A8M9P5V8_DANRE	MYBPC2B	LTVDDVTDTTC(+57.02)SLK	TRUE	57.08	1.6	3.5	3668187	3.06537e+06	304635	7549548	1.95613e+06	6.27018e+06	6.9963e+06	2.39239e+06	0	4.47912e+06	1.00:0.10:2.46:0.64:2.05:2.28:0.78:0.00:1.46	3.63985e+06	5074205	3435755	1.00:1.39:0.94	1.48	34.21	1	Carbamidomethylation	700	713
216	A0A8M9P5V8|A0A8M9P5V8_DANRE	MYBPC2B	VVPGDAGGYR	TRUE	66.43	2.8	3.4	9141028	9024361	8.00148e+06	20083052	1.37487e+06	3.22301e+06	16144803	9662362	1.39771e+06	13357614	1.00:0.89:2.23:0.15:0.36:1.79:1.07:0.15:1.48	12369630	6.91423e+06	8139228	1.00:0.56:0.66	1.79	20.29	1		93	102
216	A0A8M9P5V8|A0A8M9P5V8_DANRE	MYBPC2B	IVDVPDPPENVK	TRUE	0	0	2.3	7.34012e+06	22678814	0	0	13882997	0	0	0	0	29499254	1.00:0.00:0.00:0.61:0.00:0.00:0.00:0.00:1.30	22678814	13882997	29499254	1.00:0.61:1.30	2.12	43.18	1		592	603
576	A0A8N7T6A8|A0A8N7T6A8_DANRE	SNAP91A	ASTPSVDLFGADLPAVSR	TRUE	1.23	4.14	0	636856	914909	0	0	2616453	0	0	1.0883e+06	0	1.11204e+06	1.00:0.00:0.00:2.86:0.00:0.00:1.19:0.00:1.22	914909	2616453	1.10017e+06	1.00:2.86:1.20	2.86	53.82	1		286	303
576	A0A8N7T6A8|A0A8N7T6A8_DANRE	SNAP91A	SAEPSAAVTEPAASEPTK	TRUE	85.69	10.7	2.5	6639454	2.31809e+06	515053	4577640	3.86653e+06	29208858	12528265	2.2844e+06	1.38061e+06	3.07564e+06	1.00:0.22:1.97:1.67:12.60:5.40:0.99:0.60:1.33	2.47026e+06	15201218	2246884	1.00:6.15:0.91	6.77	21.13	1		41	58
1081	A0JMD3|A0JMD3_DANRE	UGGT1	TIDLC(+57.02)NNPQTK	TRUE	36.86	1.26	3.4	3.2036e+06	3377878	5126375	4990488	2.95479e+06	0	4890030	2.98876e+06	0	4504073	1.00:1.52:1.48:0.87:0.00:1.45:0.88:0.00:1.33	4498247	3.92241e+06	3746419	1.00:0.87:0.83	1.2	36.63	1	Carbamidomethylation	1459	1469
1081	A0JMD3|A0JMD3_DANRE	UGGT1	GTLEGYQSTDR	TRUE	0	11.22	2.7	1.35254e+06	2.40063e+06	0	6032029	0	0	3.74022e+06	0	0	0	1.00:0.00:2.51:0.00:0.00:1.56:0.00:0.00:0.00	4.21633e+06	3.74022e+06	0	1.00:0.89:0.00	64	19.72	1		1504	1514
1081	A0JMD3|A0JMD3_DANRE	UGGT1	LNVQPSDSDYAVDIR	TRUE	33.13	1.05	3.7	3.21637e+06	1.53943e+06	0	10032166	0	4.36561e+06	4311533	3194201	2.96578e+06	2.53863e+06	1.00:0.00:6.52:0.00:2.84:2.80:2.07:1.93:1.65	5785799	4338572	2.89954e+06	1.00:0.75:0.50	2	39.51	1		417	431
84	Q6DRI2|Q6DRI2_DANRE	CLTCA	VANVELYYK	TRUE	1.8	70.19	1.9	3.00297e+06	0	0	0	0	10318794	9489449	2.72267e+06	4495801	0	-:-:-:-:64.00:64.00:64.00:64.00:-	0	9904122	3.60923e+06	-:64.00:64.00	64	30.29	1		1398	1406
84	Q6DRI2|Q6DRI2_DANRE	CLTCA	AHIAQLC(+57.02)EK	TRUE	0	2.01	0.9	1616397	0	0	10374349	0	0	0	4.17322e+06	0	0	-:-:64.00:-:-:-:64.00:-:-	10374349	0	4.17322e+06	1.00:0.00:0.40	64	27.41	1	Carbamidomethylation	611	619
84	Q6DRI2|Q6DRI2_DANRE	CLTCA	VSQPIEGHAAGFGQFK	TRUE	0.35	6.07	3.2	1.53128e+06	0	0	4.0722e+06	2598970	4.13696e+06	0	1.75761e+06	0	1.21575e+06	-:-:64.00:64.00:64.00:-:64.00:-:64.00	4.0722e+06	6735930	1.48668e+06	1.00:1.65:0.37	4.53	41.28	2		190	205
84	Q6DRI2|Q6DRI2_DANRE	CLTCA	VIQC(+57.02)FAETGQFPK	TRUE	43.87	9.75	1.4	5621530	0	0	13642128	3.75275e+06	12658881	7553022	4618518	2.60691e+06	5.76156e+06	-:-:64.00:64.00:64.00:64.00:64.00:64.00:64.00	13642128	7988218	4.329e+06	1.00:0.59:0.32	3.15	42.36	1	Carbamidomethylation	488	500
84	Q6DRI2|Q6DRI2_DANRE	CLTCA	NNRPSEGPLQTR	TRUE	0	80.59	0.6	909845	0	0	0	0	5366554	2.82205e+06	0	0	0	-:-:-:-:64.00:64.00:-:-:-	0	4.0943e+06	0	-:64.00:-	64	18.79	1		572	583
84	Q6DRI2|Q6DRI2_DANRE	CLTCA	NNLAGAEELFGR	TRUE	67.83	2.55	1.9	11696984	9881627	15006530	26168998	13283394	0	7.25526e+06	16476298	12528906	4671845	1.00:1.52:2.65:1.34:0.00:0.73:1.67:1.27:0.47	17019052	10269328	11225683	1.00:0.60:0.66	1.66	47.65	1		355	366
84	Q6DRI2|Q6DRI2_DANRE	CLTCA	FNNLFAGGNFAEAAK	TRUE	38.05	8.92	0.5	1.8975e+06	3.32683e+06	3.29882e+06	0	2.58459e+06	0	0	3431062	2.04529e+06	2.39091e+06	1.00:0.99:0.00:0.78:0.00:0.00:1.03:0.61:0.72	3.31283e+06	2.58459e+06	2.62242e+06	1.00:0.78:0.79	1.28	53.61	1		368	382
84	Q6DRI2|Q6DRI2_DANRE	CLTCA	ESIDSYIK	TRUE	0	4.25	2.6	1.67124e+06	3.30295e+06	0	0	5.04387e+06	0	0	0	3.7907e+06	2.90367e+06	1.00:0.00:0.00:1.53:0.00:0.00:0.00:1.15:0.88	3.30295e+06	5.04387e+06	3347184	1.00:1.53:1.01	1.53	45.82	1		1123	1130
84	Q6DRI2|Q6DRI2_DANRE	CLTCA	SVNEALNNLFISEEDYQALR	TRUE	19.43	96.64	2.5	1.43143e+06	0	0	0	2.45037e+06	0	3.08831e+06	2300529	2.24691e+06	2.79675e+06	-:-:-:64.00:-:64.00:64.00:64.00:64.00	0	2.76934e+06	2.44806e+06	-:64.00:64.00	64	53.87	1		1462	1481
84	Q6DRI2|Q6DRI2_DANRE	CLTCA	LLLPWLESR	TRUE	32.38	13.45	1.3	8.22177e+06	0	1.62672e+06	0	11027626	33437202	14167106	9441007	2.00212e+06	2294176	-:64.00:-:64.00:64.00:64.00:64.00:64.00:64.00	1.62672e+06	19543978	4.5791e+06	1.00:12.01:2.81	12.01	58.38	1		857	865
1082	A0A0N9NXZ8|A0A0N9NXZ8_DANRE	OPN1MW1	SPLGDDESSSVSTSK	TRUE	30.91	49.53	1.5	16571456	0	0	0	1.65462e+06	77601968	56253656	6379833	904725	6.3483e+06	-:-:-:64.00:64.00:64.00:64.00:64.00:64.00	0	45170084	4544287	-:64.00:64.00	64	19.65	1		326	340
1082	A0A0N9NXZ8|A0A0N9NXZ8_DANRE	OPN1MW1	TEVSSVSPA	TRUE	0	15.14	1.5	3596448	0	0	0	0	27182328	4.87933e+06	0	306376	0	-:-:-:-:64.00:64.00:-:64.00:-	0	16030828	306376	-:64.00:64.00	64	21.27	1		341	349
1082	A0A0N9NXZ8|A0A0N9NXZ8_DANRE	OPN1MW1	SC(+57.02)MLNTLFC(+57.02)GK	TRUE	3.36	19.15	1.2	1.51332e+06	0	0	0	3755094	4.49758e+06	4957359	409816	0	0	-:-:-:64.00:64.00:64.00:64.00:-:-	0	4.40335e+06	409816	-:64.00:64.00	64	53.65	1	Carbamidomethylation; Carbamidomethylation	315	325
1525	Q6DGL9|Q6DGL9_DANRE	RPL38	DFLLTAR	TRUE	23.89	12.03	1	11906095	3.11564e+06	8887196	0	17090588	34640536	0	15845584	13125696	14449621	1.00:2.85:0.00:5.49:11.12:0.00:5.09:4.21:4.64	6001417	25865560	14979930	1.00:4.31:2.50	4.31	54.14	2		10	16
1525	Q6DGL9|Q6DGL9_DANRE	RPL38	QSLPPGLAVK	TRUE	57.31	1.05	1.1	23918760	6346519	21043678	83116696	19722916	2407050	30409180	21856576	3108509	27257712	1.00:3.32:13.10:3.11:0.38:4.79:3.44:0.49:4.29	36835632	17513048	17407600	1.00:0.48:0.47	2.12	42.26	1		58	67
2057	A0A8M2BCR7|A0A8M2BCR7_DANRE	DPF2	TGQSEELVSC(+57.02)SDC(+57.02)GR	TRUE	50.52	0.99	2.2	1.37561e+06	1.02826e+06	146790	4.05672e+06	743788	0	3388346	1.19133e+06	127880	1.69738e+06	1.00:0.14:3.95:0.72:0.00:3.30:1.16:0.12:1.65	1.74392e+06	2.06607e+06	1.00553e+06	1.00:1.18:0.58	2.05	27.32	1	Carbamidomethylation; Carbamidomethylation	307	321
797	F1Q7G9|F1Q7G9_DANRE	PRSS59	AEDLPQLGLAR	TRUE	1.18	3.74	0.8	4.3046e+06	0	0	25723810	0	0	4.87261e+06	0	4267511	3877503	-:-:64.00:-:-:64.00:-:64.00:64.00	25723810	4.87261e+06	4072507	1.00:0.19:0.16	6.32	38.25	1		465	475
797	F1Q7G9|F1Q7G9_DANRE	PRSS59	DISGDLPAVFIK	TRUE	7.11	59.5	0.6	911775	0	569493	2487464	0	0	0	929893	2.45991e+06	1.75921e+06	-:64.00:64.00:-:-:-:64.00:64.00:64.00	1.52848e+06	0	1.71634e+06	1.00:0.00:1.12	64	52.57	1		441	452
797	F1Q7G9|F1Q7G9_DANRE	PRSS59	SLAAENPEC(+57.02)PLLVK	TRUE	0	4.12	0.9	2.77131e+06	0	0	13253030	0	4.1988e+06	4373502	0	3.11644e+06	0	-:-:64.00:-:64.00:64.00:-:64.00:-	13253030	4286149	3.11644e+06	1.00:0.32:0.24	4.25	31.91	1	Carbamidomethylation	213	226
797	F1Q7G9|F1Q7G9_DANRE	PRSS59	TFSQSC(+57.02)INTQYK	TRUE	39.1	2.71	3.1	2.45246e+06	883214	3.32529e+06	6638521	0	2407309	3.82992e+06	1.84989e+06	447287	2.69073e+06	1.00:3.76:7.52:0.00:2.73:4.34:2.09:0.51:3.05	3.61568e+06	3.11862e+06	1.66264e+06	1.00:0.86:0.46	2.17	30.56	1	Carbamidomethylation	326	337
216	A0A8M9PXG3|A0A8M9PXG3_DANRE	MYBPC2B	FSEAFLR	TRUE	0	11.63	0.4	1434058	0	0	0	0	0	3.19789e+06	0	4.75902e+06	4.94961e+06	-:-:-:-:-:64.00:-:64.00:64.00	0	3.19789e+06	4.85432e+06	-:64.00:64.00	64	54.43	1		212	218
216	A0A8M9PXG3|A0A8M9PXG3_DANRE	MYBPC2B	EPPITITK	TRUE	0	3.52	1.8	1.18364e+06	0	0	5.54918e+06	701592	0	1.72945e+06	0	0	2672493	-:-:64.00:64.00:-:64.00:-:-:64.00	5.54918e+06	1.21552e+06	2672493	1.00:0.22:0.48	4.57	33.27	1		301	308
216	A0A8M9PXG3|A0A8M9PXG3_DANRE	MYBPC2B	FDGGAPLK	TRUE	0	2.26	0.9	1.80767e+06	0	0	10138483	0	0	5090080	973344	67156.1	0	-:-:64.00:-:-:64.00:64.00:64.00:-	10138483	5090080	520250	1.00:0.50:0.05	19.49	22.87	1		622	629
216	A0A8M9PXG3|A0A8M9PXG3_DANRE	MYBPC2B	FTAPLVDR	TRUE	26.63	0.58	2.8	4.36471e+06	0	340192	12956248	0	1.58118e+06	14552942	4.60427e+06	869831	4.37773e+06	-:64.00:64.00:-:64.00:64.00:64.00:64.00:64.00	6648220	8.06706e+06	3.28394e+06	1.00:1.21:0.49	2.46	29.13	1		1008	1015
216	A0A8M9PXG3|A0A8M9PXG3_DANRE	MYBPC2B	DDGNC(+57.02)EITGYTIQK	TRUE	40.51	1.94	3	1.48762e+06	1.75742e+06	356490	5306099	0	1.64702e+06	1597820	1.24926e+06	266800	1.20769e+06	1.00:0.20:3.02:0.00:0.94:0.91:0.71:0.15:0.69	2.47333e+06	1.62242e+06	907914	1.00:0.66:0.37	2.72	25.78	1	Carbamidomethylation	916	929
216	A0A8M9PXG3|A0A8M9PXG3_DANRE	MYBPC2B	AVNELGEDEVEC(+57.02)K	TRUE	61.46	2.93	2.9	6181402	7.00741e+06	1.14446e+06	7.67007e+06	0	11100056	10413344	6773936	1.58511e+06	9938226	1.00:0.16:1.09:0.00:1.58:1.49:0.97:0.23:1.42	5273981	10756700	6.09909e+06	1.00:2.04:1.16	2.04	23.01	1	Carbamidomethylation	1080	1092
216	A0A8M9PXG3|A0A8M9PXG3_DANRE	MYBPC2B	SPPALLGQPVTVR	TRUE	29.99	9.63	0.9	5.96858e+06	6.72893e+06	7978679	0	4.73671e+06	0	0	11655037	11960951	10656956	1.00:1.19:0.00:0.70:0.00:0.00:1.73:1.78:1.58	7353805	4.73671e+06	11424315	1.00:0.64:1.55	2.41	49.36	1		778	790
216	A0A8M9PXG3|A0A8M9PXG3_DANRE	MYBPC2B	DGVEVLPSDR	TRUE	37.86	6.53	2.4	7.76488e+06	10058935	20922020	17418144	7.38041e+06	2.59551e+06	0	0	1.45384e+06	10055100	1.00:2.08:1.73:0.73:0.26:0.00:0.00:0.14:1.00	16133033	4987958	5754472	1.00:0.31:0.36	3.23	37	1		431	440
216	A0A8M9PXG3|A0A8M9PXG3_DANRE	MYBPC2B	LTVDDVTDTTC(+57.02)SLK	TRUE	57.08	1.6	3.5	3668187	3.06537e+06	304635	7549548	1.95613e+06	6.27018e+06	6.9963e+06	2.39239e+06	0	4.47912e+06	1.00:0.10:2.46:0.64:2.05:2.28:0.78:0.00:1.46	3.63985e+06	5074205	3435755	1.00:1.39:0.94	1.48	34.21	1	Carbamidomethylation	701	714
216	A0A8M9PXG3|A0A8M9PXG3_DANRE	MYBPC2B	VVPGDAGGYR	TRUE	66.43	2.8	3.4	9141028	9024361	8.00148e+06	20083052	1.37487e+06	3.22301e+06	16144803	9662362	1.39771e+06	13357614	1.00:0.89:2.23:0.15:0.36:1.79:1.07:0.15:1.48	12369630	6.91423e+06	8139228	1.00:0.56:0.66	1.79	20.29	1		94	103
216	A0A8M9PXG3|A0A8M9PXG3_DANRE	MYBPC2B	IVDVPDPPENVK	TRUE	0	0	2.3	7.34012e+06	22678814	0	0	13882997	0	0	0	0	29499254	1.00:0.00:0.00:0.61:0.00:0.00:0.00:0.00:1.30	22678814	13882997	29499254	1.00:0.61:1.30	2.12	43.18	1		593	604
507	A0A8M9P0F1|A0A8M9P0F1_DANRE	SI:CH211-266G18.10	GAEVDSAEDILEEQK	TRUE	40.48	3.21	0.9	3.84836e+06	0	3.00978e+06	9212805	1.60869e+06	7599415	5.52595e+06	1.11923e+06	2997202	3.56219e+06	-:64.00:64.00:64.00:64.00:64.00:64.00:64.00:64.00	6111291	4.91135e+06	2.55954e+06	1.00:0.80:0.42	2.39	37.07	1		559	573
507	A0A8M9P0F1|A0A8M9P0F1_DANRE	SI:CH211-266G18.10	INITVEK	TRUE	47.63	4.45	0.5	8339314	9757269	0	986692	20545610	14351880	5.11691e+06	5555954	6015659	12723849	1.00:0.00:0.10:2.11:1.47:0.52:0.57:0.62:1.30	5.37198e+06	13338134	8.09849e+06	1.00:2.48:1.51	2.48	44.86	1		1118	1124
507	A0A8M9P0F1|A0A8M9P0F1_DANRE	SI:CH211-266G18.10	STAETDGDELEIK	TRUE	0.71	4	2.5	5.62277e+06	1.67154e+06	0	9233026	0	0	38437804	0	1.26253e+06	0	1.00:0.00:5.52:0.00:0.00:23.00:0.00:0.76:0.00	5.45228e+06	38437804	1.26253e+06	1.00:7.05:0.23	30.45	24.46	1		546	558
507	A0A8M9P0F1|A0A8M9P0F1_DANRE	SI:CH211-266G18.10	TVDGSENDAVASVEEEK	TRUE	18.59	6.24	1.3	1190483	0	0	2101979	0	4882905	2.76889e+06	713257	247316	0	-:-:64.00:-:64.00:64.00:64.00:64.00:-	2101979	3825897	480287	1.00:1.82:0.23	7.97	22.79	1		577	593
507	A0A8M9P0F1|A0A8M9P0F1_DANRE	SI:CH211-266G18.10	SDLESTQNQITLLR	TRUE	0	2.01	0.3	160504	0	0	0	710381	0	0	734152	0	0	-:-:-:64.00:-:-:64.00:-:-	0	710381	734152	-:64.00:64.00	64	47.08	1		2508	2521
507	A0A8M9P0F1|A0A8M9P0F1_DANRE	SI:CH211-266G18.10	EDTDGFTVTEEK	TRUE	1.63	14.99	2.9	2135484	2246709	4.26157e+06	6110722	0	0	6600353	0	0	0	1.00:1.90:2.72:0.00:0.00:2.94:0.00:0.00:0.00	4.20633e+06	6600353	0	1.00:1.57:0.00	64	30.54	1		866	877
1526	A9JRP8|A9JRP8_DANRE	ZGC:86896	ITGIDWAPESNR	TRUE	17.91	6.81	1	1.80191e+06	2.34789e+06	0	0	3369072	0	0	3.17652e+06	5165832	2.15788e+06	1.00:0.00:0.00:1.43:0.00:0.00:1.35:2.20:0.92	2.34789e+06	3369072	3500080	1.00:1.43:1.49	1.49	47.02	1		55	66
1526	A9JRP8|A9JRP8_DANRE	ZGC:86896	EVTQLTTR	TRUE	57.27	10.27	4.1	9328490	15523168	7754388	12327134	11793049	7487315	19574398	3.53202e+06	284153	5.68079e+06	1.00:0.50:0.79:0.76:0.48:1.26:0.23:0.02:0.37	11868230	12951587	3165653	1.00:1.09:0.27	4.09	36.18	1		236	243
1527	A0A8M2BH70|A0A8M2BH70_DANRE	NID2A	DNQLTDEYLPDQR	TRUE	70.1	2.92	1.2	5382333	5.13403e+06	603573	10168458	4.28513e+06	7248415	10997021	3.24951e+06	981603	5773266	1.00:0.12:1.98:0.83:1.41:2.14:0.63:0.19:1.12	5.30202e+06	7510187	3.33479e+06	1.00:1.42:0.63	2.25	28.56	1		1778	1790
1527	A0A8M2BH70|A0A8M2BH70_DANRE	NID2A	IETANLDGSDR	TRUE	20.58	9.77	1.5	4220903	4527942	0	9203414	3445579	4530137	13625021	2.65603e+06	0	0	1.00:0.00:2.03:0.76:1.00:3.01:0.59:0.00:0.00	6865678	7.20025e+06	2.65603e+06	1.00:1.05:0.39	2.71	28.21	1		1644	1654
422	A0AB32TYV7|A0AB32TYV7_DANRE	ELAVL4	ILVDQVTGPTGGSR	TRUE	17.51	6.46	3.8	4.05174e+06	7317752	0	0	7.64467e+06	0	0	7017828	2945676	11539722	1.00:0.00:0.00:1.04:0.00:0.00:0.96:0.40:1.58	7317752	7.64467e+06	7167742	1.00:1.04:0.98	1.07	42.69	1		248	261
1083	A0A8M2BHR2|A0A8M2BHR2_DANRE	GATAD2AB	GSQPIAVTPQQIATLR	TRUE	4.69	13.74	0	517939	0	0	2699280	0	0	0	875101	603546	483521	-:-:64.00:-:-:-:64.00:64.00:64.00	2699280	0	654056	1.00:0.00:0.24	64	43.13	1		274	289
1083	A0A8M2BHR2|A0A8M2BHR2_DANRE	GATAD2AB	TSVPTVQVQGQR	TRUE	16.01	0.81	2.1	3597236	0	347792	12280556	0	3.38632e+06	8571649	5.16939e+06	2.61942e+06	0	-:64.00:64.00:-:64.00:64.00:64.00:64.00:-	6314174	5978985	3.8944e+06	1.00:0.95:0.62	1.62	22.42	1		310	321
252	A0AB32TY04|A0AB32TY04_DANRE	AMPD3A	TNVAQIR	TRUE	13.71	14.11	1.4	2.8752e+06	1.31394e+06	983223	0	0	15751605	5491600	1.49999e+06	836440	0	1.00:0.75:0.00:0.00:11.99:4.18:1.14:0.64:0.00	1.14858e+06	10621602	1.16821e+06	1.00:9.25:1.02	9.25	28.52	1		746	752
252	A0AB32TY04|A0AB32TY04_DANRE	AMPD3A	YNPVGASELR	TRUE	28.28	11.41	2.4	21023758	0	1.33906e+06	30923712	54749612	35948360	63933520	0	2.31956e+06	0	-:64.00:64.00:64.00:64.00:64.00:-:64.00:-	16131387	51543832	2.31956e+06	1.00:3.20:0.14	22.22	25.32	1		407	416
751	A0AB32TCM8|A0AB32TCM8_DANRE	TRDN	VTPAEEDETETPIAVTPTTDDDQK	TRUE	4.36	6.08	1.6	878880	0	402744	0	0	4.73782e+06	2.24524e+06	524104	0	0	-:64.00:-:-:64.00:64.00:64.00:-:-	402744	3.49153e+06	524104	1.00:8.67:1.30	8.67	30.65	1		468	491
751	A0AB32TCM8|A0AB32TCM8_DANRE	TRDN	AAPIPAAPK	TRUE	11.6	8.09	1.6	5696061	0	0	12047386	4591403	16380190	17627572	0	618000	0	-:-:64.00:64.00:64.00:64.00:-:64.00:-	12047386	12866388	618000	1.00:1.07:0.05	20.82	21.94	1		435	443
751	A0AB32TCM8|A0AB32TCM8_DANRE	TRDN	ADGDAAILTAVEESAAK	TRUE	9.41	7.43	3.3	884221	762230	807845	4.8864e+06	506576	0	0	0	994937	0	1.00:1.06:6.41:0.66:0.00:0.00:0.00:1.31:0.00	2152158	506576	994937	1.00:0.24:0.46	4.25	50.63	1		533	549
751	A0AB32TCM8|A0AB32TCM8_DANRE	TRDN	ELNVEENVTEGK	TRUE	22.43	10.27	3	3.5e+06	4671647	283822	0	5.40523e+06	11579488	8436111	0	1.12367e+06	0	1.00:0.06:0.00:1.16:2.48:1.81:0.00:0.24:0.00	2.47773e+06	8473611	1.12367e+06	1.00:3.42:0.45	7.54	24.2	1		1066	1077
783	A0AB32T7H4|A0AB32T7H4_DANRE	CTBP2A	VAQPLPAVSPGGLQDK	TRUE	0	11.08	1	1494599	0	0	4.91022e+06	0	3.55989e+06	4.98129e+06	0	0	0	-:-:64.00:-:64.00:64.00:-:-:-	4.91022e+06	4270588	0	1.00:0.87:0.00	64	28.84	1		1182	1197
633	Q6IMW7|Q6IMW7_DANRE	PVALB4	IGIDEFAALVK	TRUE	47.92	15.13	1.3	22459324	5.11342e+06	2.47421e+06	0	20025956	94421688	49779680	19596526	10722430	0	1.00:0.48:0.00:3.92:18.47:9.74:3.83:2.10:0.00	3793814	54742440	15159478	1.00:14.43:4.00	14.43	57.82	1		98	108
633	Q6IMW7|Q6IMW7_DANRE	PVALB4	AFAIIDQDK	TRUE	37.65	7.96	0.6	13259670	11759201	13116560	0	36485440	0	0	19326930	17257848	21391050	1.00:1.12:0.00:3.10:0.00:0.00:1.64:1.47:1.82	12437880	36485440	19325276	1.00:2.93:1.55	2.93	47.78	1		47	55
591	A0AB32TGH9|A0AB32TGH9_DANRE	ADD1	LTDQELEEYRK	TRUE	0	3.75	0	774000	0	0	0	0	6.966e+06	0	0	0	0	-:-:-:-:64.00:-:-:-:-	0	6.966e+06	0	-:64.00:-	64	22.54	1		599	609
591	A0AB32TGH9|A0AB32TGH9_DANRE	ADD1	QAAVANQFVPLNTNPK	TRUE	39.6	0.32	3	2.60422e+06	2.44107e+06	1.63417e+06	5964672	1.965e+06	3.20957e+06	2.54053e+06	0	2769434	2.9135e+06	1.00:0.67:2.44:0.80:1.31:1.04:0.00:1.13:1.19	3.34664e+06	2.5717e+06	2.84147e+06	1.00:0.77:0.85	1.3	37.85	1		480	495
591	A0AB32TGH9|A0AB32TGH9_DANRE	ADD1	INLQGEIVDR	TRUE	29.32	8.23	1.9	3216288	5.13797e+06	3.26991e+06	0	6.95451e+06	0	0	5786438	2.9825e+06	4.81527e+06	1.00:0.64:0.00:1.35:0.00:0.00:1.13:0.58:0.94	4203940	6.95451e+06	4.52807e+06	1.00:1.65:1.08	1.65	45.2	1		200	209
591	A0AB32TGH9|A0AB32TGH9_DANRE	ADD1	TAGPQSQVLTGAVVDR	TRUE	0	0	1.2	5.23708e+06	13058644	0	0	15752331	0	0	0	0	18322748	1.00:0.00:0.00:1.21:0.00:0.00:0.00:0.00:1.40	13058644	15752331	18322748	1.00:1.21:1.40	1.4	43.5	1		514	529
1084	Q3B7E4|Q3B7E4_DANRE	RIDA	AAGC(+57.02)GYENVVK	TRUE	44.8	2.71	2.7	16242654	41549332	1.26354e+06	22788616	14316141	13557738	37733460	0	1.11195e+06	13863106	1.00:0.03:0.55:0.34:0.33:0.91:0.00:0.03:0.33	21867164	21869112	7.48753e+06	1.00:1.00:0.34	2.92	22.05	1	Carbamidomethylation	65	75
1084	Q3B7E4|Q3B7E4_DANRE	RIDA	AAYQVVALPR	TRUE	87.98	1.88	1.8	6525531	2139065	5.32249e+06	21926736	4.33575e+06	7.29546e+06	6.03843e+06	2.62717e+06	3.2752e+06	5769484	1.00:2.49:10.25:2.03:3.41:2.82:1.23:1.53:2.70	9796096	5.88988e+06	3890620	1.00:0.60:0.40	2.52	45.18	1		105	114
1084	Q3B7E4|Q3B7E4_DANRE	RIDA	QALINIGEILK	TRUE	0	104.86	0.6	851870	0	0	0	4.23424e+06	0	3.43259e+06	0	0	0	-:-:-:64.00:-:64.00:-:-:-	0	3.83341e+06	0	-:64.00:-	64	57.3	1		54	64
94	Q1LYG6|Q1LYG6_DANRE	EEF2A.2	FSVSPVVR	TRUE	37.58	8.77	0.3	78578696	84992168	109573168	0	120375904	0	0	133788504	126041456	132437096	1.00:1.29:0.00:1.42:0.00:0.00:1.57:1.48:1.56	97282672	120375904	130755688	1.00:1.24:1.34	1.34	49.61	1		497	504
94	Q1LYG6|Q1LYG6_DANRE	EEF2A.2	VFDAIMNFK	TRUE	53.94	7.16	2.2	17139046	3226169	653128	0	3.95626e+06	118423944	9432341	6374121	7049151	5.1363e+06	1.00:0.20:0.00:1.23:36.71:2.92:1.98:2.18:1.59	1.93965e+06	43937516	6186524	1.00:22.65:3.19	22.65	57.72	1		298	306
94	Q1LYG6|Q1LYG6_DANRE	EEF2A.2	YVEPIEDVPC(+57.02)GN	TRUE	17.19	60.61	0.8	7569410	0	6070080	6.71109e+06	4.8183e+06	28716652	21808568	0	0	0	-:64.00:64.00:64.00:64.00:64.00:-:-:-	6390586	18447840	0	1.00:2.89:0.00	64	29.79	1	Carbamidomethylation	455	466
301	Q7ZVT2|Q7ZVT2_DANRE	PKMA	SSVLTRDPSDAVAVGAVEASFK	TRUE	3.78	14.66	3.6	1.02401e+06	0	0	0	3.88264e+06	0	0	2.00109e+06	1.82501e+06	1.50738e+06	-:-:-:64.00:-:-:64.00:64.00:64.00	0	3.88264e+06	1.77783e+06	-:64.00:64.00	64	55.65	1		402	423
301	Q7ZVT2|Q7ZVT2_DANRE	PKMA	DPSDAVAVGAVEASFK	TRUE	20.07	55.68	1.5	2675208	2107202	2.55214e+06	15531306	0	0	0	1568732	0	2.31749e+06	1.00:1.21:7.37:0.00:0.00:0.00:0.74:0.00:1.10	6730216	0	1.94311e+06	1.00:0.00:0.29	64	44.88	1		408	423
2239	F6P873|F6P873_DANRE	ATP5MF	LGQLPAWLGTR	TRUE	66.16	17.78	1.3	47371320	14351307	5.2774e+06	0	37181512	90933632	121773312	55202396	64883584	36738716	1.00:0.37:0.00:2.59:6.34:8.49:3.85:4.52:2.56	9814355	83296152	52274900	1.00:8.49:5.33	8.49	57.62	1		18	28
454	A0A8M9QFJ0|A0A8M9QFJ0_DANRE	DDX3XA	VVYGGADIGQQIR	TRUE	23.9	9.89	2.6	6372351	8943569	8806412	0	4.15949e+06	0	0	12209642	9134513	14097533	1.00:0.98:0.00:0.47:0.00:0.00:1.37:1.02:1.58	8874990	4.15949e+06	11813896	1.00:0.47:1.33	2.84	43.52	1		451	463
454	A0A8M9QFJ0|A0A8M9QFJ0_DANRE	DDX3XA	GADALEDFLYR	TRUE	0	10.59	1.7	2.18173e+06	0	0	0	0	0	9830580	5612437	4.19252e+06	0	-:-:-:-:-:64.00:64.00:64.00:-	0	9830580	4902478	-:64.00:64.00	64	54.65	1		605	615
454	A0A8M9QFJ0|A0A8M9QFJ0_DANRE	DDX3XA	SFLLDLLNATGK	TRUE	16.88	44.45	1.4	2.0703e+06	0	0	0	517253	12726660	1.76766e+06	3.04747e+06	573670	0	-:-:-:64.00:64.00:64.00:64.00:64.00:-	0	5003859	1.81057e+06	-:64.00:64.00	64	58.52	1		581	592
454	A0A8M9QFJ0|A0A8M9QFJ0_DANRE	DDX3XA	HVINFDLPSDIEEYVHR	TRUE	0	2.01	3.5	380630	0	0	1.56923e+06	1.85643e+06	0	0	0	0	0	-:-:64.00:64.00:-:-:-:-:-	1.56923e+06	1.85643e+06	0	1.00:1.18:0.00	64	51.63	1		664	680
1085	A0A8M2BIJ0|A0A8M2BIJ0_DANRE	MAP4L	GSTPTPVPSFGEGPR	TRUE	5.17	65.65	1.1	5193569	0	0	0	10442336	10009560	17200484	7247450	1.84229e+06	0	-:-:-:64.00:64.00:64.00:64.00:64.00:-	0	12550793	4.54487e+06	-:64.00:64.00	64	28.74	1		619	633
1085	A0A8M2BIJ0|A0A8M2BIJ0_DANRE	MAP4L	ATNAPLPDLK	TRUE	0	3.75	0	453713	0	0	0	4.08341e+06	0	0	0	0	0	-:-:-:64.00:-:-:-:-:-	0	4.08341e+06	0	-:64.00:-	64	46.66	1		444	453
[truncated: 15,963 more rows]

## Sheet: pept_ttn
Protein Group	Protein Accession	Gene	Peptide	USED	Quality	Significance	Avg. ppm	Avg. Area	Area e129_1	Area e129_2	Area e129_3	Area e232_1	Area e232_2	Area e232_3	Area wt_1	Area wt_2	Area wt_3	Sample Profile (Ratio)	Area e129	Area e232	Area wt	Group Profile (Ratio)	Max Ratio	RT Mean	#Vector	PTM	Start	End
[truncated: 934 more rows]

[truncated: 1 more sheets: Sheet1]
