# Supplementary material for: Location-Dependent Differences in Cardiac and Skeletal Muscle Dysfunction Associated With Truncating Titin (ttn.2) Variants
Source: Circ Res. 2026 Jan 7;138(3):e325999. doi: 10.1161/CIRCRESAHA.124.325999 (PMC12854356; doi:10.1161/CIRCRESAHA.124.325999)
Supplement: Supplementary file 4 [file res-138-e325999-s004.xlsx]

## Sheet: ana3_lfq.dia.proteins
Protein Group	Top	Accession	Gene	Significance	Coverage (%)	#Peptides	#Unique	PTM	e129_1 Area	e129_2 Area	e129_3 Area	e232_1 Area	e232_2 Area	e232_3 Area	wt_1 Area	wt_2 Area	wt_3 Area	Sample Profile (Ratio)	e129 Area	e232 Area	wt Area	Group Profile (Ratio)	Avg. Mass	Description
1	TRUE	A0AB32TZZ1|A0AB32TZZ1_DANRE	ttn.1	10.82	20.19	512	468	Carbamidomethylation	60760976	53587344	168342320	60689032	152238224	128729008	44216424	23979982	42664704	1.00:0.88:2.77:1.00:2.51:2.12:0.73:0.39:0.70	94230216	113885424	36953704	1.00:1.21:0.39	3247830	Titin OS=Danio rerio OX=7955 GN=ttn.1 PE=1 SV=1
2	TRUE	Q1LWN2|Q1LWN2_DANRE	vtg1	18.21	10.57	261	26	Oxidation (M)	705766340	920140740	3377474300	175774640	144455168	313274016	599595650	558387650	537860480	1.00:1.30:4.79:0.25:0.20:0.44:0.85:0.79:0.76	1667793790	211167936	565281280	1.00:0.13:0.34	149235	Vitellogenin 1 OS=Danio rerio OX=7955 GN=vtg1 PE=1 SV=1
4	TRUE	A0A8M1N6R0|A0A8M1N6R0_DANRE	vtg5	11.2	20.69	239	33	Carbamidomethylation; Oxidation (M)	574742660	457130464	1669898620	66197712	281903680	275969088	359238240	219994384	332335424	1.00:0.80:2.91:0.12:0.49:0.48:0.63:0.38:0.58	900590590	208023488	303856000	1.00:0.23:0.34	148870	Vitellogenin 5 precursor OS=Danio rerio OX=7955 GN=vtg5 PE=1 SV=1
5	FALSE	Q1RM99|Q1RM99_DANRE	vtg4	10.84	17.05	41	6	Oxidation (M)	152302896	129260992	1457282430	10570363	0	45166652	56779996	19658666	76079280	1.00:0.85:9.57:0.07:0.00:0.30:0.37:0.13:0.50	579615420	27868508	50839312	1.00:0.05:0.09	28828	Zgc:136383 OS=Danio rerio OX=7955 GN=vtg4 PE=2 SV=1
5	TRUE	A0A8M1NAN4|A0A8M1NAN4_DANRE	vtg4	14.28	16.13	237	21	Carbamidomethylation; Oxidation (M)	612956290	577043520	1256233090	50479220	208570384	212347376	294679680	101212600	303797472	1.00:0.94:2.05:0.08:0.34:0.35:0.48:0.17:0.50	815410940	157132320	233229920	1.00:0.19:0.29	148844	Vitellogenin 4 precursor OS=Danio rerio OX=7955 GN=vtg4 PE=1 SV=1
6	TRUE	A0A8M1NG90|A0A8M1NG90_DANRE	vtg6	14.99	13.25	229	18	Carbamidomethylation	374451104	310103104	475328000	46669900	109886232	151441440	206664272	75310528	191920032	1.00:0.83:1.27:0.12:0.29:0.40:0.55:0.20:0.51	386627392	102665856	157964944	1.00:0.27:0.41	150641	Vitellogenin 6 precursor OS=Danio rerio OX=7955 GN=vtg6 PE=1 SV=1
7	TRUE	A3KMS4|A3KMS4_DANRE	vtg7	7.35	24.52	221	44	Carbamidomethylation; Oxidation (M)	1184526210	849660860	3993255420	205165712	647875840	810064060	924794560	209733984	679307900	1.00:0.72:3.37:0.17:0.55:0.68:0.78:0.18:0.57	2009147520	554368510	604612160	1.00:0.28:0.30	148833	Vitellogenin 7 precursor OS=Danio rerio OX=7955 GN=vtg7 PE=1 SV=1
8	TRUE	A0AB32TUY2|A0AB32TUY2_DANRE	ttn.2	14.36	6.72	198	155	Carbamidomethylation	15519622	9527840	9366877	15171095	36958800	38251860	45153140	21237738	39930532	1.00:0.61:0.60:0.98:2.38:2.46:2.91:1.37:2.57	11471446	30127252	35440472	1.00:2.63:3.09	3392354	Titin OS=Danio rerio OX=7955 GN=ttn.2 PE=1 SV=1
8	TRUE	A0AB32TY88|A0AB32TY88_DANRE	ttn.2	14.36	6.73	198	155	Carbamidomethylation	15519622	9527840	9366877	15171095	36958800	38251860	45153140	21237738	39930532	1.00:0.61:0.60:0.98:2.38:2.46:2.91:1.37:2.57	11471446	30127252	35440472	1.00:2.63:3.09	3385324	Titin OS=Danio rerio OX=7955 GN=ttn.2 PE=1 SV=1
8	TRUE	A0AB32TUY4|A0AB32TUY4_DANRE	ttn.2	14.36	6.46	198	155	Carbamidomethylation	15519622	9527840	9366877	15171095	36958800	38251860	45153140	21237738	39930532	1.00:0.61:0.60:0.98:2.38:2.46:2.91:1.37:2.57	11471446	30127252	35440472	1.00:2.63:3.09	3531713	Titin OS=Danio rerio OX=7955 GN=ttn.2 PE=1 SV=1
9	TRUE	Q1MTC4|Q1MTC4_DANRE	vtg2	5.78	21.46	171	46	Carbamidomethylation; Oxidation (M)	1282545660	889682370	3535189500	254304864	996897600	1100183040	795695300	744557120	825286850	1.00:0.69:2.76:0.20:0.78:0.86:0.62:0.58:0.64	1902472450	783795200	788513090	1.00:0.41:0.41	179897	Vitellogenin 2 OS=Danio rerio OX=7955 GN=vtg2 PE=1 SV=1
10	TRUE	A0A8M9QEC8|A0A8M9QEC8_DANRE	myhz1.2	3.75	0.46	124	1		417261792	0	0	0	0	0	0	0	0	1.00:0.00:0.00:0.00:0.00:0.00:0.00:0.00:0.00	417261792	0	0	1.00:0.00:0.00	222160	Myosin, heavy polypeptide 1.2, skeletal muscle OS=Danio rerio OX=7955 GN=myhz1.2 PE=3 SV=1
10	TRUE	A0A2R8Q2N5|A0A2R8Q2N5_DANRE	myhz1.2	3.75	0.47	124	1		417261792	0	0	0	0	0	0	0	0	1.00:0.00:0.00:0.00:0.00:0.00:0.00:0.00:0.00	417261792	0	0	1.00:0.00:0.00	221933	Myosin, heavy polypeptide 1.2, skeletal muscle OS=Danio rerio OX=7955 GN=myhz1.2 PE=3 SV=1
12	TRUE	B8A569|B8A569_DANRE	myhz1.3	9.89	1.39	120	2	Oxidation (M)	32759242	17745906	64915460	47693916	161895472	143881440	47651928	30280460	49062936	1.00:0.54:1.98:1.46:4.94:4.39:1.45:0.92:1.50	38473536	117823608	42331776	1.00:3.06:1.10	222217	Myosin heavy chain, fast skeletal muscle OS=Danio rerio OX=7955 GN=myhz1.3 PE=1 SV=1
13	TRUE	Q6IQX1|Q6IQX1_DANRE	myhz2	9.43	1.71	118	3		17363376	5.9134e+06	0	42115620	0	20915404	35914176	24978114	42872136	1.00:0.34:0.00:2.43:0.00:1.20:2.07:1.44:2.47	11638388	31515512	34588144	1.00:2.71:2.97	221881	Myosin, heavy polypeptide 2, fast muscle specific isoform X1 OS=Danio rerio OX=7955 GN=myhz2 PE=1 SV=1
16	TRUE	Q5TZ29|Q5TZ29_DANRE	apobb.1	3.4	31.53	104	104	Carbamidomethylation; Oxidation (M)	87276688	94130800	321141024	57165408	95516160	102816928	115088424	83218056	115756512	1.00:1.08:3.68:0.65:1.09:1.18:1.32:0.95:1.33	167516176	85166168	104687664	1.00:0.51:0.62	412592	Apolipoprotein Bb, tandem duplicate 1 OS=Danio rerio OX=7955 GN=apobb.1 PE=1 SV=1
16	TRUE	A0A8M2B7H0|A0A8M2B7H0_DANRE	apobb.1	3.4	31.45	104	104	Carbamidomethylation; Oxidation (M)	87276688	94130800	321141024	57165408	95516160	102816928	115088424	83218056	115756512	1.00:1.08:3.68:0.65:1.09:1.18:1.32:0.95:1.33	167516176	85166168	104687664	1.00:0.51:0.62	413655	Apolipoprotein Bb, tandem duplicate 1 isoform X1 OS=Danio rerio OX=7955 GN=apobb.1 PE=1 SV=1
17	TRUE	A0AB32TF38|A0AB32TF38_DANRE	zgc:66156	1.83	1.55	80	1	Oxidation (M)	745851	0	19697980	0	22377692	7.28007e+06	3.81756e+06	6.53193e+06	8609429	1.00:0.00:26.41:0.00:30.00:9.76:5.12:8.76:11.54	10221915	14828880	6319641	1.00:1.45:0.62	221683	Myosin heavy chain, fast skeletal muscle OS=Danio rerio OX=7955 GN=zgc:66156 PE=1 SV=1
18	TRUE	A0A8M9PJW6|A0A8M9PJW6_DANRE	myhz1.1l	5.21	2.07	78	2		20383040	12040422	44920392	30893196	0	26923856	13618670	13392884	17644942	1.00:0.59:2.20:1.52:0.00:1.32:0.67:0.66:0.87	25781284	28908526	14885499	1.00:1.12:0.58	221612	Myosin heavy chain, fast skeletal muscle OS=Danio rerio OX=7955 GN=myhz1.1l PE=1 SV=1
19	TRUE	A0AB32TPY0|A0AB32TPY0_DANRE	neb	6.39	0.14	80	1		0	265232	0	9993096	3.36648e+06	0	1126429	0	0	-:64.00:-:64.00:64.00:-:64.00:-:-	265232	6.67979e+06	1126429	1.00:25.18:4.25	725126	Nebulin isoform X2 OS=Danio rerio OX=7955 GN=neb PE=1 SV=1
19	TRUE	A0AB32TR91|A0AB32TR91_DANRE	neb	6.39	0.14	80	1		0	265232	0	9993096	3.36648e+06	0	1126429	0	0	-:64.00:-:64.00:64.00:-:64.00:-:-	265232	6.67979e+06	1126429	1.00:25.18:4.25	721831	Nebulin isoform X6 OS=Danio rerio OX=7955 GN=neb PE=1 SV=1
19	TRUE	A0A8M6Z118|A0A8M6Z118_DANRE	neb	6.39	0.14	80	1		0	265232	0	9993096	3.36648e+06	0	1126429	0	0	-:64.00:-:64.00:64.00:-:64.00:-:-	265232	6.67979e+06	1126429	1.00:25.18:4.25	721888	Nebulin isoform X6 OS=Danio rerio OX=7955 GN=neb PE=1 SV=1
19	TRUE	A0A8M6Z0E1|A0A8M6Z0E1_DANRE	neb	6.39	0.14	80	1		0	265232	0	9993096	3.36648e+06	0	1126429	0	0	-:64.00:-:64.00:64.00:-:64.00:-:-	265232	6.67979e+06	1126429	1.00:25.18:4.25	725182	Nebulin isoform X2 OS=Danio rerio OX=7955 GN=neb PE=1 SV=1
20	TRUE	A0A8M9PY77|A0A8M9PY77_DANRE	neb	14.77	0.2	80	1		0	0	0	4257805	0	0	2331612	1.68227e+06	2338536	-:-:-:64.00:-:-:64.00:64.00:64.00	0	4257805	2.11747e+06	-:64.00:64.00	703520	Nebulin isoform X16 OS=Danio rerio OX=7955 GN=neb PE=1 SV=1
20	TRUE	A0A8M6Z861|A0A8M6Z861_DANRE	neb	14.77	0.2	80	1		0	0	0	4257805	0	0	2331612	1.68227e+06	2338536	-:-:-:64.00:-:-:64.00:64.00:64.00	0	4257805	2.11747e+06	-:64.00:64.00	687531	Nebulin isoform X22 OS=Danio rerio OX=7955 GN=neb PE=1 SV=1
20	TRUE	A0A8M6Z8L2|A0A8M6Z8L2_DANRE	neb	14.77	0.2	80	1		0	0	0	4257805	0	0	2331612	1.68227e+06	2338536	-:-:-:64.00:-:-:64.00:64.00:64.00	0	4257805	2.11747e+06	-:64.00:64.00	695059	Nebulin isoform X20 OS=Danio rerio OX=7955 GN=neb PE=1 SV=1
20	TRUE	A0A8M9PY88|A0A8M9PY88_DANRE	neb	14.77	0.2	80	1		0	0	0	4257805	0	0	2331612	1.68227e+06	2338536	-:-:-:64.00:-:-:64.00:64.00:64.00	0	4257805	2.11747e+06	-:64.00:64.00	690825	Nebulin isoform X21 OS=Danio rerio OX=7955 GN=neb PE=1 SV=1
21	TRUE	A8WGJ1|A8WGJ1_DANRE	vtg2	2.05	4.56	69	5		388658208	107038664	522859712	77521768	256906480	259255536	191490128	196950288	163121280	1.00:0.28:1.35:0.20:0.66:0.67:0.49:0.51:0.42	339518848	197894592	183853904	1.00:0.58:0.54	93110	Vtg2 protein OS=Danio rerio OX=7955 GN=vtg2 PE=2 SV=1
22	TRUE	Q508P8|Q508P8_DANRE	smyhc1	13.08	9.08	70	14		18638710	15887687	43072776	47055536	214991296	105598592	69661776	41478572	75138696	1.00:0.85:2.31:2.52:11.53:5.67:3.74:2.23:4.03	25866392	122548472	62093016	1.00:4.74:2.40	222848	Slow myosin heavy chain 1 OS=Danio rerio OX=7955 GN=smyhc1 PE=1 SV=1
22	FALSE	A0A0R4INI3|A0A0R4INI3_DANRE	smyhc1	13.56	8.31	69	13		18638710	15887687	43072776	49482436	214991296	117440416	68299440	37504660	72473592	1.00:0.85:2.31:2.65:11.53:6.30:3.66:2.01:3.89	25866392	127304720	59425896	1.00:4.92:2.30	222916	Slow myosin heavy chain 1 OS=Danio rerio OX=7955 GN=smyhc1 PE=1 SV=1
23	TRUE	F1QZ50|F1QZ50_DANRE	ahnak	4.11	12.53	62	62	Carbamidomethylation	30027462	29136990	87856536	26541672	42239832	62527504	27683402	18678822	32269754	1.00:0.97:2.93:0.88:1.41:2.08:0.92:0.62:1.07	49006996	43769668	26210660	1.00:0.89:0.53	685166	AHNAK nucleoprotein OS=Danio rerio OX=7955 GN=ahnak PE=1 SV=2
24	TRUE	F1QVX3|F1QVX3_DANRE	myhb	15.68	6.09	62	10		43287664	31789566	47757092	40366196	221775568	132886960	24029130	18181886	22730038	1.00:0.73:1.10:0.93:5.12:3.07:0.56:0.42:0.53	40944776	131676240	21647018	1.00:3.22:0.53	222604	Myosin heavy chain, fast skeletal muscle OS=Danio rerio OX=7955 GN=myhb PE=1 SV=2
25	TRUE	F1QK60|F1QK60_DANRE	krt4	2.18	41.05	51	32	Oxidation (M)	680975040	403778144	1639979520	524937024	1634439810	1245329280	682209730	479148000	799265280	1.00:0.59:2.41:0.77:2.40:1.83:1.00:0.70:1.17	908244220	1134902020	653540990	1.00:1.25:0.72	53997	Keratin 4 OS=Danio rerio OX=7955 GN=krt4 PE=1 SV=1
26	TRUE	B6IDE1|B6IDE1_DANRE	smyhc2	6.75	1.13	51	2		24194452	23508810	0	21599388	61715696	93207480	23467504	27046702	22423616	1.00:0.97:0.00:0.89:2.55:3.85:0.97:1.12:0.93	23851632	58840856	24312608	1.00:2.47:1.02	223288	Slow myosin heavy chain 2 OS=Danio rerio OX=7955 GN=smyhc2 PE=1 SV=1
26	FALSE	A0A8M9PPA1|A0A8M9PPA1_DANRE	LOC110438495	78.98	3.24	3	1		0	0	0	2583784	7385753	11154495	0	0	0	-:-:-:64.00:64.00:64.00:-:-:-	0	7041344	0	-:64.00:-	31172	Myosin-6 OS=Danio rerio OX=7955 GN=LOC110438495 PE=3 SV=1
27	TRUE	F1QQQ3|F1QQQ3_DANRE	vtg3	11.97	37.67	48	48	Carbamidomethylation; Oxidation (M)	294283968	226451536	935178240	56462808	108950792	182043776	134723888	54618292	144399440	1.00:0.77:3.18:0.19:0.37:0.62:0.46:0.19:0.49	485304576	115819128	111247208	1.00:0.24:0.23	140001	Vitellogenin 3, phosvitinless OS=Danio rerio OX=7955 GN=vtg3 PE=1 SV=3
28	TRUE	Q642Z0|Q642Z0_DANRE	atp2a1	9.44	20.62	41	19	Carbamidomethylation; Oxidation (M)	210577632	233777184	430564992	318098496	430862688	444075648	259288128	196069984	244300384	1.00:1.11:2.04:1.51:2.05:2.11:1.23:0.93:1.16	291639936	397678944	233219504	1.00:1.36:0.80	108757	Calcium-transporting ATPase OS=Danio rerio OX=7955 GN=atp2a1 PE=1 SV=1
30	TRUE	A0A8M9PQF8|A0A8M9PQF8_DANRE	sptan1	3.71	21.14	46	46	Carbamidomethylation	20673566	18322024	68605064	29362810	44138548	54794068	28670660	17200870	27233728	1.00:0.89:3.32:1.42:2.14:2.65:1.39:0.83:1.32	35866884	42765144	24368420	1.00:1.19:0.68	284266	Spectrin alpha chain, non-erythrocytic 1 OS=Danio rerio OX=7955 GN=sptan1 PE=1 SV=1
30	FALSE	A0A8M9P3B0|A0A8M9P3B0_DANRE	sptan1	3.87	20.61	45	45	Carbamidomethylation	20673566	18931114	67298528	29569084	43181920	55373772	28411280	17200870	27233728	1.00:0.92:3.26:1.43:2.09:2.68:1.37:0.83:1.32	35634404	42708260	24281960	1.00:1.20:0.68	284687	Spectrin alpha chain, non-erythrocytic 1 OS=Danio rerio OX=7955 GN=sptan1 PE=1 SV=1
30	TRUE	A3FG33|A3FG33_DANRE	sptan1	3.71	21.09	46	46	Carbamidomethylation	20673566	18322024	68605064	29362810	44138548	54794068	28670660	17200870	27233728	1.00:0.89:3.32:1.42:2.14:2.65:1.39:0.83:1.32	35866884	42765144	24368420	1.00:1.19:0.68	284957	Spectrin alpha chain, non-erythrocytic 1 OS=Danio rerio OX=7955 GN=sptan1 PE=1 SV=1
30	TRUE	A0A8M9P3A5|A0A8M9P3A5_DANRE	sptan1	3.71	21	46	46	Carbamidomethylation	20673566	18322024	68605064	29362810	44138548	54794068	28670660	17200870	27233728	1.00:0.89:3.32:1.42:2.14:2.65:1.39:0.83:1.32	35866884	42765144	24368420	1.00:1.19:0.68	286432	Spectrin alpha chain, non-erythrocytic 1 OS=Danio rerio OX=7955 GN=sptan1 PE=1 SV=1
30	FALSE	A0A8M9PTV0|A0A8M9PTV0_DANRE	sptan1	3.71	20.77	45	45	Carbamidomethylation	20673566	18322024	68605064	29362810	44138548	54794068	28670660	17200870	27233728	1.00:0.89:3.32:1.42:2.14:2.65:1.39:0.83:1.32	35866884	42765144	24368420	1.00:1.19:0.68	284374	Spectrin alpha chain, non-erythrocytic 1 OS=Danio rerio OX=7955 GN=sptan1 PE=1 SV=1
30	TRUE	A0A8M9PCN5|A0A8M9PCN5_DANRE	sptan1	3.71	21.26	46	46	Carbamidomethylation	20673566	18322024	68605064	29362810	44138548	54794068	28670660	17200870	27233728	1.00:0.89:3.32:1.42:2.14:2.65:1.39:0.83:1.32	35866884	42765144	24368420	1.00:1.19:0.68	282706	Spectrin alpha chain, non-erythrocytic 1 OS=Danio rerio OX=7955 GN=sptan1 PE=1 SV=1
30	TRUE	A0A8M9PQF2|A0A8M9PQF2_DANRE	sptan1	3.71	20.91	46	46	Carbamidomethylation	20673566	18322024	68605064	29362810	44138548	54794068	28670660	17200870	27233728	1.00:0.89:3.32:1.42:2.14:2.65:1.39:0.83:1.32	35866884	42765144	24368420	1.00:1.19:0.68	287498	Spectrin alpha chain, non-erythrocytic 1 OS=Danio rerio OX=7955 GN=sptan1 PE=1 SV=1
30	FALSE	A0A8M9PCN0|A0A8M9PCN0_DANRE	sptan1	3.87	20.52	45	45	Carbamidomethylation	20673566	18931114	67298528	29569084	43181920	55373772	28411280	17200870	27233728	1.00:0.92:3.26:1.43:2.09:2.68:1.37:0.83:1.32	35634404	42708260	24281960	1.00:1.20:0.68	285753	Spectrin alpha chain, non-erythrocytic 1 OS=Danio rerio OX=7955 GN=sptan1 PE=1 SV=1
30	TRUE	A0A8M9PI94|A0A8M9PI94_DANRE	sptan1	3.71	21.08	46	46	Carbamidomethylation	20673566	18322024	68605064	29362810	44138548	54794068	28670660	17200870	27233728	1.00:0.89:3.32:1.42:2.14:2.65:1.39:0.83:1.32	35866884	42765144	24368420	1.00:1.19:0.68	285275	Spectrin alpha chain, non-erythrocytic 1 OS=Danio rerio OX=7955 GN=sptan1 PE=1 SV=1
30	FALSE	A0A8M9PI97|A0A8M9PI97_DANRE	sptan1	3.71	20.94	45	45	Carbamidomethylation	20673566	18322024	68605064	29362810	44138548	54794068	28670660	17200870	27233728	1.00:0.89:3.32:1.42:2.14:2.65:1.39:0.83:1.32	35866884	42765144	24368420	1.00:1.19:0.68	282152	Spectrin alpha chain, non-erythrocytic 1 OS=Danio rerio OX=7955 GN=sptan1 PE=1 SV=1
30	FALSE	A0AB32T7V1|A0AB32T7V1_DANRE	sptan1	3.87	20.2	44	44	Carbamidomethylation	20673566	18931114	67298528	29569084	43181920	55373772	28411280	17200870	27233728	1.00:0.92:3.26:1.43:2.09:2.68:1.37:0.83:1.32	35634404	42708260	24281960	1.00:1.20:0.68	285198	Spectrin alpha chain, non-erythrocytic 1 OS=Danio rerio OX=7955 GN=sptan1 PE=1 SV=1
30	FALSE	A0A8M9PCM4|A0A8M9PCM4_DANRE	sptan1	3.71	20.59	45	45	Carbamidomethylation	20673566	18322024	68605064	29362810	44138548	54794068	28670660	17200870	27233728	1.00:0.89:3.32:1.42:2.14:2.65:1.39:0.83:1.32	35866884	42765144	24368420	1.00:1.19:0.68	286943	Spectrin alpha chain, non-erythrocytic 1 OS=Danio rerio OX=7955 GN=sptan1 PE=1 SV=1
32	TRUE	Q9PWD8|Q9PWD8_DANRE	cyt1	1.12	14.69	39	5		35179496	24449968	72333488	20412450	17350960	93077408	30747918	26170578	25160680	1.00:0.70:2.06:0.58:0.49:2.65:0.87:0.74:0.72	43987652	43613608	27359726	1.00:0.99:0.62	46684	Type I cytokeratin OS=Danio rerio OX=7955 GN=cyt1 PE=1 SV=1
33	TRUE	F1QZW1|F1QZW1_DANRE	myh7	7.63	3.41	42	5		0	0	45748600	1.72331e+06	4801363	14030528	3.02016e+06	1.32833e+06	2.50975e+06	-:-:64.00:64.00:64.00:64.00:64.00:64.00:64.00	45748600	6851733	2.28608e+06	1.00:0.15:0.05	223232	Myosin heavy chain 7 OS=Danio rerio OX=7955 GN=myh7 PE=1 SV=1
35	TRUE	Q1LXJ7|Q1LXJ7_DANRE	cyt1l	0.54	4.43	37	3		19689980	10423742	128807840	2.24783e+06	101448344	0	29072208	16988178	21440394	1.00:0.53:6.54:0.11:5.15:0.00:1.48:0.86:1.09	52973856	51848088	22500260	1.00:0.98:0.42	46646	Type I cytokeratin, enveloping layer,-like OS=Danio rerio OX=7955 GN=cyt1l PE=1 SV=1
36	TRUE	F1RCB6|F1RCB6_DANRE	actc1a	1.06	3.71	35	2		0	437123	78462464	338305	110879400	15701661	2.67287e+06	1.06208e+06	2.87812e+06	-:64.00:64.00:64.00:64.00:64.00:64.00:64.00:64.00	39449792	42306456	2.20436e+06	1.00:1.07:0.06	41976	Actin alpha cardiac muscle 1a OS=Danio rerio OX=7955 GN=actc1a PE=1 SV=1
37	TRUE	A0A286YAI4|A0A286YAI4_DANRE	ppl	5.71	22.89	38	38	Carbamidomethylation	27091328	18329898	80835632	27592178	51331272	67872280	24587838	11220160	26737928	1.00:0.68:2.98:1.02:1.89:2.51:0.91:0.41:0.99	42085620	48931912	20848642	1.00:1.16:0.50	206897	Periplakin OS=Danio rerio OX=7955 GN=ppl PE=1 SV=2
37	TRUE	A0A0R4IAS2|A0A0R4IAS2_DANRE	ppl	5.71	22.86	38	38	Carbamidomethylation	27091328	18329898	80835632	27592178	51331272	67872280	24587838	11220160	26737928	1.00:0.68:2.98:1.02:1.89:2.51:0.91:0.41:0.99	42085620	48931912	20848642	1.00:1.16:0.50	207025	Periplakin OS=Danio rerio OX=7955 GN=ppl PE=1 SV=1
38	FALSE	A0JMP4|A0JMP4_DANRE	atp2a1l	35.4	11.81	32	11	Carbamidomethylation	10427608	13878380	14653554	28136836	46090824	39889252	9522128	6533718	6.72766e+06	1.00:1.33:1.41:2.70:4.42:3.83:0.91:0.63:0.65	12986514	38038972	7.5945e+06	1.00:2.93:0.58	108932	Calcium-transporting ATPase OS=Danio rerio OX=7955 GN=atp2a1l PE=1 SV=1
38	TRUE	A0A2R8RK22|A0A2R8RK22_DANRE	atp2a1l	34.79	12.49	33	12	Carbamidomethylation	10421180	13869825	13939624	27203528	45363280	43687656	9516258	6.52969e+06	6.76509e+06	1.00:1.33:1.34:2.61:4.35:4.19:0.91:0.63:0.65	12743543	38751488	7.60368e+06	1.00:3.04:0.60	109088	Calcium-transporting ATPase OS=Danio rerio OX=7955 GN=atp2a1l PE=1 SV=1
39	TRUE	A0A8M9PT53|A0A8M9PT53_DANRE	flna	4.26	17.31	37	32	Carbamidomethylation	23391074	19227238	89024296	19567878	47418300	46985636	19385194	12659110	24749754	1.00:0.82:3.81:0.84:2.03:2.01:0.83:0.54:1.06	43880868	37990604	18931352	1.00:0.87:0.43	269577	Filamin-A isoform X1 OS=Danio rerio OX=7955 GN=flna PE=1 SV=2
39	TRUE	A0AB32TI17|A0AB32TI17_DANRE	flna	4.26	17.57	37	32	Carbamidomethylation	23391074	19227238	89024296	19567878	47418300	46985636	19385194	12659110	24749754	1.00:0.82:3.81:0.84:2.03:2.01:0.83:0.54:1.06	43880868	37990604	18931352	1.00:0.87:0.43	265589	Filamin-A isoform X4 OS=Danio rerio OX=7955 GN=flna PE=1 SV=1
39	TRUE	A0A8M9PWT6|A0A8M9PWT6_DANRE	flna	4.26	17.52	37	32	Carbamidomethylation	23391074	19227238	89024296	19567878	47418300	46985636	19385194	12659110	24749754	1.00:0.82:3.81:0.84:2.03:2.01:0.83:0.54:1.06	43880868	37990604	18931352	1.00:0.87:0.43	266310	Filamin-A isoform X3 OS=Danio rerio OX=7955 GN=flna PE=1 SV=2
39	TRUE	A0A8M3AV82|A0A8M3AV82_DANRE	flna	4.26	17.37	37	32	Carbamidomethylation	23391074	19227238	89024296	19567878	47418300	46985636	19385194	12659110	24749754	1.00:0.82:3.81:0.84:2.03:2.01:0.83:0.54:1.06	43880868	37990604	18931352	1.00:0.87:0.43	268857	Filamin-A isoform X2 OS=Danio rerio OX=7955 GN=flna PE=1 SV=2
40	TRUE	A8WG05|A8WG05_DANRE	actb2	5.54	32.8	33	11	Carbamidomethylation; Oxidation (M)	184811424	100957824	326250720	164771328	509785056	229059936	117991096	93077200	183477088	1.00:0.55:1.77:0.89:2.76:1.24:0.64:0.50:0.99	204006656	301205440	131515128	1.00:1.48:0.64	41753	Actin, cytoplasmic 2 isoform X1 OS=Danio rerio OX=7955 GN=actb2 PE=1 SV=1
41	TRUE	Q4KMI7|Q4KMI7_DANRE	acta1b	12.87	7.96	33	1		5.32296e+06	12309141	0	15519277	26526136	21699728	8439364	11899339	10619294	1.00:2.31:0.00:2.92:4.98:4.08:1.59:2.24:1.99	8816052	21248380	10319332	1.00:2.41:1.17	41887	Actin alpha 1, skeletal muscle b OS=Danio rerio OX=7955 GN=acta1b PE=1 SV=1
42	TRUE	A0A8N7T7N7|A0A8N7T7N7_DANRE	apoba	1.64	9.1	36	36	Carbamidomethylation	19800624	15247449	61771316	13071343	26263028	30033540	20826106	11169978	23804258	1.00:0.77:3.12:0.66:1.33:1.52:1.05:0.56:1.20	32273130	23122636	18600114	1.00:0.72:0.58	495986	Apolipoprotein B-100 OS=Danio rerio OX=7955 GN=apoba PE=1 SV=1
43	TRUE	F1QV31|F1QV31_DANRE	krt5	6.72	24.91	33	15	Oxidation (M)	101477528	110539328	334990624	108979576	108264720	177304688	103169704	37928608	83655528	1.00:1.09:3.30:1.07:1.07:1.75:1.02:0.37:0.82	182335824	131516328	74917944	1.00:0.72:0.41	59178	Keratin 5 OS=Danio rerio OX=7955 GN=krt5 PE=1 SV=1
43	TRUE	Q6P3K5|Q6P3K5_DANRE	krt5	6.72	25.5	33	15	Oxidation (M)	101477528	110539328	334990624	108979576	108264720	177304688	103169704	37928608	83655528	1.00:1.09:3.30:1.07:1.07:1.75:1.02:0.37:0.82	182335824	131516328	74917944	1.00:0.72:0.41	57828	Krt5 protein OS=Danio rerio OX=7955 GN=krt5 PE=2 SV=1
44	TRUE	A0A8M1N5Q5|A0A8M1N5Q5_DANRE	krt92	3.7	37.44	32	11	Oxidation (M)	22191366	11216510	57155156	21249456	92689568	22219024	19444834	7.57725e+06	22244114	1.00:0.51:2.58:0.96:4.18:1.00:0.88:0.34:1.00	30187678	45386016	16422066	1.00:1.50:0.54	47165	Keratin 92 OS=Danio rerio OX=7955 GN=krt92 PE=1 SV=1
44	TRUE	Q568U3|Q568U3_DANRE	krt92	3.7	37.44	32	11	Oxidation (M)	22191366	11216510	57155156	21249456	92689568	22219024	19444834	7.57725e+06	22244114	1.00:0.51:2.58:0.96:4.18:1.00:0.88:0.34:1.00	30187678	45386016	16422066	1.00:1.50:0.54	47207	Zgc:109868 OS=Danio rerio OX=7955 GN=krt92 PE=2 SV=1
45	TRUE	Q6DHB6|Q6DHB6_DANRE	krt91	4.32	25.11	30	11		75534144	33908492	155281648	66346584	136436496	152240016	60567820	16024886	90792344	1.00:0.45:2.06:0.88:1.81:2.02:0.80:0.21:1.20	88241424	118341032	55795016	1.00:1.34:0.63	49994	Keratin 91 OS=Danio rerio OX=7955 GN=krt91 PE=1 SV=1
46	TRUE	Q8AX99|Q8AX99_DANRE	actn3b	2.77	9.91	32	9	Carbamidomethylation	15032503	13524953	113270728	16495729	20216828	42715164	17284916	13434657	12038344	1.00:0.90:7.54:1.10:1.34:2.84:1.15:0.89:0.80	47276060	26475908	14252639	1.00:0.56:0.30	103860	Actinin alpha 3b OS=Danio rerio OX=7955 GN=actn3b PE=1 SV=1
47	FALSE	A0A8M2BCY6|A0A8M2BCY6_DANRE	myh9a	6.29	12.95	31	20	Carbamidomethylation	26938460	27494170	79026248	16719691	26171090	35471252	21413462	8228551	25335380	1.00:1.02:2.93:0.62:0.97:1.32:0.79:0.31:0.94	44486292	26120678	18325798	1.00:0.59:0.41	226718	Myosin-9 OS=Danio rerio OX=7955 GN=myh9a PE=1 SV=1
47	TRUE	A0A8M1NEM1|A0A8M1NEM1_DANRE	myh9a	6.05	13.62	32	21	Carbamidomethylation	26938460	26451680	80352000	16719691	26753698	35471252	21413462	8228551	25335380	1.00:0.98:2.98:0.62:0.99:1.32:0.79:0.31:0.94	44580712	26314880	18325798	1.00:0.59:0.41	227414	Myosin-9 OS=Danio rerio OX=7955 GN=myh9a PE=1 SV=1
48	TRUE	A0A8M9PVN0|A0A8M9PVN0_DANRE	LOC100537594	7.74	0.74	28	1		1.21536e+06	10206449	0	12677540	39975296	19072094	41346576	7.40616e+06	27903232	1.00:8.40:0.00:10.43:32.89:15.69:34.02:6.09:22.96	5710903	23908310	25551988	1.00:4.19:4.47	123508	Myosin heavy chain, fast skeletal muscle-like OS=Danio rerio OX=7955 GN=LOC100537594 PE=3 SV=1
49	FALSE	Q4V9D2|Q4V9D2_DANRE	myh7l	10.71	3.61	5	1		0	0	0	0	0	8676475	4.72732e+06	5103124	0	-:-:-:-:-:64.00:64.00:64.00:-	0	8676475	4915223	-:64.00:64.00	72415	Zgc:152732 protein (Fragment) OS=Danio rerio OX=7955 GN=myh7l PE=2 SV=1
49	TRUE	A0A8M1NBP6|A0A8M1NBP6_DANRE	myh7l	10.71	1.19	31	1		0	0	0	0	0	8676475	4.72732e+06	5103124	0	-:-:-:-:-:64.00:64.00:64.00:-	0	8676475	4915223	-:64.00:64.00	223313	Myosin-7 OS=Danio rerio OX=7955 GN=myh7l PE=1 SV=1
50	TRUE	Q7SYD3|Q7SYD3_DANRE	actn3a	3.97	12.72	30	10		18316424	13820586	42125256	20459874	60109596	33054328	25358764	11354455	23232506	1.00:0.75:2.30:1.12:3.28:1.80:1.38:0.62:1.27	24754088	37874600	19981908	1.00:1.53:0.81	103568	Actinin alpha 3a OS=Danio rerio OX=7955 GN=actn3a PE=1 SV=1
51	TRUE	A0A8M9QH30|A0A8M9QH30_DANRE	actn4	4.74	18.09	29	15	Carbamidomethylation	28083580	14415215	88701200	21947272	60179068	35890708	19644508	11735258	20622024	1.00:0.51:3.16:0.78:2.14:1.28:0.70:0.42:0.73	43733332	39339016	17333930	1.00:0.90:0.40	106179	Actinin, alpha 4 OS=Danio rerio OX=7955 GN=actn4 PE=3 SV=1
51	FALSE	A0AB32T8G2|A0AB32T8G2_DANRE	actn4	4.74	20.67	26	15	Carbamidomethylation	28083580	14415215	88701200	21947272	60179068	35890708	19644508	11735258	20622024	1.00:0.51:3.16:0.78:2.14:1.28:0.70:0.42:0.73	43733332	39339016	17333930	1.00:0.90:0.40	92984	Alpha-actinin-4 isoform X4 OS=Danio rerio OX=7955 GN=actn4 PE=1 SV=1
51	FALSE	A0AB32T522|A0AB32T522_DANRE	actn4	4.55	17.56	24	13	Carbamidomethylation	29186038	13912359	88701200	21735192	60179068	35890708	19573042	11408086	21434268	1.00:0.48:3.04:0.74:2.06:1.23:0.67:0.39:0.73	43933200	39268324	17471798	1.00:0.89:0.40	92355	Alpha-actinin-4 isoform X6 OS=Danio rerio OX=7955 GN=actn4 PE=1 SV=1
51	FALSE	A0AB32T317|A0AB32T317_DANRE	actn4	4.74	20.12	26	15	Carbamidomethylation	28083580	14415215	88701200	21947272	60179068	35890708	19644508	11735258	20622024	1.00:0.51:3.16:0.78:2.14:1.28:0.70:0.42:0.73	43733332	39339016	17333930	1.00:0.90:0.40	95376	Alpha-actinin-4 isoform X2 OS=Danio rerio OX=7955 GN=actn4 PE=1 SV=1
51	FALSE	A0A8M9QH34|A0A8M9QH34_DANRE	actn4	4.55	15.74	27	13	Carbamidomethylation	29186038	13912359	88701200	21735192	60179068	35890708	19573042	11408086	21434268	1.00:0.48:3.04:0.74:2.06:1.23:0.67:0.39:0.73	43933200	39268324	17471798	1.00:0.89:0.40	103156	Alpha-actinin-4 isoform X10 OS=Danio rerio OX=7955 GN=actn4 PE=1 SV=1
51	FALSE	A0A8M9QPR0|A0A8M9QPR0_DANRE	actn4	4.74	20.12	26	15	Carbamidomethylation	28083580	14415215	88701200	21947272	60179068	35890708	19644508	11735258	20622024	1.00:0.51:3.16:0.78:2.14:1.28:0.70:0.42:0.73	43733332	39339016	17333930	1.00:0.90:0.40	95378	Alpha-actinin-4 isoform X1 OS=Danio rerio OX=7955 GN=actn4 PE=1 SV=1
51	FALSE	A0A8M9QBU7|A0A8M9QBU7_DANRE	actn4	4.55	15.74	27	13	Carbamidomethylation	29186038	13912359	88701200	21735192	60179068	35890708	19573042	11408086	21434268	1.00:0.48:3.04:0.74:2.06:1.23:0.67:0.39:0.73	43933200	39268324	17471798	1.00:0.89:0.40	103157	Alpha-actinin-4 isoform X9 OS=Danio rerio OX=7955 GN=actn4 PE=1 SV=1
51	TRUE	A0A8M9QL95|A0A8M9QL95_DANRE	actn4	4.74	18.09	29	15	Carbamidomethylation	28083580	14415215	88701200	21947272	60179068	35890708	19644508	11735258	20622024	1.00:0.51:3.16:0.78:2.14:1.28:0.70:0.42:0.73	43733332	39339016	17333930	1.00:0.90:0.40	106178	Alpha-actinin-4 isoform X7 OS=Danio rerio OX=7955 GN=actn4 PE=1 SV=1
51	FALSE	A0AB32T4V1|A0AB32T4V1_DANRE	actn4	4.55	17.56	24	13	Carbamidomethylation	29186038	13912359	88701200	21735192	60179068	35890708	19573042	11408086	21434268	1.00:0.48:3.04:0.74:2.06:1.23:0.67:0.39:0.73	43933200	39268324	17471798	1.00:0.89:0.40	92356	Alpha-actinin-4 isoform X5 OS=Danio rerio OX=7955 GN=actn4 PE=1 SV=1
51	TRUE	Q7SYE2|Q7SYE2_DANRE	actn4	4.74	18.53	29	15	Carbamidomethylation	28083580	14415215	88701200	21947272	60179068	35890708	19644508	11735258	20622024	1.00:0.51:3.16:0.78:2.14:1.28:0.70:0.42:0.73	43733332	39339016	17333930	1.00:0.90:0.40	103786	Actinin, alpha 4 OS=Danio rerio OX=7955 GN=actn4 PE=1 SV=1
51	TRUE	H9GX78|H9GX78_DANRE	actn4	4.74	18.53	29	15	Carbamidomethylation	28083580	14415215	88701200	21947272	60179068	35890708	19644508	11735258	20622024	1.00:0.51:3.16:0.78:2.14:1.28:0.70:0.42:0.73	43733332	39339016	17333930	1.00:0.90:0.40	103785	Actinin, alpha 4 OS=Danio rerio OX=7955 GN=actn4 PE=1 SV=2
51	FALSE	A0AB32T3E5|A0AB32T3E5_DANRE	actn4	4.74	20.67	26	15	Carbamidomethylation	28083580	14415215	88701200	21947272	60179068	35890708	19644508	11735258	20622024	1.00:0.51:3.16:0.78:2.14:1.28:0.70:0.42:0.73	43733332	39339016	17333930	1.00:0.90:0.40	92985	Alpha-actinin-4 isoform X3 OS=Danio rerio OX=7955 GN=actn4 PE=1 SV=1
52	TRUE	A0A8M2B1Z7|A0A8M2B1Z7_DANRE	tln1	5.26	10.78	29	22	Carbamidomethylation	14558651	12877990	41991000	11575983	22656710	29149984	12757655	8203768	12441558	1.00:0.88:2.88:0.80:1.56:2.00:0.88:0.56:0.85	23142548	21127560	11134327	1.00:0.91:0.48	270988	Talin-1 isoform X2 OS=Danio rerio OX=7955 GN=tln1 PE=1 SV=1
52	TRUE	Q5U7N6|Q5U7N6_DANRE	tln1	5.26	10.8	29	22	Carbamidomethylation	14558651	12877990	41991000	11575983	22656710	29149984	12757655	8203768	12441558	1.00:0.88:2.88:0.80:1.56:2.00:0.88:0.56:0.85	23142548	21127560	11134327	1.00:0.91:0.48	270639	Talin-1 OS=Danio rerio OX=7955 GN=tln1 PE=1 SV=1
52	TRUE	A0A8M2B1K5|A0A8M2B1K5_DANRE	tln1	5.26	10.7	29	22	Carbamidomethylation	14558651	12877990	41991000	11575983	22656710	29149984	12757655	8203768	12441558	1.00:0.88:2.88:0.80:1.56:2.00:0.88:0.56:0.85	23142548	21127560	11134327	1.00:0.91:0.48	273040	Talin-1 isoform X1 OS=Danio rerio OX=7955 GN=tln1 PE=1 SV=1
53	TRUE	A0A8M1N7Z8|A0A8M1N7Z8_DANRE	tubb2b	7.85	11.02	24	3	Carbamidomethylation; Oxidation (M)	7813939	19147568	4.77608e+06	16699475	0	29109342	17420194	21304540	17575162	1.00:2.45:0.61:2.14:0.00:3.73:2.23:2.73:2.25	10579196	22904408	18766632	1.00:2.17:1.77	52657	Tubulin beta chain OS=Danio rerio OX=7955 GN=tubb2b PE=1 SV=1
54	TRUE	Q1LXJ1|Q1LXJ1_DANRE	krt17	1.42	21.51	27	7		57708760	10308955	119240112	38208508	126532672	60513660	44758132	21004096	61554576	1.00:0.18:2.07:0.66:2.19:1.05:0.78:0.36:1.07	62419276	75084944	42438936	1.00:1.20:0.68	46346	Keratin 17 OS=Danio rerio OX=7955 GN=krt17 PE=1 SV=1
55	FALSE	Q7ZW01|Q7ZW01_DANRE	wu:fd02b12	0	2.7	23	1		45478872	0	0	39860364	0	0	0	0	44591384	1.00:0.00:0.00:0.88:0.00:0.00:0.00:0.00:0.98	45478872	39860364	44591384	1.00:0.88:0.98	49801	Tubulin beta chain OS=Danio rerio OX=7955 GN=wu:fd02b12 PE=1 SV=1
55	TRUE	Q6P5M9|Q6P5M9_DANRE	tubb4b	3.75	6.07	24	2		26730352	39333892	0	17405338	65166032	38767396	18457078	28903982	16981146	1.00:1.47:0.00:0.65:2.44:1.45:0.69:1.08:0.64	33032122	40446256	21447402	1.00:1.22:0.65	49787	Tubulin beta chain OS=Danio rerio OX=7955 GN=tubb4b PE=1 SV=1
56	TRUE	A0A8M2BKU1|A0A8M2BKU1_DANRE	tubb5	3.97	2.48	25	1		0	224883	2.98393e+06	3748524	8475032	0	0	855740	3.18869e+06	-:64.00:64.00:64.00:64.00:-:-:64.00:64.00	1.6044e+06	6111778	2.02222e+06	1.00:3.81:1.26	49616	Tubulin beta chain OS=Danio rerio OX=7955 GN=tubb5 PE=1 SV=1
57	TRUE	Q6YJK1|Q6YJK1_DANRE	myh6	1.89	0.52	27	1	Oxidation (M)	0	6.94581e+06	93965552	23684718	65222772	82720784	43655840	6.90511e+06	0	-:64.00:64.00:64.00:64.00:64.00:64.00:64.00:-	50455684	57209424	25280476	1.00:1.13:0.50	222687	Atrial myosin heavy chain OS=Danio rerio OX=7955 GN=myh6 PE=1 SV=1
58	TRUE	A2BHA3|A2BHA3_DANRE	ckma	7.17	37.01	26	17	Carbamidomethylation; Oxidation (M)	95063168	99591616	324893920	175259664	582125310	349956320	164936704	121859064	166753680	1.00:1.05:3.42:1.84:6.12:3.68:1.74:1.28:1.75	173182896	369113760	151183152	1.00:2.13:0.87	42815	creatine kinase OS=Danio rerio OX=7955 GN=ckma PE=1 SV=1
60	TRUE	A0A8M6Z3F3|A0A8M6Z3F3_DANRE	col12a1b	4.63	7.08	27	22	Carbamidomethylation	16123306	16098208	49775920	14849473	31072312	32803008	15153298	2.6034e+06	22973440	1.00:1.00:3.09:0.92:1.93:2.03:0.94:0.16:1.42	27332478	26241598	13576714	1.00:0.96:0.50	395468	Collagen alpha-1(XII) chain OS=Danio rerio OX=7955 GN=col12a1b PE=1 SV=1
60	FALSE	A0A8M9P340|A0A8M9P340_DANRE	col12a1b	5.2	7	20	15		17543990	18458572	48457860	15538970	29199702	31926862	14927991	2.27781e+06	22927588	1.00:1.05:2.76:0.89:1.66:1.82:0.85:0.13:1.31	28153474	25555178	13377795	1.00:0.91:0.48	267899	Collagen alpha-1(XII) chain isoform X5 OS=Danio rerio OX=7955 GN=col12a1b PE=1 SV=1
60	TRUE	A0A8M6YUY1|A0A8M6YUY1_DANRE	col12a1b	4.63	7.06	27	22	Carbamidomethylation	16123306	16098208	49775920	14849473	31072312	32803008	15153298	2.6034e+06	22973440	1.00:1.00:3.09:0.92:1.93:2.03:0.94:0.16:1.42	27332478	26241598	13576714	1.00:0.96:0.50	396207	Collagen alpha-1(XII) chain OS=Danio rerio OX=7955 GN=col12a1b PE=1 SV=1
60	TRUE	A0A8M6YWS8|A0A8M6YWS8_DANRE	col12a1b	4.63	7.07	27	22	Carbamidomethylation	16123306	16098208	49775920	14849473	31072312	32803008	15153298	2.6034e+06	22973440	1.00:1.00:3.09:0.92:1.93:2.03:0.94:0.16:1.42	27332478	26241598	13576714	1.00:0.96:0.50	395938	Collagen alpha-1(XII) chain OS=Danio rerio OX=7955 GN=col12a1b PE=1 SV=1
60	TRUE	A0A8M6YUB5|A0A8M6YUB5_DANRE	col12a1b	4.63	7.14	27	22	Carbamidomethylation	16123306	16098208	49775920	14849473	31072312	32803008	15153298	2.6034e+06	22973440	1.00:1.00:3.09:0.92:1.93:2.03:0.94:0.16:1.42	27332478	26241598	13576714	1.00:0.96:0.50	391665	Collagen alpha-1(XII) chain OS=Danio rerio OX=7955 GN=col12a1b PE=1 SV=1
61	TRUE	Q1LXJ9|Q1LXJ9_DANRE	krt1-19e	3.1	41.23	25	16	Oxidation (M)	148832704	150724080	438051808	124627904	827286660	330925440	206427296	112927288	180012304	1.00:1.01:2.94:0.84:5.56:2.22:1.39:0.76:1.21	245869536	427613344	166455632	1.00:1.74:0.68	49934	Keratin type 1 c19e OS=Danio rerio OX=7955 GN=krt1-19e PE=1 SV=1
61	TRUE	Q1JQ08|Q1JQ08_DANRE	krt1-19e	3.1	39.96	25	16	Oxidation (M)	148832704	150724080	438051808	124627904	827286660	330925440	206427296	112927288	180012304	1.00:1.01:2.94:0.84:5.56:2.22:1.39:0.76:1.21	245869536	427613344	166455632	1.00:1.74:0.68	51584	Si:dkeyp-113d7.4 protein (Fragment) OS=Danio rerio OX=7955 GN=krt1-19e PE=2 SV=1
62	TRUE	Q2LEK1|Q2LEK1_DANRE	dync1h1	2.13	6.14	26	26	Carbamidomethylation	17627760	15906882	53489456	16790176	28861638	40512840	21464638	14411193	19873764	1.00:0.90:3.03:0.95:1.64:2.30:1.22:0.82:1.13	29008032	28721552	18583198	1.00:0.99:0.64	533191	Cytoplasmic dynein 1 heavy chain 1 OS=Danio rerio OX=7955 GN=dync1h1 PE=1 SV=1
63	FALSE	A0A8M2BLU9|A0A8M2BLU9_DANRE	LOC101884494	6.1	14.04	3	2		6.45894e+06	8486690	23504034	5.06835e+06	5032111	8150778	5309824	7.76052e+06	5.71315e+06	1.00:1.31:3.64:0.78:0.78:1.26:0.82:1.20:0.88	12816554	6083746	6.26117e+06	1.00:0.47:0.49	19731	Myosin-9 OS=Danio rerio OX=7955 GN=LOC101884494 PE=3 SV=1
63	TRUE	A0A8M1QUS6|A0A8M1QUS6_DANRE	myh9b	5.06	10.42	25	13	Carbamidomethylation	14202976	9119192	44898828	11875146	30546480	42719096	12550159	7.30116e+06	12498637	1.00:0.64:3.16:0.84:2.15:3.01:0.88:0.51:0.88	22740332	28380240	10783318	1.00:1.25:0.47	197534	Myosin-9 OS=Danio rerio OX=7955 GN=myh9b PE=1 SV=1
63	FALSE	A0A8M2BB06|A0A8M2BB06_DANRE	myh9b	5.06	9.64	24	12	Carbamidomethylation	14202976	9119192	44898828	11875146	30546480	42719096	12550159	7.30116e+06	12498637	1.00:0.64:3.16:0.84:2.15:3.01:0.88:0.51:0.88	22740332	28380240	10783318	1.00:1.25:0.47	196836	Myosin-9 OS=Danio rerio OX=7955 GN=myh9b PE=1 SV=1
64	FALSE	Q6P3G0|Q6P3G0_DANRE	tfa	4.12	43.27	20	20	Carbamidomethylation	34594092	31623302	94702952	40107252	89727080	66595092	39293580	28302152	42873224	1.00:0.91:2.74:1.16:2.59:1.93:1.14:0.82:1.24	53640116	65476476	36822984	1.00:1.22:0.69	56905	Transferrin-a OS=Danio rerio OX=7955 GN=tfa PE=2 SV=2
64	TRUE	B8JL43|B8JL43_DANRE	tfa	4.15	41.6	25	25	Carbamidomethylation	34723604	27761406	100498680	39463056	96853728	71457408	39814636	27283948	41186756	1.00:0.80:2.89:1.14:2.79:2.06:1.15:0.79:1.19	54327896	69258064	36095112	1.00:1.27:0.66	73282	Serotransferrin OS=Danio rerio OX=7955 GN=tfa PE=1 SV=1
66	TRUE	Q9DGL6|Q9DGL6_DANRE	atp1a1a.1	8.9	10.7	24	10	Carbamidomethylation	14864103	16544276	63306328	24538400	44489324	56411456	15078997	5.96949e+06	17353012	1.00:1.11:4.26:1.65:2.99:3.80:1.01:0.40:1.17	31571568	41813060	12800501	1.00:1.32:0.41	113380	Sodium/potassium-transporting ATPase subunit alpha OS=Danio rerio OX=7955 GN=atp1a1a.1 PE=1 SV=1
67	TRUE	A0A8M9PDC8|A0A8M9PDC8_DANRE	plecb	3.5	4.25	23	22	Carbamidomethylation	17553696	6.92245e+06	32695854	14171646	25970510	30217916	13906123	4287504	19306410	1.00:0.39:1.86:0.81:1.48:1.72:0.79:0.24:1.10	19057334	23453358	12500012	1.00:1.23:0.66	668777	Plectin isoform X1 OS=Danio rerio OX=7955 GN=plecb PE=1 SV=1
67	FALSE	A0A8M9PJV9|A0A8M9PJV9_DANRE	plecb	3.86	4.76	20	19	Carbamidomethylation	18755866	6.16261e+06	30792528	15407748	26884248	31659864	13906123	4.0588e+06	19306410	1.00:0.33:1.64:0.82:1.43:1.69:0.74:0.22:1.03	18570336	24650620	12423777	1.00:1.33:0.67	517483	Plectin isoform X13 OS=Danio rerio OX=7955 GN=plecb PE=1 SV=1
67	FALSE	A0A8M9PMT2|A0A8M9PMT2_DANRE	plecb	3.8	4.15	18	17	Carbamidomethylation	10223202	5.86456e+06	20933808	8.25962e+06	16345931	17542410	8875172	2.8608e+06	11542494	1.00:0.57:2.05:0.81:1.60:1.72:0.87:0.28:1.13	12340524	14049319	7.75949e+06	1.00:1.14:0.63	538802	Plectin isoform X11 OS=Danio rerio OX=7955 GN=plecb PE=1 SV=1
67	TRUE	A0A8M9NZI2|A0A8M9NZI2_DANRE	plecb	3.5	4.25	23	22	Carbamidomethylation	17553696	6.92245e+06	32695854	14171646	25970510	30217916	13906123	4287504	19306410	1.00:0.39:1.86:0.81:1.48:1.72:0.79:0.24:1.10	19057334	23453358	12500012	1.00:1.23:0.66	668081	Plectin isoform X3 OS=Danio rerio OX=7955 GN=plecb PE=1 SV=1
67	TRUE	A0A8M9PDD8|A0A8M9PDD8_DANRE	plecb	3.5	4.27	23	22	Carbamidomethylation	17553696	6.92245e+06	32695854	14171646	25970510	30217916	13906123	4287504	19306410	1.00:0.39:1.86:0.81:1.48:1.72:0.79:0.24:1.10	19057334	23453358	12500012	1.00:1.23:0.66	666223	Plectin isoform X9 OS=Danio rerio OX=7955 GN=plecb PE=1 SV=1
67	TRUE	A0A8M9PJT1|A0A8M9PJT1_DANRE	plecb	3.5	4.25	23	22	Carbamidomethylation	17553696	6.92245e+06	32695854	14171646	25970510	30217916	13906123	4287504	19306410	1.00:0.39:1.86:0.81:1.48:1.72:0.79:0.24:1.10	19057334	23453358	12500012	1.00:1.23:0.66	668341	Plectin isoform X2 OS=Danio rerio OX=7955 GN=plecb PE=1 SV=1
67	TRUE	A0A8M9PMS6|A0A8M9PMS6_DANRE	plecb	3.5	4.26	23	22	Carbamidomethylation	17553696	6.92245e+06	32695854	14171646	25970510	30217916	13906123	4287504	19306410	1.00:0.39:1.86:0.81:1.48:1.72:0.79:0.24:1.10	19057334	23453358	12500012	1.00:1.23:0.66	667313	Plectin isoform X5 OS=Danio rerio OX=7955 GN=plecb PE=1 SV=1
67	TRUE	A0A8M9P852|A0A8M9P852_DANRE	plecb	3.5	4.26	23	22	Carbamidomethylation	17553696	6.92245e+06	32695854	14171646	25970510	30217916	13906123	4287504	19306410	1.00:0.39:1.86:0.81:1.48:1.72:0.79:0.24:1.10	19057334	23453358	12500012	1.00:1.23:0.66	666181	Plectin isoform X8 OS=Danio rerio OX=7955 GN=plecb PE=1 SV=1
67	TRUE	A0A8M9P848|A0A8M9P848_DANRE	plecb	3.5	4.25	23	22	Carbamidomethylation	17553696	6.92245e+06	32695854	14171646	25970510	30217916	13906123	4287504	19306410	1.00:0.39:1.86:0.81:1.48:1.72:0.79:0.24:1.10	19057334	23453358	12500012	1.00:1.23:0.66	668123	Plectin isoform X4 OS=Danio rerio OX=7955 GN=plecb PE=1 SV=1
67	TRUE	A0A8M3AQA0|A0A8M3AQA0_DANRE	plecb	3.5	4.27	23	22	Carbamidomethylation	17553696	6.92245e+06	32695854	14171646	25970510	30217916	13906123	4287504	19306410	1.00:0.39:1.86:0.81:1.48:1.72:0.79:0.24:1.10	19057334	23453358	12500012	1.00:1.23:0.66	665528	Plectin isoform X10 OS=Danio rerio OX=7955 GN=plecb PE=1 SV=1
67	TRUE	A0A8M9NZI6|A0A8M9NZI6_DANRE	plecb	3.5	4.26	23	22	Carbamidomethylation	17553696	6.92245e+06	32695854	14171646	25970510	30217916	13906123	4287504	19306410	1.00:0.39:1.86:0.81:1.48:1.72:0.79:0.24:1.10	19057334	23453358	12500012	1.00:1.23:0.66	666618	Plectin isoform X7 OS=Danio rerio OX=7955 GN=plecb PE=1 SV=1
67	TRUE	A0A8M9PJT6|A0A8M9PJT6_DANRE	plecb	3.5	4.26	23	22	Carbamidomethylation	17553696	6.92245e+06	32695854	14171646	25970510	30217916	13906123	4287504	19306410	1.00:0.39:1.86:0.81:1.48:1.72:0.79:0.24:1.10	19057334	23453358	12500012	1.00:1.23:0.66	666877	Plectin isoform X6 OS=Danio rerio OX=7955 GN=plecb PE=1 SV=1
67	FALSE	E9QCV2|E9QCV2_DANRE	plecb	3.86	4.75	20	19	Carbamidomethylation	18755866	6.16261e+06	30792528	15407748	26884248	31659864	13906123	4.0588e+06	19306410	1.00:0.33:1.64:0.82:1.43:1.69:0.74:0.22:1.03	18570336	24650620	12423777	1.00:1.33:0.67	518891	Plectin b OS=Danio rerio OX=7955 GN=plecb PE=1 SV=1
67	FALSE	A0A0R4IJ71|A0A0R4IJ71_DANRE	plecb	3.86	4.77	20	19	Carbamidomethylation	18755866	6.16261e+06	30792528	15407748	26884248	31659864	13906123	4.0588e+06	19306410	1.00:0.33:1.64:0.82:1.43:1.69:0.74:0.22:1.03	18570336	24650620	12423777	1.00:1.33:0.67	516829	Plectin b OS=Danio rerio OX=7955 GN=plecb PE=1 SV=2
68	TRUE	Q08BA1|Q08BA1_DANRE	atp5fa1	8.62	41.38	23	23		65798084	76021768	172550768	103073992	300206048	174707296	90615048	55419652	82191272	1.00:1.16:2.62:1.57:4.56:2.66:1.38:0.84:1.25	104790208	192662448	76075328	1.00:1.84:0.73	59744	ATP synthase subunit alpha OS=Danio rerio OX=7955 GN=atp5fa1 PE=1 SV=1
69	TRUE	B8QSI4|B8QSI4_DANRE	a2ml	2.36	2.7	23	4	Carbamidomethylation	14738611	5.12989e+06	37241392	16122717	15981459	22333634	15735595	1.14368e+06	19676022	1.00:0.35:2.53:1.09:1.08:1.52:1.07:0.08:1.33	19036630	18145936	12185098	1.00:0.95:0.64	159809	Alpha-2 macroglobulin-like protein OS=Danio rerio OX=7955 GN=a2ml PE=1 SV=1
70	TRUE	B2GQG8|B2GQG8_DANRE	krt18a.1	2.77	37.35	23	18		92995352	55958320	409956064	47602840	228713056	184911424	87909824	28871482	92348616	1.00:0.60:4.41:0.51:2.46:1.99:0.95:0.31:0.99	186303248	153742432	69709976	1.00:0.83:0.37	48603	Krt18 protein OS=Danio rerio OX=7955 GN=krt18a.1 PE=2 SV=1
71	TRUE	A8E5L0|A8E5L0_DANRE	ckmb	7.31	27.89	21	11	Carbamidomethylation; Oxidation (M)	92639176	89591080	222342352	123980432	755371140	470491616	179613552	134904784	192764048	1.00:0.97:2.40:1.34:8.15:5.08:1.94:1.46:2.08	134857536	449947712	169094128	1.00:3.34:1.25	42842	creatine kinase OS=Danio rerio OX=7955 GN=ckmb PE=1 SV=1
71	TRUE	Q7T306|Q7T306_DANRE	ckmb	7.31	27.89	21	11	Carbamidomethylation; Oxidation (M)	92639176	89591080	222342352	123980432	755371140	470491616	179613552	134904784	192764048	1.00:0.97:2.40:1.34:8.15:5.08:1.94:1.46:2.08	134857536	449947712	169094128	1.00:3.34:1.25	42852	creatine kinase OS=Danio rerio OX=7955 GN=ckmb PE=1 SV=1
72	TRUE	Q6PE34|Q6PE34_DANRE	wu:fj33a08	8.9	2.7	19	1		0	0	5545088	4957630	17743546	8280184	3.92515e+06	0	2.68602e+06	-:-:64.00:64.00:64.00:64.00:64.00:-:64.00	5545088	10327120	3.30559e+06	1.00:1.86:0.60	49635	Tubulin beta chain OS=Danio rerio OX=7955 GN=wu:fj33a08 PE=1 SV=1
73	TRUE	F1R8W4|F1R8W4_DANRE	desma	7.7	39.75	22	16	Carbamidomethylation	37887844	34711580	106153896	52242776	47961976	108790528	25992582	23826324	38523432	1.00:0.92:2.80:1.38:1.27:2.87:0.69:0.63:1.02	59584440	69665096	29447446	1.00:1.17:0.49	54149	Desmin OS=Danio rerio OX=7955 GN=desma PE=1 SV=1
73	TRUE	F1R8W3|F1R8W3_DANRE	desma	7.7	38.52	22	16	Carbamidomethylation	37887844	34711580	106153896	52242776	47961976	108790528	25992582	23826324	38523432	1.00:0.92:2.80:1.38:1.27:2.87:0.69:0.63:1.02	59584440	69665096	29447446	1.00:1.17:0.49	55727	Desmin OS=Danio rerio OX=7955 GN=desma PE=1 SV=1
74	TRUE	Q7ZUP6|Q7ZUP6_DANRE	idh2	6.59	50.11	21	20	Carbamidomethylation; Oxidation (M)	34614704	28231096	119163632	42092488	133866968	155420336	42825100	24905784	39737592	1.00:0.82:3.44:1.22:3.87:4.49:1.24:0.72:1.15	60669812	110459928	35822824	1.00:1.82:0.59	50397	Isocitrate dehydrogenase [NADP] OS=Danio rerio OX=7955 GN=idh2 PE=1 SV=1
75	TRUE	Q6NYR4|Q6NYR4_DANRE	hspa8	1.88	12.79	20	6	Carbamidomethylation; Oxidation (M)	15857804	18308036	58446140	15928571	36520692	32860790	16817638	19669816	19984010	1.00:1.15:3.69:1.00:2.30:2.07:1.06:1.24:1.26	30870660	28436684	18823822	1.00:0.92:0.61	71180	Heat shock cognate 71 kDa protein OS=Danio rerio OX=7955 GN=hspa8 PE=1 SV=1
76	TRUE	A8WGC6|A8WGC6_DANRE	atp5f1b	2.9	39.26	18	18	Oxidation (M)	45234904	53364764	459275136	126840656	269970144	265913120	113918712	111128320	99734480	1.00:1.18:10.15:2.80:5.97:5.88:2.52:2.46:2.20	185958272	220907968	108260504	1.00:1.19:0.58	55130	ATP synthase subunit beta OS=Danio rerio OX=7955 GN=atp5f1b PE=1 SV=1
77	TRUE	A0A8M9QDU6|A0A8M9QDU6_DANRE	flnba	1.98	10.57	21	19	Carbamidomethylation	9929382	3.95229e+06	36560108	9032454	24169710	30110964	10636057	6.95304e+06	15575474	1.00:0.40:3.68:0.91:2.43:3.03:1.07:0.70:1.57	16813928	21104376	11054857	1.00:1.26:0.66	273231	Filamin-B isoform X2 OS=Danio rerio OX=7955 GN=flnba PE=1 SV=1
77	TRUE	A0A8M6Z8T4|A0A8M6Z8T4_DANRE	flnba	1.98	10.46	21	19	Carbamidomethylation	9929382	3.95229e+06	36560108	9032454	24169710	30110964	10636057	6.95304e+06	15575474	1.00:0.40:3.68:0.91:2.43:3.03:1.07:0.70:1.57	16813928	21104376	11054857	1.00:1.26:0.66	276306	Filamin-B isoform X1 OS=Danio rerio OX=7955 GN=flnba PE=1 SV=1
78	TRUE	A0A8M1RKT8|A0A8M1RKT8_DANRE	col12a1a	3.85	6.81	21	17	Carbamidomethylation	17463988	10948919	50484436	16483553	38845340	36786100	17710334	9501181	18713814	1.00:0.63:2.89:0.94:2.22:2.11:1.01:0.54:1.07	26299114	30704998	15308443	1.00:1.17:0.58	332055	Collagen alpha-1(XII) chain OS=Danio rerio OX=7955 GN=col12a1a PE=1 SV=1
78	TRUE	A0A8M3AJ97|A0A8M3AJ97_DANRE	col12a1a	3.85	6.72	21	17	Carbamidomethylation	17463988	10948919	50484436	16483553	38845340	36786100	17710334	9501181	18713814	1.00:0.63:2.89:0.94:2.22:2.11:1.01:0.54:1.07	26299114	30704998	15308443	1.00:1.17:0.58	337107	Collagen alpha-1(XII) chain OS=Danio rerio OX=7955 GN=col12a1a PE=1 SV=1
78	FALSE	A0AB32TBF4|A0AB32TBF4_DANRE	col12a1a	4.02	6.92	15	11	Carbamidomethylation	17347958	10948919	49238624	17181402	38000540	36542448	17787508	9660139	18674214	1.00:0.63:2.84:0.99:2.19:2.11:1.03:0.56:1.08	25845168	30574796	15373954	1.00:1.18:0.59	209335	Collagen alpha-1(XII) chain OS=Danio rerio OX=7955 GN=col12a1a PE=1 SV=1
78	TRUE	A0AB32TD50|A0AB32TD50_DANRE	col12a1a	3.85	6.92	21	17	Carbamidomethylation	17463988	10948919	50484436	16483553	38845340	36786100	17710334	9501181	18713814	1.00:0.63:2.89:0.94:2.22:2.11:1.01:0.54:1.07	26299114	30704998	15308443	1.00:1.17:0.58	327027	Collagen alpha-1(XII) chain isoform X4 OS=Danio rerio OX=7955 GN=col12a1a PE=1 SV=1
78	TRUE	A0AB32TBL0|A0AB32TBL0_DANRE	col12a1a	3.85	6.71	21	17	Carbamidomethylation	17463988	10948919	50484436	16483553	38845340	36786100	17710334	9501181	18713814	1.00:0.63:2.89:0.94:2.22:2.11:1.01:0.54:1.07	26299114	30704998	15308443	1.00:1.17:0.58	337178	Collagen alpha-1(XII) chain OS=Danio rerio OX=7955 GN=col12a1a PE=1 SV=1
79	TRUE	A0A0R4IUS4|A0A0R4IUS4_DANRE	flnca	1.44	7.66	21	15	Carbamidomethylation	9207904	6.49776e+06	22116716	6.9794e+06	25609746	23779514	5.60318e+06	0	17631718	1.00:0.71:2.40:0.76:2.78:2.58:0.61:0.00:1.91	12607461	18789554	11617449	1.00:1.49:0.92	289775	Filamin C, gamma a (actin-binding protein 280) OS=Danio rerio OX=7955 GN=flnca PE=1 SV=1
79	TRUE	A0A8M6YYI5|A0A8M6YYI5_DANRE	flnca	1.44	7.66	21	15	Carbamidomethylation	9207904	6.49776e+06	22116716	6.9794e+06	25609746	23779514	5.60318e+06	0	17631718	1.00:0.71:2.40:0.76:2.78:2.58:0.61:0.00:1.91	12607461	18789554	11617449	1.00:1.49:0.92	289704	Filamin-C isoform X2 OS=Danio rerio OX=7955 GN=flnca PE=1 SV=1
80	TRUE	Q6P271|Q6P271_DANRE	atp1a3a	10.69	5.08	21	5	Carbamidomethylation	3.63991e+06	4689432	18315964	13549433	20960606	30826654	6.90317e+06	5519397	8308610	1.00:1.29:5.03:3.72:5.76:8.47:1.90:1.52:2.28	8881767	21778898	6910392	1.00:2.45:0.78	112523	Sodium/potassium-transporting ATPase subunit alpha OS=Danio rerio OX=7955 GN=atp1a3a PE=1 SV=1
81	TRUE	Q6ZM60|Q6ZM60_DANRE	atp2a2b	3.95	2.03	17	2	Carbamidomethylation	8471223	8030668	48543984	19435466	16508249	34013944	11190521	3.58831e+06	16816768	1.00:0.95:5.73:2.29:1.95:4.02:1.32:0.42:1.99	21681958	23319220	10531866	1.00:1.08:0.49	113581	Calcium-transporting ATPase OS=Danio rerio OX=7955 GN=atp2a2b PE=1 SV=1
81	TRUE	A0A0R4IQS8|A0A0R4IQS8_DANRE	atp2a2b	3.95	2.02	17	2	Carbamidomethylation	8471223	8030668	48543984	19435466	16508249	34013944	11190521	3.58831e+06	16816768	1.00:0.95:5.73:2.29:1.95:4.02:1.32:0.42:1.99	21681958	23319220	10531866	1.00:1.08:0.49	114250	Calcium-transporting ATPase OS=Danio rerio OX=7955 GN=atp2a2b PE=1 SV=1
82	FALSE	Q7ZUD7|Q7ZUD7_DANRE	cog2	2.23	0.96	1	1		18229356	27044658	64792232	24246634	10267935	0	30319550	1.08363e+06	31548106	1.00:1.48:3.55:1.33:0.56:0.00:1.66:0.06:1.73	36688748	17257284	20983762	1.00:0.47:0.57	82349	Conserved oligomeric Golgi complex subunit 2 OS=Danio rerio OX=7955 GN=cog2 PE=1 SV=1
82	TRUE	Q6PEI6|Q6PEI6_DANRE	aco2	2.4	31.46	20	20	Carbamidomethylation	30600826	16853458	153280768	44693316	72786688	66997540	37612876	20205546	41897420	1.00:0.55:5.01:1.46:2.38:2.19:1.23:0.66:1.37	66911684	61492516	33238614	1.00:0.92:0.50	84860	Aconitate hydratase, mitochondrial OS=Danio rerio OX=7955 GN=aco2 PE=1 SV=1
83	TRUE	A0A8M9PRQ0|A0A8M9PRQ0_DANRE	pleca	6.38	4.71	20	19	Carbamidomethylation	9132843	9589535	34220832	12633439	19751842	23562770	9442966	5809354	10389269	1.00:1.05:3.75:1.38:2.16:2.58:1.03:0.64:1.14	17647736	18649350	8547196	1.00:1.06:0.48	525703	Plectin OS=Danio rerio OX=7955 GN=pleca PE=1 SV=1
83	TRUE	A0A8M9PNG2|A0A8M9PNG2_DANRE	pleca	6.38	4.72	20	19	Carbamidomethylation	9132843	9589535	34220832	12633439	19751842	23562770	9442966	5809354	10389269	1.00:1.05:3.75:1.38:2.16:2.58:1.03:0.64:1.14	17647736	18649350	8547196	1.00:1.06:0.48	525258	Plectin OS=Danio rerio OX=7955 GN=pleca PE=1 SV=1
83	TRUE	A0A8M9P1W5|A0A8M9P1W5_DANRE	pleca	6.38	4.7	20	19	Carbamidomethylation	9132843	9589535	34220832	12633439	19751842	23562770	9442966	5809354	10389269	1.00:1.05:3.75:1.38:2.16:2.58:1.03:0.64:1.14	17647736	18649350	8547196	1.00:1.06:0.48	526688	Plectin OS=Danio rerio OX=7955 GN=pleca PE=1 SV=1
83	TRUE	A0A8M9PGJ1|A0A8M9PGJ1_DANRE	pleca	6.38	4.72	20	19	Carbamidomethylation	9132843	9589535	34220832	12633439	19751842	23562770	9442966	5809354	10389269	1.00:1.05:3.75:1.38:2.16:2.58:1.03:0.64:1.14	17647736	18649350	8547196	1.00:1.06:0.48	524933	Plectin OS=Danio rerio OX=7955 GN=pleca PE=1 SV=1
83	TRUE	A0AB32T889|A0AB32T889_DANRE	pleca	6.38	4.54	20	19	Carbamidomethylation	9132843	9589535	34220832	12633439	19751842	23562770	9442966	5809354	10389269	1.00:1.05:3.75:1.38:2.16:2.58:1.03:0.64:1.14	17647736	18649350	8547196	1.00:1.06:0.48	545654	Plectin OS=Danio rerio OX=7955 GN=pleca PE=1 SV=1
83	TRUE	E7F8G7|E7F8G7_DANRE	pleca	6.38	4.56	20	19	Carbamidomethylation	9132843	9589535	34220832	12633439	19751842	23562770	9442966	5809354	10389269	1.00:1.05:3.75:1.38:2.16:2.58:1.03:0.64:1.14	17647736	18649350	8547196	1.00:1.06:0.48	543005	Plectin OS=Danio rerio OX=7955 GN=pleca PE=1 SV=1
83	TRUE	A0A2R8RIJ1|A0A2R8RIJ1_DANRE	pleca	6.38	4.72	20	19	Carbamidomethylation	9132843	9589535	34220832	12633439	19751842	23562770	9442966	5809354	10389269	1.00:1.05:3.75:1.38:2.16:2.58:1.03:0.64:1.14	17647736	18649350	8547196	1.00:1.06:0.48	524557	Plectin OS=Danio rerio OX=7955 GN=pleca PE=1 SV=1
83	TRUE	A0A8M9P1X0|A0A8M9P1X0_DANRE	pleca	6.38	4.73	20	19	Carbamidomethylation	9132843	9589535	34220832	12633439	19751842	23562770	9442966	5809354	10389269	1.00:1.05:3.75:1.38:2.16:2.58:1.03:0.64:1.14	17647736	18649350	8547196	1.00:1.06:0.48	524478	Plectin OS=Danio rerio OX=7955 GN=pleca PE=1 SV=1
83	TRUE	A0A8M9P1W1|A0A8M9P1W1_DANRE	pleca	6.38	4.54	20	19	Carbamidomethylation	9132843	9589535	34220832	12633439	19751842	23562770	9442966	5809354	10389269	1.00:1.05:3.75:1.38:2.16:2.58:1.03:0.64:1.14	17647736	18649350	8547196	1.00:1.06:0.48	544827	Plectin OS=Danio rerio OX=7955 GN=pleca PE=1 SV=1
83	TRUE	A0A8M9PB23|A0A8M9PB23_DANRE	pleca	6.38	4.71	20	19	Carbamidomethylation	9132843	9589535	34220832	12633439	19751842	23562770	9442966	5809354	10389269	1.00:1.05:3.75:1.38:2.16:2.58:1.03:0.64:1.14	17647736	18649350	8547196	1.00:1.06:0.48	526036	Plectin OS=Danio rerio OX=7955 GN=pleca PE=1 SV=1
83	TRUE	A0A2R8PVX9|A0A2R8PVX9_DANRE	pleca	6.38	4.74	20	19	Carbamidomethylation	9132843	9589535	34220832	12633439	19751842	23562770	9442966	5809354	10389269	1.00:1.05:3.75:1.38:2.16:2.58:1.03:0.64:1.14	17647736	18649350	8547196	1.00:1.06:0.48	522803	Plectin OS=Danio rerio OX=7955 GN=pleca PE=1 SV=1
83	TRUE	A0A8M9PRN8|A0A8M9PRN8_DANRE	pleca	6.38	4.53	20	19	Carbamidomethylation	9132843	9589535	34220832	12633439	19751842	23562770	9442966	5809354	10389269	1.00:1.05:3.75:1.38:2.16:2.58:1.03:0.64:1.14	17647736	18649350	8547196	1.00:1.06:0.48	546305	Plectin OS=Danio rerio OX=7955 GN=pleca PE=1 SV=1
83	TRUE	A0A8M9PRQ7|A0A8M9PRQ7_DANRE	pleca	6.38	4.72	20	19	Carbamidomethylation	9132843	9589535	34220832	12633439	19751842	23562770	9442966	5809354	10389269	1.00:1.05:3.75:1.38:2.16:2.58:1.03:0.64:1.14	17647736	18649350	8547196	1.00:1.06:0.48	525130	Plectin OS=Danio rerio OX=7955 GN=pleca PE=1 SV=1
83	TRUE	A0A8M9PB30|A0A8M9PB30_DANRE	pleca	6.38	4.73	20	19	Carbamidomethylation	9132843	9589535	34220832	12633439	19751842	23562770	9442966	5809354	10389269	1.00:1.05:3.75:1.38:2.16:2.58:1.03:0.64:1.14	17647736	18649350	8547196	1.00:1.06:0.48	523779	Plectin OS=Danio rerio OX=7955 GN=pleca PE=1 SV=1
83	TRUE	A0A8M9PNG8|A0A8M9PNG8_DANRE	pleca	6.38	4.73	20	19	Carbamidomethylation	9132843	9589535	34220832	12633439	19751842	23562770	9442966	5809354	10389269	1.00:1.05:3.75:1.38:2.16:2.58:1.03:0.64:1.14	17647736	18649350	8547196	1.00:1.06:0.48	524282	Plectin OS=Danio rerio OX=7955 GN=pleca PE=1 SV=1
83	TRUE	A5WV02|A5WV02_DANRE	pleca	6.38	4.74	20	19	Carbamidomethylation	9132843	9589535	34220832	12633439	19751842	23562770	9442966	5809354	10389269	1.00:1.05:3.75:1.38:2.16:2.58:1.03:0.64:1.14	17647736	18649350	8547196	1.00:1.06:0.48	522609	Plectin OS=Danio rerio OX=7955 GN=pleca PE=1 SV=1
83	TRUE	A0A8M9PNE8|A0A8M9PNE8_DANRE	pleca	6.38	4.54	20	19	Carbamidomethylation	9132843	9589535	34220832	12633439	19751842	23562770	9442966	5809354	10389269	1.00:1.05:3.75:1.38:2.16:2.58:1.03:0.64:1.14	17647736	18649350	8547196	1.00:1.06:0.48	545135	Plectin OS=Danio rerio OX=7955 GN=pleca PE=1 SV=1
83	TRUE	A0A286YBE9|A0A286YBE9_DANRE	pleca	6.38	4.55	20	19	Carbamidomethylation	9132843	9589535	34220832	12633439	19751842	23562770	9442966	5809354	10389269	1.00:1.05:3.75:1.38:2.16:2.58:1.03:0.64:1.14	17647736	18649350	8547196	1.00:1.06:0.48	544175	Plectin OS=Danio rerio OX=7955 GN=pleca PE=1 SV=1
83	TRUE	A0A8M9PB27|A0A8M9PB27_DANRE	pleca	6.38	4.72	20	19	Carbamidomethylation	9132843	9589535	34220832	12633439	19751842	23562770	9442966	5809354	10389269	1.00:1.05:3.75:1.38:2.16:2.58:1.03:0.64:1.14	17647736	18649350	8547196	1.00:1.06:0.48	525051	Plectin OS=Danio rerio OX=7955 GN=pleca PE=1 SV=1
83	TRUE	A0A8M9PGI7|A0A8M9PGI7_DANRE	pleca	6.38	4.71	20	19	Carbamidomethylation	9132843	9589535	34220832	12633439	19751842	23562770	9442966	5809354	10389269	1.00:1.05:3.75:1.38:2.16:2.58:1.03:0.64:1.14	17647736	18649350	8547196	1.00:1.06:0.48	525910	Plectin OS=Danio rerio OX=7955 GN=pleca PE=1 SV=1
83	TRUE	A0A8M9PGI1|A0A8M9PGI1_DANRE	pleca	6.38	4.55	20	19	Carbamidomethylation	9132843	9589535	34220832	12633439	19751842	23562770	9442966	5809354	10389269	1.00:1.05:3.75:1.38:2.16:2.58:1.03:0.64:1.14	17647736	18649350	8547196	1.00:1.06:0.48	543656	Plectin OS=Danio rerio OX=7955 GN=pleca PE=1 SV=1
84	TRUE	Q6DRI2|Q6DRI2_DANRE	cltca	4.74	7.32	20	10	Carbamidomethylation	10778178	9850576	31428844	12422651	48702484	15716414	12548222	9007825	8580298	1.00:0.91:2.92:1.15:4.52:1.46:1.16:0.84:0.80	17352532	25613850	10045448	1.00:1.48:0.58	191932	Clathrin heavy chain OS=Danio rerio OX=7955 GN=cltca PE=2 SV=1
84	TRUE	B3DK43|B3DK43_DANRE	cltca	4.74	7.32	20	10	Carbamidomethylation	10778178	9850576	31428844	12422651	48702484	15716414	12548222	9007825	8580298	1.00:0.91:2.92:1.15:4.52:1.46:1.16:0.84:0.80	17352532	25613850	10045448	1.00:1.48:0.58	191805	Clathrin heavy chain OS=Danio rerio OX=7955 GN=cltca PE=2 SV=1
84	FALSE	A0AB32TUH8|A0AB32TUH8_DANRE	cltcl1	70.19	0.56	3	1		0	0	0	0	10318794	9489449	2.72267e+06	4495801	0	-:-:-:-:64.00:64.00:64.00:64.00:-	0	9904122	3.60923e+06	-:64.00:64.00	183226	Clathrin heavy chain OS=Danio rerio OX=7955 GN=cltcl1 PE=1 SV=1
84	TRUE	F1R966|F1R966_DANRE	cltca	4.74	7.32	20	10	Carbamidomethylation	10778178	9850576	31428844	12422651	48702484	15716414	12548222	9007825	8580298	1.00:0.91:2.92:1.15:4.52:1.46:1.16:0.84:0.80	17352532	25613850	10045448	1.00:1.48:0.58	191820	Clathrin heavy chain OS=Danio rerio OX=7955 GN=cltca PE=1 SV=1
84	TRUE	A0A286YAZ4|A0A286YAZ4_DANRE	cltca	4.74	7.3	20	10	Carbamidomethylation	10778178	9850576	31428844	12422651	48702484	15716414	12548222	9007825	8580298	1.00:0.91:2.92:1.15:4.52:1.46:1.16:0.84:0.80	17352532	25613850	10045448	1.00:1.48:0.58	192290	Clathrin heavy chain OS=Danio rerio OX=7955 GN=cltca PE=3 SV=2
85	TRUE	A0A8M1QLT2|A0A8M1QLT2_DANRE	LOC100006895	1.41	1.8	20	2		0	1.62886e+06	6.04637e+06	2.93968e+06	1.72414e+06	5.27318e+06	1566874	2.46238e+06	0	-:64.00:64.00:64.00:64.00:64.00:64.00:64.00:-	3.83762e+06	3312332	2.01463e+06	1.00:0.86:0.52	160313	Alpha-2-macroglobulin OS=Danio rerio OX=7955 GN=LOC100006895 PE=1 SV=2
85	FALSE	A0A8M9PJ22|A0A8M9PJ22_DANRE	si:ch211-212c13.8	7.52	1.31	12	1		0	0	6112836	1.97047e+06	2365539	3929177	964811	1.89905e+06	0	-:-:64.00:64.00:64.00:64.00:64.00:64.00:-	6112836	2.75506e+06	1.43193e+06	1.00:0.45:0.23	100571	Alpha-2-macroglobulin OS=Danio rerio OX=7955 GN=si:ch211-212c13.8 PE=3 SV=2
85	FALSE	A0AB32T239|A0AB32T239_DANRE	LOC137487807	0.36	8.24	4	1		0	1.37407e+06	4.40253e+06	2913177	998396	4826972	1.65479e+06	2196579	0	-:64.00:64.00:64.00:64.00:64.00:64.00:64.00:-	2.8883e+06	2.91285e+06	1925685	1.00:1.01:0.67	19302	Alpha-2-macroglobulin-like OS=Danio rerio OX=7955 GN=LOC137487807 PE=4 SV=1
86	TRUE	Q9DEU1|Q9DEU1_DANRE	atp1a1b	9.36	6.83	20	6		3.02443e+06	3.62417e+06	24406444	10927019	40675384	55542824	8256973	6974344	4.46721e+06	1.00:1.20:8.07:3.61:13.45:18.36:2.73:2.31:1.48	10351680	35715076	6.56617e+06	1.00:3.45:0.63	112766	Sodium/potassium-transporting ATPase subunit alpha OS=Danio rerio OX=7955 GN=atp1a1b PE=1 SV=1
87	TRUE	A0A8M1QHN7|A0A8M1QHN7_DANRE	evplb	6.18	11.49	20	20	Carbamidomethylation	19692870	12498581	42471076	15234208	17676572	34796980	14404028	3.04926e+06	14465250	1.00:0.63:2.16:0.77:0.90:1.77:0.73:0.15:0.73	24887508	22569254	10639514	1.00:0.91:0.43	231742	Envoplakin OS=Danio rerio OX=7955 GN=evplb PE=1 SV=1
87	FALSE	A0A8M1RFY9|A0A8M1RFY9_DANRE	evpll	10.01	24.04	5	5		5924866	5.84376e+06	9810281	971986	6.04057e+06	7261972	1.39809e+06	820278	0	1.00:0.99:1.66:0.16:1.02:1.23:0.24:0.14:0.00	7192970	4.75817e+06	1109183	1.00:0.66:0.15	32791	Envoplakin-like protein OS=Danio rerio OX=7955 GN=evpll PE=3 SV=2
88	TRUE	A0A8M1P7C1|A0A8M1P7C1_DANRE	c3a.1	7.84	12.29	20	17	Carbamidomethylation	24809686	15855172	71212488	8867013	23480676	25763962	9337509	3781874	16833200	1.00:0.64:2.87:0.36:0.95:1.04:0.38:0.15:0.68	37292448	19370550	9984194	1.00:0.52:0.27	183178	Complement C3a.1 precursor OS=Danio rerio OX=7955 GN=c3a.1 PE=1 SV=1
89	TRUE	Q90X33|Q90X33_DANRE	atp1a1a.4	3.57	7.52	20	6		6.56268e+06	7.2395e+06	25656858	14400259	11569807	20042824	9924578	8228935	8559537	1.00:1.10:3.91:2.19:1.76:3.05:1.51:1.25:1.30	13153013	15337630	8904350	1.00:1.17:0.68	112460	Sodium/potassium-transporting ATPase subunit alpha OS=Danio rerio OX=7955 GN=atp1a1a.4 PE=1 SV=1
90	TRUE	A0AB13A9Y3|A0AB13A9Y3_DANRE	a2ml3	4.37	1.39	20	2		3680120	0	25716378	0	889038	3394771	4716596	1.72358e+06	0	1.00:0.00:6.99:0.00:0.24:0.92:1.28:0.47:0.00	14698249	2.1419e+06	3220088	1.00:0.15:0.22	159612	Alpha-2-macroglobulin precursor OS=Danio rerio OX=7955 GN=a2ml3 PE=1 SV=1
91	TRUE	Q803B0|Q803B0_DANRE	hspd1	3.62	39.65	20	20	Carbamidomethylation	57515532	54748172	163728480	48520728	160737424	109304432	67793736	30837028	64281968	1.00:0.95:2.85:0.84:2.79:1.90:1.18:0.54:1.12	91997392	106187528	54304244	1.00:1.15:0.59	61196	60 kDa heat shock protein, mitochondrial OS=Danio rerio OX=7955 GN=hspd1 PE=1 SV=1
93	TRUE	A0A8M3B867|A0A8M3B867_DANRE	actn1	1.84	4.32	19	3		3.71762e+06	3879748	23803702	4.30323e+06	11865701	0	3.06101e+06	4.58174e+06	5042800	1.00:1.04:6.40:1.16:3.19:0.00:0.82:1.23:1.36	10467023	8084464	4228517	1.00:0.77:0.40	104352	Alpha-actinin-1 isoform X2 OS=Danio rerio OX=7955 GN=actn1 PE=1 SV=1
93	FALSE	A0A8M9QJP5|A0A8M9QJP5_DANRE	actn1	1.84	5.96	13	3		3.71762e+06	3879748	23803702	4.30323e+06	11865701	0	3.06101e+06	4.58174e+06	5042800	1.00:1.04:6.40:1.16:3.19:0.00:0.82:1.23:1.36	10467023	8084464	4228517	1.00:0.77:0.40	75642	Alpha-actinin-1 isoform X5 OS=Danio rerio OX=7955 GN=actn1 PE=1 SV=1
93	TRUE	B8JHU4|B8JHU4_DANRE	actn1	1.84	4.32	19	3		3.71762e+06	3879748	23803702	4.30323e+06	11865701	0	3.06101e+06	4.58174e+06	5042800	1.00:1.04:6.40:1.16:3.19:0.00:0.82:1.23:1.36	10467023	8084464	4228517	1.00:0.77:0.40	104205	Actinin, alpha 1 OS=Danio rerio OX=7955 GN=actn1 PE=1 SV=1
93	TRUE	A0AB32T375|A0AB32T375_DANRE	actn1	1.84	4.22	19	3		3.71762e+06	3879748	23803702	4.30323e+06	11865701	0	3.06101e+06	4.58174e+06	5042800	1.00:1.04:6.40:1.16:3.19:0.00:0.82:1.23:1.36	10467023	8084464	4228517	1.00:0.77:0.40	106728	Alpha-actinin-1 isoform X6 OS=Danio rerio OX=7955 GN=actn1 PE=1 SV=1
93	TRUE	A0A8M3B5E5|A0A8M3B5E5_DANRE	actn1	1.84	4.35	19	3		3.71762e+06	3879748	23803702	4.30323e+06	11865701	0	3.06101e+06	4.58174e+06	5042800	1.00:1.04:6.40:1.16:3.19:0.00:0.82:1.23:1.36	10467023	8084464	4228517	1.00:0.77:0.40	103937	Alpha-actinin-1 isoform X3 OS=Danio rerio OX=7955 GN=actn1 PE=1 SV=1
93	TRUE	A0A8M3AZC5|A0A8M3AZC5_DANRE	actn1	1.84	4.35	19	3		3.71762e+06	3879748	23803702	4.30323e+06	11865701	0	3.06101e+06	4.58174e+06	5042800	1.00:1.04:6.40:1.16:3.19:0.00:0.82:1.23:1.36	10467023	8084464	4228517	1.00:0.77:0.40	104084	Alpha-actinin-1 isoform X4 OS=Danio rerio OX=7955 GN=actn1 PE=1 SV=1
94	FALSE	Q1LYG6|Q1LYG6_DANRE	eef2a.2	7.24	3.4	3	3	Carbamidomethylation	37744276	25719950	62210304	46437980	819169790	138355056	68480808	71313768	59609320	1.00:0.68:1.65:1.23:21.70:3.67:1.81:1.89:1.58	41891512	334654272	66467964	1.00:7.99:1.59	95076	Elongation factor 2a.2 OS=Danio rerio OX=7955 GN=eef2a.2 PE=4 SV=1
94	TRUE	A0A8N7UVM4|A0A8N7UVM4_DANRE	eef2l2	8.9	21.49	19	19	Carbamidomethylation	76327152	76000896	110331672	87178584	318220640	223979104	102116616	102002472	94240936	1.00:1.00:1.45:1.14:4.17:2.93:1.34:1.34:1.23	87553240	209792768	99453344	1.00:2.40:1.14	95885	Elongation factor 2 OS=Danio rerio OX=7955 GN=eef2l2 PE=1 SV=1
94	FALSE	A0AB32TD68|A0AB32TD68_DANRE	eef2a.1	3.95	5.87	4	4	Carbamidomethylation	34153440	44239620	158733552	47400988	823812290	117022680	64840248	63986988	52337168	1.00:1.30:4.65:1.39:24.12:3.43:1.90:1.87:1.53	79042208	329412000	60388136	1.00:4.17:0.76	77922	Elongation factor 2 OS=Danio rerio OX=7955 GN=eef2a.1 PE=1 SV=1
94	FALSE	Q1LYG5|Q1LYG5_DANRE	eef2a.1	3.95	4.8	4	4	Carbamidomethylation	34153440	44239620	158733552	47400988	823812290	117022680	64840248	63986988	52337168	1.00:1.30:4.65:1.39:24.12:3.43:1.90:1.87:1.53	79042208	329412000	60388136	1.00:4.17:0.76	94978	Elongation factor 2a.1 OS=Danio rerio OX=7955 GN=eef2a.1 PE=1 SV=2
95	TRUE	Q7SZD3|Q7SZD3_DANRE	hspa5	0.93	31.69	19	16		80307856	62182428	253988672	70160656	148651968	126952368	86342512	67260592	108745352	1.00:0.77:3.16:0.87:1.85:1.58:1.08:0.84:1.35	132159648	115255000	87449488	1.00:0.87:0.66	71974	Endoplasmic reticulum chaperone BIP OS=Danio rerio OX=7955 GN=hspa5 PE=1 SV=1
96	TRUE	Q4VBI6|Q4VBI6_DANRE	tubb2	1.74	2.67	18	1		11904155	1.68848e+06	42623020	6.99022e+06	36168544	30218806	13489689	2655637	16502075	1.00:0.14:3.58:0.59:3.04:2.54:1.13:0.22:1.39	18738550	24459190	10882467	1.00:1.31:0.58	50567	Tubulin beta chain OS=Danio rerio OX=7955 GN=tubb2 PE=1 SV=1
97	TRUE	Q803Q7|Q803Q7_DANRE	aldoaa	8.14	18.13	19	8	Carbamidomethylation	2.67527e+06	6.10643e+06	23488670	9361913	134962720	51396972	9068659	11064007	5186777	1.00:2.28:8.78:3.50:50.45:19.21:3.39:4.14:1.94	10756790	65240536	8439814	1.00:6.07:0.78	39740	Fructose-bisphosphate aldolase OS=Danio rerio OX=7955 GN=aldoaa PE=1 SV=1
98	TRUE	A0A0R4IQN8|A0A0R4IQN8_DANRE	naca	4.24	21.55	18	17	Carbamidomethylation	14403104	13338781	78022424	21054300	59587812	68786352	22659578	8921280	25662232	1.00:0.93:5.42:1.46:4.14:4.78:1.57:0.62:1.78	35254768	49809488	19081030	1.00:1.41:0.54	104684	Nascent polypeptide-associated complex subunit alpha OS=Danio rerio OX=7955 GN=naca PE=4 SV=1
98	FALSE	B2GPE2|B2GPE2_DANRE	naca	8.35	19.53	3	3		12458898	7150171	15051952	15373460	58449136	22726436	17038680	9088547	16740511	1.00:0.57:1.21:1.23:4.69:1.82:1.37:0.73:1.34	11553674	32183010	14289246	1.00:2.79:1.24	23400	Naca protein OS=Danio rerio OX=7955 GN=naca PE=2 SV=1
99	TRUE	Q8AY63|Q8AY63_DANRE	ckbb	9.73	24.67	17	8	Carbamidomethylation; Oxidation (M)	39992472	62095360	109863320	76066640	156239568	122356952	54056444	44024280	62098416	1.00:1.55:2.75:1.90:3.91:3.06:1.35:1.10:1.55	70650384	118221056	53393048	1.00:1.67:0.76	42884	creatine kinase OS=Danio rerio OX=7955 GN=ckbb PE=1 SV=1
100	TRUE	A0A0G2KQ62|A0A0G2KQ62_DANRE	fbn2b	4.54	8.05	18	18	Carbamidomethylation; Oxidation (M)	12230588	8.08993e+06	33981576	10041517	9702428	21082130	10732054	2.58313e+06	10096371	1.00:0.66:2.78:0.82:0.79:1.72:0.88:0.21:0.83	18100700	13608692	7.80385e+06	1.00:0.75:0.43	310256	Fibrillin 2b OS=Danio rerio OX=7955 GN=fbn2b PE=1 SV=2
100	TRUE	B6CS38|B6CS38_DANRE	fbn2b	4.54	8.05	18	18	Carbamidomethylation; Oxidation (M)	12230588	8.08993e+06	33981576	10041517	9702428	21082130	10732054	2.58313e+06	10096371	1.00:0.66:2.78:0.82:0.79:1.72:0.88:0.21:0.83	18100700	13608692	7.80385e+06	1.00:0.75:0.43	310316	Fibrillin 2 OS=Danio rerio OX=7955 GN=fbn2b PE=1 SV=1
101	TRUE	B3DFN3|B3DFN3_DANRE	lmnb2	3.92	28.3	18	16	Carbamidomethylation	35728216	31936318	109866840	32240374	103435224	48438692	38012956	13761989	40011328	1.00:0.89:3.08:0.90:2.90:1.36:1.06:0.39:1.12	59177124	61371432	30595424	1.00:1.04:0.52	65934	Lamin-B2 OS=Danio rerio OX=7955 GN=lmnb2 PE=1 SV=1
102	TRUE	Q503C7|Q503C7_DANRE	pygma	11.86	16.63	18	12	Carbamidomethylation	9288055	7477644	22507734	14914617	22734500	13623557	8002152	5654506	6.19921e+06	1.00:0.81:2.42:1.61:2.45:1.47:0.86:0.61:0.67	13091144	17090892	6.61862e+06	1.00:1.31:0.51	96932	Alpha-1,4 glucan phosphorylase OS=Danio rerio OX=7955 GN=pygma PE=1 SV=1
103	TRUE	A0A0R4IKF0|A0A0R4IKF0_DANRE	apoa1b	22.84	49.42	14	14	Oxidation (M)	172228928	107711752	86158360	383231872	1131449220	546680900	308457216	263830304	269264896	1.00:0.63:0.50:2.23:6.57:3.17:1.79:1.53:1.56	122033016	687120640	280517472	1.00:5.63:2.30	30140	Apolipoprotein A-Ib OS=Danio rerio OX=7955 GN=apoa1b PE=1 SV=1
104	FALSE	A0A8M3AL55|A0A8M3AL55_DANRE	LOC103909384	3.81	0.92	1	1		24484084	19680338	47086652	26873080	10294190	19051910	17055174	1.46983e+06	28520786	1.00:0.80:1.92:1.10:0.42:0.78:0.70:0.06:1.16	30417024	18739726	15681932	1.00:0.62:0.52	85395	Ral guanine nucleotide dissociation stimulator OS=Danio rerio OX=7955 GN=LOC103909384 PE=4 SV=1
104	FALSE	A0AB32TKH7|A0AB32TKH7_DANRE	LOC101885008	3.81	1.01	1	1		24484084	19680338	47086652	26873080	10294190	19051910	17055174	1.46983e+06	28520786	1.00:0.80:1.92:1.10:0.42:0.78:0.70:0.06:1.16	30417024	18739726	15681932	1.00:0.62:0.52	77755	Ral guanine nucleotide dissociation stimulator OS=Danio rerio OX=7955 GN=LOC101885008 PE=4 SV=1
104	TRUE	Q7T3L3|Q7T3L3_DANRE	hsp90b1	3.5	25.47	18	18		44924880	42733088	79854544	29920170	64836716	61117348	39381640	19685552	51478904	1.00:0.95:1.78:0.67:1.44:1.36:0.88:0.44:1.15	55837504	51958080	36848700	1.00:0.93:0.66	91282	Endoplasmin OS=Danio rerio OX=7955 GN=hsp90b1 PE=1 SV=1
105	TRUE	E9QEQ6|E9QEQ6_DANRE	mvp	7.08	23.22	18	18	Carbamidomethylation	37404828	18674476	94129704	23182442	80109616	61017048	22542940	12802642	19749540	1.00:0.50:2.52:0.62:2.14:1.63:0.60:0.34:0.53	50069668	54769704	18365040	1.00:1.09:0.37	97312	Major vault protein OS=Danio rerio OX=7955 GN=mvp PE=1 SV=1
106	TRUE	A0A8M9Q107|A0A8M9Q107_DANRE	flncb	0.81	5.94	17	10	Carbamidomethylation	5356923	5806246	12567588	3.1849e+06	12698292	10333980	5.89041e+06	7.56932e+06	4.51482e+06	1.00:1.08:2.35:0.59:2.37:1.93:1.10:1.41:0.84	7.91025e+06	8739057	5.99152e+06	1.00:1.10:0.76	284961	Filamin-C isoform X8 OS=Danio rerio OX=7955 GN=flncb PE=1 SV=1
106	TRUE	A0A8M9PV14|A0A8M9PV14_DANRE	flncb	0.81	5.87	17	10	Carbamidomethylation	5356923	5806246	12567588	3.1849e+06	12698292	10333980	5.89041e+06	7.56932e+06	4.51482e+06	1.00:1.08:2.35:0.59:2.37:1.93:1.10:1.41:0.84	7.91025e+06	8739057	5.99152e+06	1.00:1.10:0.76	288532	Filamin-C isoform X7 OS=Danio rerio OX=7955 GN=flncb PE=1 SV=1
106	TRUE	A0A8M9QBT0|A0A8M9QBT0_DANRE	flncb	0.81	6.03	17	10	Carbamidomethylation	5356923	5806246	12567588	3.1849e+06	12698292	10333980	5.89041e+06	7.56932e+06	4.51482e+06	1.00:1.08:2.35:0.59:2.37:1.93:1.10:1.41:0.84	7.91025e+06	8739057	5.99152e+06	1.00:1.10:0.76	280501	Filamin-C isoform X9 OS=Danio rerio OX=7955 GN=flncb PE=1 SV=1
106	TRUE	A0A8M9Q696|A0A8M9Q696_DANRE	flncb	0.81	5.79	17	10	Carbamidomethylation	5356923	5806246	12567588	3.1849e+06	12698292	10333980	5.89041e+06	7.56932e+06	4.51482e+06	1.00:1.08:2.35:0.59:2.37:1.93:1.10:1.41:0.84	7.91025e+06	8739057	5.99152e+06	1.00:1.10:0.76	293358	Filamin-C isoform X5 OS=Danio rerio OX=7955 GN=flncb PE=1 SV=1
106	TRUE	A0A8M9PV09|A0A8M9PV09_DANRE	flncb	0.81	5.7	17	10	Carbamidomethylation	5356923	5806246	12567588	3.1849e+06	12698292	10333980	5.89041e+06	7.56932e+06	4.51482e+06	1.00:1.08:2.35:0.59:2.37:1.93:1.10:1.41:0.84	7.91025e+06	8739057	5.99152e+06	1.00:1.10:0.76	297818	Filamin-C isoform X2 OS=Danio rerio OX=7955 GN=flncb PE=1 SV=1
106	TRUE	A0A8M9PHR9|A0A8M9PHR9_DANRE	flncb	0.81	5.7	17	10	Carbamidomethylation	5356923	5806246	12567588	3.1849e+06	12698292	10333980	5.89041e+06	7.56932e+06	4.51482e+06	1.00:1.08:2.35:0.59:2.37:1.93:1.10:1.41:0.84	7.91025e+06	8739057	5.99152e+06	1.00:1.10:0.76	297889	Filamin C, gamma b (actin-binding protein 280) OS=Danio rerio OX=7955 GN=flncb PE=1 SV=1
106	TRUE	A0A8M9Q6A0|A0A8M9Q6A0_DANRE	flncb	0.81	5.96	17	10	Carbamidomethylation	5356923	5806246	12567588	3.1849e+06	12698292	10333980	5.89041e+06	7.56932e+06	4.51482e+06	1.00:1.08:2.35:0.59:2.37:1.93:1.10:1.41:0.84	7.91025e+06	8739057	5.99152e+06	1.00:1.10:0.76	284001	Filamin-C isoform X10 OS=Danio rerio OX=7955 GN=flncb PE=1 SV=1
106	TRUE	A0A8M9QBS4|A0A8M9QBS4_DANRE	flncb	0.81	5.78	17	10	Carbamidomethylation	5356923	5806246	12567588	3.1849e+06	12698292	10333980	5.89041e+06	7.56932e+06	4.51482e+06	1.00:1.08:2.35:0.59:2.37:1.93:1.10:1.41:0.84	7.91025e+06	8739057	5.99152e+06	1.00:1.10:0.76	293429	Filamin-C isoform X4 OS=Danio rerio OX=7955 GN=flncb PE=1 SV=1
106	TRUE	A0A8M9Q104|A0A8M9Q104_DANRE	flncb	0.81	5.76	17	10	Carbamidomethylation	5356923	5806246	12567588	3.1849e+06	12698292	10333980	5.89041e+06	7.56932e+06	4.51482e+06	1.00:1.08:2.35:0.59:2.37:1.93:1.10:1.41:0.84	7.91025e+06	8739057	5.99152e+06	1.00:1.10:0.76	294318	Filamin-C isoform X3 OS=Danio rerio OX=7955 GN=flncb PE=1 SV=1
106	TRUE	A0A8M9PHS4|A0A8M9PHS4_DANRE	flncb	0.81	5.85	17	10	Carbamidomethylation	5356923	5806246	12567588	3.1849e+06	12698292	10333980	5.89041e+06	7.56932e+06	4.51482e+06	1.00:1.08:2.35:0.59:2.37:1.93:1.10:1.41:0.84	7.91025e+06	8739057	5.99152e+06	1.00:1.10:0.76	289858	Filamin-C isoform X6 OS=Danio rerio OX=7955 GN=flncb PE=1 SV=1
108	TRUE	Q5RGK8|Q5RGK8_DANRE	snd1	2.87	20.15	17	17	Carbamidomethylation	34631888	22349666	82265528	29092824	56075596	66603092	34815952	16809994	39267524	1.00:0.65:2.38:0.84:1.62:1.92:1.01:0.49:1.13	46415696	50590504	30297824	1.00:1.09:0.65	102593	Staphylococcal nuclease domain-containing protein OS=Danio rerio OX=7955 GN=snd1 PE=1 SV=2
109	TRUE	Q2LDA1|Q2LDA1_DANRE	col2a1a	9.16	9.32	16	10	Carbamidomethylation; Oxidation (M)	41052092	19004698	79835808	28311314	128459344	133839960	22351944	13325879	25444670	1.00:0.46:1.94:0.69:3.13:3.26:0.54:0.32:0.62	46630864	96870208	20374164	1.00:2.08:0.44	142224	Collagen type II, alpha 1 OS=Danio rerio OX=7955 GN=col2a1a PE=1 SV=1
109	TRUE	B3DLK0|B3DLK0_DANRE	col2a1a	9.16	9.78	16	10	Carbamidomethylation; Oxidation (M)	41052092	19004698	79835808	28311314	128459344	133839960	22351944	13325879	25444670	1.00:0.46:1.94:0.69:3.13:3.26:0.54:0.32:0.62	46630864	96870208	20374164	1.00:2.08:0.44	134790	Col2a1a protein OS=Danio rerio OX=7955 GN=col2a1a PE=1 SV=1
110	TRUE	B0S6K5|B0S6K5_DANRE	tnn	9.56	1.39	17	1		4752235	7086554	8.28545e+06	0	12018165	11587765	4.38513e+06	0	0	1.00:1.49:1.74:0.00:2.53:2.44:0.92:0.00:0.00	6708078	11802965	4.38513e+06	1.00:1.76:0.65	102455	Tenascin N OS=Danio rerio OX=7955 GN=tnn PE=1 SV=1
111	FALSE	A4QN79|A4QN79_DANRE	si:dkey-251i10.1	6.84	2.68	7	1		10955228	41511916	0	58557480	35401908	0	53161492	55962624	66455400	1.00:3.79:0.00:5.35:3.23:0.00:4.85:5.11:6.07	26233572	46979696	58526504	1.00:1.79:2.23	33029	ADP/ATP translocase OS=Danio rerio OX=7955 GN=si:dkey-251i10.1 PE=2 SV=1
111	TRUE	Q8JHI0|Q8JHI0_DANRE	slc25a5	9.12	26.85	17	10	Carbamidomethylation; Oxidation (M)	41996020	49669572	64902092	57920844	197102176	117789824	89757168	78567552	73022568	1.00:1.18:1.55:1.38:4.69:2.80:2.14:1.87:1.74	52189228	124270944	80449096	1.00:2.38:1.54	32763	ADP/ATP translocase OS=Danio rerio OX=7955 GN=slc25a5 PE=1 SV=1
111	FALSE	A0A8M1NEI2|A0A8M1NEI2_DANRE	si:dkey-251i10.1	6.84	2.68	7	1		10955228	41511916	0	58557480	35401908	0	53161492	55962624	66455400	1.00:3.79:0.00:5.35:3.23:0.00:4.85:5.11:6.07	26233572	46979696	58526504	1.00:1.79:2.23	33057	ADP/ATP translocase OS=Danio rerio OX=7955 GN=si:dkey-251i10.1 PE=1 SV=1
112	TRUE	Q4KMK4|Q4KMK4_DANRE	atp1a3b	16.27	1.17	17	1		0	0	2.47905e+06	2521528	3.31245e+06	7.48991e+06	0	0	0	-:-:64.00:64.00:64.00:64.00:-:-:-	2.47905e+06	4.4413e+06	0	1.00:1.79:0.00	112670	Sodium/potassium-transporting ATPase subunit alpha OS=Danio rerio OX=7955 GN=atp1a3b PE=1 SV=1
113	TRUE	A0A8M1NXI0|A0A8M1NXI0_DANRE	pdia3	3.25	40.08	17	17		27183308	23935570	49457780	23965728	71862552	48176272	32698524	21947502	32551234	1.00:0.88:1.82:0.88:2.64:1.77:1.20:0.81:1.20	33525552	48001516	29065754	1.00:1.43:0.87	54979	Protein disulfide-isomerase OS=Danio rerio OX=7955 GN=pdia3 PE=1 SV=1
114	TRUE	A0A0B4J1A6|A0A0B4J1A6_DANRE	igf2bp1	5.24	26.92	17	14	Carbamidomethylation	23209818	15352800	61359520	18219000	28442844	47202416	16148977	9372544	20716654	1.00:0.66:2.64:0.78:1.23:2.03:0.70:0.40:0.89	33307380	31288086	15412725	1.00:0.94:0.46	65590	Insulin-like growth factor 2 mRNA-binding protein 1 OS=Danio rerio OX=7955 GN=igf2bp1 PE=1 SV=1
115	FALSE	A0A8M3B359|A0A8M3B359_DANRE	myh10	5.15	4.5	16	7		7948973	2982457	24311586	5552224	31536474	24220654	6042051	3479301	6269205	1.00:0.38:3.06:0.70:3.97:3.05:0.76:0.44:0.79	11747672	20436450	5263519	1.00:1.74:0.45	231899	Myosin-10 isoform X2 OS=Danio rerio OX=7955 GN=myh10 PE=1 SV=1
115	FALSE	A0A8N7USR7|A0A8N7USR7_DANRE	myh10	5.15	4.55	16	7		7948973	2982457	24311586	5552224	31536474	24220654	6042051	3479301	6269205	1.00:0.38:3.06:0.70:3.97:3.05:0.76:0.44:0.79	11747672	20436450	5263519	1.00:1.74:0.45	229377	Myosin-10 isoform X4 OS=Danio rerio OX=7955 GN=myh10 PE=1 SV=1
115	TRUE	A0A8M3BA62|A0A8M3BA62_DANRE	myh10	4.81	5.91	17	8		7948973	2982457	24311586	5.30394e+06	31536474	24220654	6097228	3479301	6.50329e+06	1.00:0.38:3.06:0.67:3.97:3.05:0.77:0.44:0.82	11747672	20353688	5359939	1.00:1.73:0.46	233685	Myosin-10 isoform X1 OS=Danio rerio OX=7955 GN=myh10 PE=1 SV=1
115	FALSE	I3ISA3|I3ISA3_DANRE	myh10	5.15	4.53	16	7		7948973	2982457	24311586	5552224	31536474	24220654	6042051	3479301	6269205	1.00:0.38:3.06:0.70:3.97:3.05:0.76:0.44:0.79	11747672	20436450	5263519	1.00:1.74:0.45	230455	Myosin, heavy chain 10, non-muscle OS=Danio rerio OX=7955 GN=myh10 PE=3 SV=1
115	TRUE	F1R3G4|F1R3G4_DANRE	myh10	4.81	5.97	17	8		7948973	2982457	24311586	5.30394e+06	31536474	24220654	6097228	3479301	6.50329e+06	1.00:0.38:3.06:0.67:3.97:3.05:0.77:0.44:0.82	11747672	20353688	5359939	1.00:1.73:0.46	231163	Myosin, heavy chain 10, non-muscle OS=Danio rerio OX=7955 GN=myh10 PE=1 SV=1
116	TRUE	F1QSR3|F1QSR3_DANRE	tnn	0.56	1.27	17	1		0	3.75601e+06	9631817	848020	28419106	15596511	5427748	1669094	7.9179e+06	-:64.00:64.00:64.00:64.00:64.00:64.00:64.00:64.00	6693915	14954546	5.00491e+06	1.00:2.23:0.75	111958	Tenascin N OS=Danio rerio OX=7955 GN=tnn PE=1 SV=2
119	TRUE	A0A0R4IPV5|A0A0R4IPV5_DANRE	p4hb	1.54	33.79	16	16		18854470	14210771	82695896	16827128	61396312	42593088	24447574	19650538	22037050	1.00:0.75:4.39:0.89:3.26:2.26:1.30:1.04:1.17	38587044	40272176	22045054	1.00:1.04:0.57	56634	Protein disulfide-isomerase OS=Danio rerio OX=7955 GN=p4hb PE=1 SV=2
120	TRUE	A0A8M2B227|A0A8M2B227_DANRE	col1a1b	5.31	13.05	16	13	Oxidation (M)	19164132	13989078	112101432	21378850	190051376	112931296	22915754	17146320	24848234	1.00:0.73:5.85:1.12:9.92:5.89:1.20:0.89:1.30	48418216	108120504	21636770	1.00:2.23:0.45	136785	Collagen, type I, alpha 1b isoform X1 OS=Danio rerio OX=7955 GN=col1a1b PE=1 SV=1
120	TRUE	Q6PEI9|Q6PEI9_DANRE	col1a1b	5.31	13.04	16	13	Oxidation (M)	19164132	13989078	112101432	21378850	190051376	112931296	22915754	17146320	24848234	1.00:0.73:5.85:1.12:9.92:5.89:1.20:0.89:1.30	48418216	108120504	21636770	1.00:2.23:0.45	136930	Collagen, type I, alpha 1b precursor OS=Danio rerio OX=7955 GN=col1a1b PE=1 SV=1
121	TRUE	E9QBV1|E9QBV1_DANRE	cltcb	10.24	4.59	16	6	Carbamidomethylation	6.2629e+06	6.53291e+06	8.21135e+06	9799080	31684876	12111714	9805965	7.19677e+06	8945373	1.00:1.04:1.31:1.56:5.06:1.93:1.57:1.15:1.43	7002387	17865224	8649371	1.00:2.55:1.24	191637	Clathrin heavy chain OS=Danio rerio OX=7955 GN=cltcb PE=1 SV=1
121	TRUE	A0A8M2B3R2|A0A8M2B3R2_DANRE	cltcb	10.24	4.57	16	6	Carbamidomethylation	6.2629e+06	6.53291e+06	8.21135e+06	9799080	31684876	12111714	9805965	7.19677e+06	8945373	1.00:1.04:1.31:1.56:5.06:1.93:1.57:1.15:1.43	7002387	17865224	8649371	1.00:2.55:1.24	192421	Clathrin heavy chain OS=Danio rerio OX=7955 GN=cltcb PE=1 SV=1
122	FALSE	A0A8M9P5E5|A0A8M9P5E5_DANRE	myh7bb	3.12	2.39	15	4	Oxidation (M)	113890576	124970864	2200056	173629728	19091742	740679550	164588208	146393952	160289136	1.00:1.10:0.02:1.52:0.17:6.50:1.45:1.29:1.41	80353832	311133664	157090432	1.00:3.87:1.95	199144	Myosin-7B OS=Danio rerio OX=7955 GN=myh7bb PE=1 SV=1
122	TRUE	E9QF07|E9QF07_DANRE	myh7bb	3.12	2.12	16	4	Oxidation (M)	113890576	124970864	2200056	173629728	19091742	740679550	164588208	146393952	160289136	1.00:1.10:0.02:1.52:0.17:6.50:1.45:1.29:1.41	80353832	311133664	157090432	1.00:3.87:1.95	224469	Myosin-7B OS=Danio rerio OX=7955 GN=myh7bb PE=1 SV=2
123	TRUE	A0AB32TZ60|A0AB32TZ60_DANRE	myom2a	8.15	12.61	16	15	Carbamidomethylation	5.2836e+06	3.98581e+06	19807278	3.62491e+06	0	8.08292e+06	32915390	10866023	28837648	1.00:0.75:3.75:0.69:0.00:1.53:6.23:2.06:5.46	9692227	5.85392e+06	24206354	1.00:0.60:2.50	151193	Uncharacterized protein isoform X2 OS=Danio rerio OX=7955 GN=myom2a PE=1 SV=1
123	TRUE	A0AB32U360|A0AB32U360_DANRE	myom2a	8.15	11.57	16	15	Carbamidomethylation	5.2836e+06	3.98581e+06	19807278	3.62491e+06	0	8.08292e+06	32915390	10866023	28837648	1.00:0.75:3.75:0.69:0.00:1.53:6.23:2.06:5.46	9692227	5.85392e+06	24206354	1.00:0.60:2.50	165262	Uncharacterized protein isoform X1 OS=Danio rerio OX=7955 GN=myom2a PE=1 SV=1
123	TRUE	E7EYE1|E7EYE1_DANRE	myom2a	8.15	11.53	16	15	Carbamidomethylation	5.2836e+06	3.98581e+06	19807278	3.62491e+06	0	8.08292e+06	32915390	10866023	28837648	1.00:0.75:3.75:0.69:0.00:1.53:6.23:2.06:5.46	9692227	5.85392e+06	24206354	1.00:0.60:2.50	165880	Myomesin 2a OS=Danio rerio OX=7955 GN=myom2a PE=1 SV=3
124	TRUE	B2GP50|B2GP50_DANRE	gfap	7.86	27.03	16	10	Carbamidomethylation	13943920	11860487	42991324	19083046	35843044	31628510	13905692	11094698	11830826	1.00:0.85:3.08:1.37:2.57:2.27:1.00:0.80:0.85	22931910	28851534	12277072	1.00:1.26:0.54	51221	Glial fibrillary acidic protein OS=Danio rerio OX=7955 GN=gfap PE=2 SV=1
124	FALSE	F1RAE8|F1RAE8_DANRE	gfap	7.25	23.87	15	9	Carbamidomethylation	13943920	12532151	45852908	19009124	31196538	31817860	13919066	11436548	11665430	1.00:0.90:3.29:1.36:2.24:2.28:1.00:0.82:0.84	24109660	27341174	12340348	1.00:1.13:0.51	51263	Glial fibrillary acidic protein OS=Danio rerio OX=7955 GN=gfap PE=3 SV=1
125	TRUE	A0AB32TPI4|A0AB32TPI4_DANRE	sptbn2	2.62	7.05	16	14		13508249	2.93356e+06	40450052	9526273	39865532	30694124	14349476	5.10723e+06	12764128	1.00:0.22:2.99:0.71:2.95:2.27:1.06:0.38:0.94	18963956	26695310	10740278	1.00:1.41:0.57	269845	Spectrin beta chain OS=Danio rerio OX=7955 GN=sptbn2 PE=1 SV=1
125	TRUE	A0AB13A924|A0AB13A924_DANRE	sptbn2	2.62	6.95	16	14		13508249	2.93356e+06	40450052	9526273	39865532	30694124	14349476	5.10723e+06	12764128	1.00:0.22:2.99:0.71:2.95:2.27:1.06:0.38:0.94	18963956	26695310	10740278	1.00:1.41:0.57	273509	Spectrin beta chain OS=Danio rerio OX=7955 GN=sptbn2 PE=1 SV=1
125	TRUE	A0AB32TTN2|A0AB32TTN2_DANRE	sptbn2	2.62	6.97	16	14		13508249	2.93356e+06	40450052	9526273	39865532	30694124	14349476	5.10723e+06	12764128	1.00:0.22:2.99:0.71:2.95:2.27:1.06:0.38:0.94	18963956	26695310	10740278	1.00:1.41:0.57	272677	Spectrin beta chain OS=Danio rerio OX=7955 GN=sptbn2 PE=1 SV=1
125	TRUE	A0AB32TPB5|A0AB32TPB5_DANRE	sptbn2	2.62	7.1	16	14		13508249	2.93356e+06	40450052	9526273	39865532	30694124	14349476	5.10723e+06	12764128	1.00:0.22:2.99:0.71:2.95:2.27:1.06:0.38:0.94	18963956	26695310	10740278	1.00:1.41:0.57	267836	Spectrin beta chain OS=Danio rerio OX=7955 GN=sptbn2 PE=1 SV=1
125	TRUE	A0AB32TRJ9|A0AB32TRJ9_DANRE	sptbn2	2.62	6.92	16	14		13508249	2.93356e+06	40450052	9526273	39865532	30694124	14349476	5.10723e+06	12764128	1.00:0.22:2.99:0.71:2.95:2.27:1.06:0.38:0.94	18963956	26695310	10740278	1.00:1.41:0.57	274686	Spectrin beta chain OS=Danio rerio OX=7955 GN=sptbn2 PE=1 SV=1
125	TRUE	F1QXB0|F1QXB0_DANRE	sptbn2	2.62	6.94	16	14		13508249	2.93356e+06	40450052	9526273	39865532	30694124	14349476	5.10723e+06	12764128	1.00:0.22:2.99:0.71:2.95:2.27:1.06:0.38:0.94	18963956	26695310	10740278	1.00:1.41:0.57	274011	Spectrin beta chain OS=Danio rerio OX=7955 GN=sptbn2 PE=1 SV=2
126	TRUE	A0A8M9PWD4|A0A8M9PWD4_DANRE	tktb	4.35	31.61	16	15	Carbamidomethylation	26777902	32061398	135338464	33276986	118787816	75978960	36420632	21082830	33520088	1.00:1.20:5.05:1.24:4.44:2.84:1.36:0.79:1.25	64725920	76014584	30341184	1.00:1.17:0.47	62773	transketolase OS=Danio rerio OX=7955 GN=tktb PE=1 SV=1
126	TRUE	Q6PHI8|Q6PHI8_DANRE	tktb	4.35	29.28	16	15	Carbamidomethylation	26777902	32061398	135338464	33276986	118787816	75978960	36420632	21082830	33520088	1.00:1.20:5.05:1.24:4.44:2.84:1.36:0.79:1.25	64725920	76014584	30341184	1.00:1.17:0.47	67838	transketolase OS=Danio rerio OX=7955 GN=tktb PE=1 SV=1
127	TRUE	B8A516|B8A516_DANRE	tuba1b	11.67	2	16	1		0	1.39866e+06	0	12193386	0	30632536	17553704	11588011	7551265	-:64.00:-:64.00:-:64.00:64.00:64.00:64.00	1.39866e+06	21412960	12230993	1.00:15.31:8.74	49969	Tubulin alpha chain OS=Danio rerio OX=7955 GN=tuba1b PE=1 SV=1
129	TRUE	Q3B7G4|Q3B7G4_DANRE	apoa4b.1	6.06	29.02	15	6		28360638	34553028	74556072	36942884	85672640	53077572	31930088	27678690	32071422	1.00:1.22:2.63:1.30:3.02:1.87:1.13:0.98:1.13	45823248	58564364	30560066	1.00:1.28:0.67	29450	Apolipoprotein A-IV OS=Danio rerio OX=7955 GN=apoa4b.1 PE=1 SV=1
130	TRUE	Q6DC49|Q6DC49_DANRE	tuba8l3	3.4	2.22	16	1		3.83232e+06	0	12281401	2437157	3.32596e+06	6274179	4702013	1557561	4718403	1.00:0.00:3.20:0.64:0.87:1.64:1.23:0.41:1.23	8.05686e+06	4.01243e+06	3.65933e+06	1.00:0.50:0.45	50067	Tubulin alpha chain OS=Danio rerio OX=7955 GN=tuba8l3 PE=2 SV=1
130	FALSE	D1MCG5|D1MCG5_DANRE	tuba8l5	3.4	2.1	14	1		3.83232e+06	0	12281401	2437157	3.32596e+06	6274179	4702013	1557561	4718403	1.00:0.00:3.20:0.64:0.87:1.64:1.23:0.41:1.23	8.05686e+06	4.01243e+06	3.65933e+06	1.00:0.50:0.45	52912	Tubulin alpha chain OS=Danio rerio OX=7955 GN=tuba8l5 PE=2 SV=1
130	FALSE	E7EYT7|E7EYT7_DANRE	tuba8l5	3.4	2.23	14	1		3.83232e+06	0	12281401	2437157	3.32596e+06	6274179	4702013	1557561	4718403	1.00:0.00:3.20:0.64:0.87:1.64:1.23:0.41:1.23	8.05686e+06	4.01243e+06	3.65933e+06	1.00:0.50:0.45	49809	Tubulin alpha chain OS=Danio rerio OX=7955 GN=tuba8l5 PE=3 SV=2
131	TRUE	Q6P043|Q6P043_DANRE	aldoab	4.68	17.86	16	5	Carbamidomethylation	13930341	16827594	70898896	20102044	39805948	24165288	15171841	10704308	15991501	1.00:1.21:5.09:1.44:2.86:1.73:1.09:0.77:1.15	33885612	28024426	13955883	1.00:0.83:0.41	39525	Fructose-bisphosphate aldolase OS=Danio rerio OX=7955 GN=aldoab PE=1 SV=1
132	TRUE	Q5RG12|Q5RG12_DANRE	hsp90aa1.2	4.49	20.57	16	16		58715160	33436778	165097280	60816700	111704208	146824640	62606204	15575967	66262404	1.00:0.57:2.81:1.04:1.90:2.50:1.07:0.27:1.13	85749736	106448512	48148192	1.00:1.24:0.56	84691	Heat shock protein 90, alpha (cytosolic), class A member 1, Tandem duplicate 2 OS=Danio rerio OX=7955 GN=hsp90aa1.2 PE=1 SV=1
134	TRUE	A6QL59|A6QL59_DANRE	hist1h2a6	9.28	7.09	15	1		2243092990	2951835900	2.85154e+06	3332695550	0	0	3198036990	3055220990	3403118080	1.00:1.32:0.02:1.49:0.00:0.00:1.43:1.36:1.52	1732593540	3332695550	3218791940	1.00:1.92:1.86	13631	Histone H2A OS=Danio rerio OX=7955 GN=hist1h2a6 PE=2 SV=1
137	FALSE	A0A8M9P3D7|A0A8M9P3D7_DANRE	cast	5.16	27.81	14	14		17175660	16171391	55763736	13535341	46518632	40247732	16550789	11003989	14267253	1.00:0.94:3.25:0.79:2.71:2.34:0.96:0.64:0.83	29703596	33433902	13940677	1.00:1.13:0.47	76426	Calpastatin OS=Danio rerio OX=7955 GN=cast PE=1 SV=1
137	FALSE	A0A8M9PTZ2|A0A8M9PTZ2_DANRE	cast	5.83	23.33	13	13		18951438	15801678	59436232	13720909	46518632	40247732	16550789	9981312	13502221	1.00:0.83:3.14:0.72:2.45:2.12:0.87:0.53:0.71	31396450	33495758	13344774	1.00:1.07:0.43	80204	Calpastatin OS=Danio rerio OX=7955 GN=cast PE=1 SV=1
137	TRUE	A0A8M2B865|A0A8M2B865_DANRE	cast	4.9	26.39	15	15		17602128	14415716	55143548	12070668	60790968	43634260	16502087	9537189	14464586	1.00:0.82:3.13:0.69:3.45:2.48:0.94:0.54:0.82	29053798	38831964	13501287	1.00:1.34:0.46	88062	Calpastatin OS=Danio rerio OX=7955 GN=cast PE=1 SV=1
137	FALSE	A0A8M9PQJ5|A0A8M9PQJ5_DANRE	cast	5.16	28.71	14	14		17175660	16171391	55763736	13535341	46518632	40247732	16550789	11003989	14267253	1.00:0.94:3.25:0.79:2.71:2.34:0.96:0.64:0.83	29703596	33433902	13940677	1.00:1.13:0.47	74421	Calpastatin OS=Danio rerio OX=7955 GN=cast PE=1 SV=1
137	FALSE	A0A8M2B7Y5|A0A8M2B7Y5_DANRE	cast	5.16	25.31	14	14		17175660	16171391	55763736	13535341	46518632	40247732	16550789	11003989	14267253	1.00:0.94:3.25:0.79:2.71:2.34:0.96:0.64:0.83	29703596	33433902	13940677	1.00:1.13:0.47	84136	Calpastatin OS=Danio rerio OX=7955 GN=cast PE=1 SV=1
137	FALSE	A0A8M9PID2|A0A8M9PID2_DANRE	cast	5.16	27.88	14	14		17175660	16171391	55763736	13535341	46518632	40247732	16550789	11003989	14267253	1.00:0.94:3.25:0.79:2.71:2.34:0.96:0.64:0.83	29703596	33433902	13940677	1.00:1.13:0.47	76930	Calpastatin OS=Danio rerio OX=7955 GN=cast PE=1 SV=1
137	FALSE	A0AB32T805|A0AB32T805_DANRE	cast	5.83	25.32	13	13		18951438	15801678	59436232	13720909	46518632	40247732	16550789	9981312	13502221	1.00:0.83:3.14:0.72:2.45:2.12:0.87:0.53:0.71	31396450	33495758	13344774	1.00:1.07:0.43	74049	Calpastatin OS=Danio rerio OX=7955 GN=cast PE=1 SV=1
137	FALSE	A0A8M2B873|A0A8M2B873_DANRE	cast	5.16	27.69	14	14		17175660	16171391	55763736	13535341	46518632	40247732	16550789	11003989	14267253	1.00:0.94:3.25:0.79:2.71:2.34:0.96:0.64:0.83	29703596	33433902	13940677	1.00:1.13:0.47	76714	Calpastatin OS=Danio rerio OX=7955 GN=cast PE=1 SV=1
137	FALSE	A0A8M6Z304|A0A8M6Z304_DANRE	cast	5.05	23.83	14	14		17801804	13768857	56377988	12528783	60790968	43634260	16502087	9410500	14300812	1.00:0.77:3.17:0.70:3.41:2.45:0.93:0.53:0.80	29316216	38984672	13404466	1.00:1.33:0.46	86355	Calpastatin OS=Danio rerio OX=7955 GN=cast PE=1 SV=1
137	TRUE	A0A8M2B7Y0|A0A8M2B7Y0_DANRE	cast	4.9	27.5	15	15		17602128	14415716	55143548	12070668	60790968	43634260	16502087	9537189	14464586	1.00:0.82:3.13:0.69:3.45:2.48:0.94:0.54:0.82	29053798	38831964	13501287	1.00:1.34:0.46	83989	Calpastatin OS=Danio rerio OX=7955 GN=cast PE=1 SV=1
137	FALSE	A0A8M2B7Z6|A0A8M2B7Z6_DANRE	cast	5.16	29	14	14		17175660	16171391	55763736	13535341	46518632	40247732	16550789	11003989	14267253	1.00:0.94:3.25:0.79:2.71:2.34:0.96:0.64:0.83	29703596	33433902	13940677	1.00:1.13:0.47	73585	Calpastatin OS=Danio rerio OX=7955 GN=cast PE=1 SV=1
137	FALSE	A0A8M6YUH4|A0A8M6YUH4_DANRE	cast	5.05	23.71	14	14		17801804	13768857	56377988	12528783	60790968	43634260	16502087	9410500	14300812	1.00:0.77:3.17:0.70:3.41:2.45:0.93:0.53:0.80	29316216	38984672	13404466	1.00:1.33:0.46	86961	Calpastatin OS=Danio rerio OX=7955 GN=cast PE=1 SV=1
137	FALSE	A0A8M9P3D4|A0A8M9P3D4_DANRE	cast	5.16	25.31	14	14		17175660	16171391	55763736	13535341	46518632	40247732	16550789	11003989	14267253	1.00:0.94:3.25:0.79:2.71:2.34:0.96:0.64:0.83	29703596	33433902	13940677	1.00:1.13:0.47	83925	Calpastatin OS=Danio rerio OX=7955 GN=cast PE=1 SV=1
137	FALSE	A0A8M9PIC9|A0A8M9PIC9_DANRE	cast	5.16	26.47	14	14		17175660	16171391	55763736	13535341	46518632	40247732	16550789	11003989	14267253	1.00:0.94:3.25:0.79:2.71:2.34:0.96:0.64:0.83	29703596	33433902	13940677	1.00:1.13:0.47	80576	Calpastatin OS=Danio rerio OX=7955 GN=cast PE=1 SV=1
137	FALSE	A0A8M2B7Z1|A0A8M2B7Z1_DANRE	cast	5.16	26.82	14	14		17175660	16171391	55763736	13535341	46518632	40247732	16550789	11003989	14267253	1.00:0.94:3.25:0.79:2.71:2.34:0.96:0.64:0.83	29703596	33433902	13940677	1.00:1.13:0.47	79453	Calpastatin OS=Danio rerio OX=7955 GN=cast PE=1 SV=1
137	TRUE	A0A0R4IPE6|A0A0R4IPE6_DANRE	cast	4.9	26.71	15	15		17602128	14415716	55143548	12070668	60790968	43634260	16502087	9537189	14464586	1.00:0.82:3.13:0.69:3.45:2.48:0.94:0.54:0.82	29053798	38831964	13501287	1.00:1.34:0.46	86728	Calpastatin OS=Danio rerio OX=7955 GN=cast PE=1 SV=2
137	FALSE	A0A8M1NI55|A0A8M1NI55_DANRE	cast	4.9	24.21	14	14		17801804	13768857	56377988	12528783	60790968	43634260	16502087	9410500	14300812	1.00:0.77:3.17:0.70:3.41:2.45:0.93:0.53:0.80	29316216	38984672	13404466	1.00:1.33:0.46	85277	Calpastatin OS=Danio rerio OX=7955 GN=cast PE=1 SV=1
137	FALSE	A0A8M9PTZ9|A0A8M9PTZ9_DANRE	cast	5.83	24.72	13	13		18951438	15801678	59436232	13720909	46518632	40247732	16550789	9981312	13502221	1.00:0.83:3.14:0.72:2.45:2.12:0.87:0.53:0.71	31396450	33495758	13344774	1.00:1.07:0.43	75952	Calpastatin OS=Danio rerio OX=7955 GN=cast PE=1 SV=1
137	FALSE	A0A8M9PCR3|A0A8M9PCR3_DANRE	cast	5.83	24.38	13	13		18951438	15801678	59436232	13720909	46518632	40247732	16550789	9981312	13502221	1.00:0.83:3.14:0.72:2.45:2.12:0.87:0.53:0.71	31396450	33495758	13344774	1.00:1.07:0.43	77075	Calpastatin OS=Danio rerio OX=7955 GN=cast PE=1 SV=1
137	FALSE	A0A8M9P3E0|A0A8M9P3E0_DANRE	cast	5.16	29.12	14	14		17175660	16171391	55763736	13535341	46518632	40247732	16550789	11003989	14267253	1.00:0.94:3.25:0.79:2.71:2.34:0.96:0.64:0.83	29703596	33433902	13940677	1.00:1.13:0.47	73298	Calpastatin OS=Danio rerio OX=7955 GN=cast PE=1 SV=1
137	TRUE	A0AB32TEU3|A0AB32TEU3_DANRE	cast	4.9	26.93	15	15		17602128	14415716	55143548	12070668	60790968	43634260	16502087	9537189	14464586	1.00:0.82:3.13:0.69:3.45:2.48:0.94:0.54:0.82	29053798	38831964	13501287	1.00:1.34:0.46	86226	Calpastatin OS=Danio rerio OX=7955 GN=cast PE=1 SV=1
137	FALSE	A0A8M6YWX8|A0A8M6YWX8_DANRE	cast	5.83	25.57	13	13		18951438	15801678	59436232	13720909	46518632	40247732	16550789	9981312	13502221	1.00:0.83:3.14:0.72:2.45:2.12:0.87:0.53:0.71	31396450	33495758	13344774	1.00:1.07:0.43	73213	Calpastatin OS=Danio rerio OX=7955 GN=cast PE=1 SV=1
137	TRUE	A0A8M9PIC6|A0A8M9PIC6_DANRE	cast	4.9	26.74	15	15		17602128	14415716	55143548	12070668	60790968	43634260	16502087	9537189	14464586	1.00:0.82:3.13:0.69:3.45:2.48:0.94:0.54:0.82	29053798	38831964	13501287	1.00:1.34:0.46	86744	Calpastatin OS=Danio rerio OX=7955 GN=cast PE=1 SV=1
137	FALSE	A0A8M2B7Y7|A0A8M2B7Y7_DANRE	cast	5.05	24.03	14	14		17801804	13768857	56377988	12528783	60790968	43634260	16502087	9410500	14300812	1.00:0.77:3.17:0.70:3.41:2.45:0.93:0.53:0.80	29316216	38984672	13404466	1.00:1.33:0.46	85854	Calpastatin OS=Danio rerio OX=7955 GN=cast PE=1 SV=1
137	TRUE	A0A8M3ALB2|A0A8M3ALB2_DANRE	cast	4.9	26.39	15	15		17602128	14415716	55143548	12070668	60790968	43634260	16502087	9537189	14464586	1.00:0.82:3.13:0.69:3.45:2.48:0.94:0.54:0.82	29053798	38831964	13501287	1.00:1.34:0.46	87851	Calpastatin OS=Danio rerio OX=7955 GN=cast PE=1 SV=1
137	TRUE	A0A8M9PTY8|A0A8M9PTY8_DANRE	cast	4.9	27.26	15	15		17602128	14415716	55143548	12070668	60790968	43634260	16502087	9537189	14464586	1.00:0.82:3.13:0.69:3.45:2.48:0.94:0.54:0.82	29053798	38831964	13501287	1.00:1.34:0.46	84825	Calpastatin OS=Danio rerio OX=7955 GN=cast PE=1 SV=1
137	FALSE	A0A8M9PQJ2|A0A8M9PQJ2_DANRE	cast	5.16	27.66	14	14		17175660	16171391	55763736	13535341	46518632	40247732	16550789	11003989	14267253	1.00:0.94:3.25:0.79:2.71:2.34:0.96:0.64:0.83	29703596	33433902	13940677	1.00:1.13:0.47	77448	Calpastatin OS=Danio rerio OX=7955 GN=cast PE=1 SV=1
137	FALSE	A0A8M2B800|A0A8M2B800_DANRE	cast	5.16	28.04	14	14		17175660	16171391	55763736	13535341	46518632	40247732	16550789	11003989	14267253	1.00:0.94:3.25:0.79:2.71:2.34:0.96:0.64:0.83	29703596	33433902	13940677	1.00:1.13:0.47	76324	Calpastatin OS=Danio rerio OX=7955 GN=cast PE=1 SV=1
137	TRUE	A0AB32TEZ7|A0AB32TEZ7_DANRE	cast	4.9	27.88	15	15		17602128	14415716	55143548	12070668	60790968	43634260	16502087	9537189	14464586	1.00:0.82:3.13:0.69:3.45:2.48:0.94:0.54:0.82	29053798	38831964	13501287	1.00:1.34:0.46	82881	Calpastatin OS=Danio rerio OX=7955 GN=cast PE=1 SV=1
137	TRUE	F1QZT8|F1QZT8_DANRE	cast	4.9	26.58	15	15		17602128	14415716	55143548	12070668	60790968	43634260	16502087	9537189	14464586	1.00:0.82:3.13:0.69:3.45:2.48:0.94:0.54:0.82	29053798	38831964	13501287	1.00:1.34:0.46	87334	Calpastatin OS=Danio rerio OX=7955 GN=cast PE=1 SV=3
137	FALSE	A0A8M2B7Y6|A0A8M2B7Y6_DANRE	cast	5.16	27.66	14	14		17175660	16171391	55763736	13535341	46518632	40247732	16550789	11003989	14267253	1.00:0.94:3.25:0.79:2.71:2.34:0.96:0.64:0.83	29703596	33433902	13940677	1.00:1.13:0.47	77659	Calpastatin OS=Danio rerio OX=7955 GN=cast PE=1 SV=1
137	FALSE	A0A8M2B7Z9|A0A8M2B7Z9_DANRE	cast	5.16	25.63	14	14		17175660	16171391	55763736	13535341	46518632	40247732	16550789	11003989	14267253	1.00:0.94:3.25:0.79:2.71:2.34:0.96:0.64:0.83	29703596	33433902	13940677	1.00:1.13:0.47	82802	Calpastatin OS=Danio rerio OX=7955 GN=cast PE=1 SV=1
137	FALSE	A0A8M9PQI9|A0A8M9PQI9_DANRE	cast	5.05	24.32	14	14		17801804	13768857	56377988	12528783	60790968	43634260	16502087	9410500	14300812	1.00:0.77:3.17:0.70:3.41:2.45:0.93:0.53:0.80	29316216	38984672	13404466	1.00:1.33:0.46	84452	Calpastatin OS=Danio rerio OX=7955 GN=cast PE=1 SV=1
137	FALSE	A0A8M9PCQ8|A0A8M9PCQ8_DANRE	cast	5.05	23.54	14	14		17801804	13768857	56377988	12528783	60790968	43634260	16502087	9410500	14300812	1.00:0.77:3.17:0.70:3.41:2.45:0.93:0.53:0.80	29316216	38984672	13404466	1.00:1.33:0.46	87479	Calpastatin OS=Danio rerio OX=7955 GN=cast PE=1 SV=1
138	TRUE	F1QHC4|F1QHC4_DANRE	lmnb1	3.72	26.02	15	14		34482796	11140251	118638832	39732460	88232320	72818264	34174784	8.1105e+06	42832060	1.00:0.32:3.44:1.15:2.56:2.11:0.99:0.24:1.24	54753960	66927680	28372448	1.00:1.22:0.52	66733	Lamin B1 OS=Danio rerio OX=7955 GN=lmnb1 PE=1 SV=1
138	FALSE	Q803N8|Q803N8_DANRE	lmnb1	3.62	23.64	14	13		30163290	8088532	95686184	34430952	71162320	58730368	30015310	5758387	34346616	1.00:0.27:3.17:1.14:2.36:1.95:1.00:0.19:1.14	44646000	54774548	23373438	1.00:1.23:0.52	66751	Lamin-B1 OS=Danio rerio OX=7955 GN=lmnb1 PE=1 SV=1
139	TRUE	Q6IQX2|Q6IQX2_DANRE	col1a2	5.41	11.17	15	12		79835152	42377068	318063232	98925816	403884736	377030624	112386680	34671596	115381832	1.00:0.53:3.98:1.24:5.06:4.72:1.41:0.43:1.45	146758480	293280384	87480032	1.00:2.00:0.60	127210	Collagen alpha-2(I) chain isoform X1 OS=Danio rerio OX=7955 GN=col1a2 PE=1 SV=1
141	TRUE	Q6YBS2|Q6YBS2_DANRE	cap1	3.65	36.72	15	14	Carbamidomethylation	28693290	31851108	102470864	28485836	43184900	59682932	32165374	19195514	31899958	1.00:1.11:3.57:0.99:1.51:2.08:1.12:0.67:1.11	54338420	43784556	27753616	1.00:0.81:0.51	49396	Adenylyl cyclase-associated protein OS=Danio rerio OX=7955 GN=cap1 PE=1 SV=1
143	TRUE	B0UYS0|B0UYS0_DANRE	krt15	4.8	18.26	14	6		15610642	3.37808e+06	28494410	13504430	132922768	35199652	22644508	10173217	21524914	1.00:0.22:1.83:0.87:8.51:2.25:1.45:0.65:1.38	15827710	60542284	18114212	1.00:3.83:1.14	48879	Keratin 15 OS=Danio rerio OX=7955 GN=krt15 PE=1 SV=1
144	TRUE	Q6P9P3|Q6P9P3_DANRE	uba1	2.19	18.34	15	15	Carbamidomethylation	11305752	14513588	49233680	11520816	18080600	17506270	14478363	12169199	13618374	1.00:1.28:4.35:1.02:1.60:1.55:1.28:1.08:1.20	25017674	15702562	13421979	1.00:0.63:0.54	118219	E1 ubiquitin-activating enzyme OS=Danio rerio OX=7955 GN=uba1 PE=1 SV=1
144	FALSE	E7EYF3|E7EYF3_DANRE	uba7	3.45	0.69	1	1		0	7147483	25802638	5362998	2.67157e+06	12162826	8.06081e+06	274606	7.02608e+06	-:64.00:64.00:64.00:64.00:64.00:64.00:64.00:64.00	16475060	6.73247e+06	5120498	1.00:0.41:0.31	113607	E1 ubiquitin-activating enzyme OS=Danio rerio OX=7955 GN=uba7 PE=1 SV=1
144	TRUE	A0A8M2B975|A0A8M2B975_DANRE	uba1	2.19	18.34	15	15	Carbamidomethylation	11305752	14513588	49233680	11520816	18080600	17506270	14478363	12169199	13618374	1.00:1.28:4.35:1.02:1.60:1.55:1.28:1.08:1.20	25017674	15702562	13421979	1.00:0.63:0.54	118250	E1 ubiquitin-activating enzyme OS=Danio rerio OX=7955 GN=uba1 PE=1 SV=1
145	FALSE	A0A8M9PTK3|A0A8M9PTK3_DANRE	hspg2	10.53	4.69	14	14	Carbamidomethylation	9784166	10169391	30213542	14723296	24322808	24261396	7.74776e+06	3.90145e+06	10669326	1.00:1.04:3.09:1.50:2.49:2.48:0.79:0.40:1.09	16722366	21102500	7.43951e+06	1.00:1.26:0.44	401603	Basement membrane-specific heparan sulfate proteoglycan core protein isoform X9 OS=Danio rerio OX=7955 GN=hspg2 PE=1 SV=1
145	FALSE	A0A8M9PFH8|A0A8M9PFH8_DANRE	hspg2	10.53	4.69	14	14	Carbamidomethylation	9784166	10169391	30213542	14723296	24322808	24261396	7.74776e+06	3.90145e+06	10669326	1.00:1.04:3.09:1.50:2.49:2.48:0.79:0.40:1.09	16722366	21102500	7.43951e+06	1.00:1.26:0.44	402386	Basement membrane-specific heparan sulfate proteoglycan core protein isoform X5 OS=Danio rerio OX=7955 GN=hspg2 PE=1 SV=1
145	FALSE	A0A8M9PTJ8|A0A8M9PTJ8_DANRE	hspg2	10.53	4.68	14	14	Carbamidomethylation	9784166	10169391	30213542	14723296	24322808	24261396	7.74776e+06	3.90145e+06	10669326	1.00:1.04:3.09:1.50:2.49:2.48:0.79:0.40:1.09	16722366	21102500	7.43951e+06	1.00:1.26:0.44	403188	Basement membrane-specific heparan sulfate proteoglycan core protein isoform X3 OS=Danio rerio OX=7955 GN=hspg2 PE=1 SV=1
145	FALSE	A0A8M3B691|A0A8M3B691_DANRE	hspg2	10.53	4.83	14	14	Carbamidomethylation	9784166	10169391	30213542	14723296	24322808	24261396	7.74776e+06	3.90145e+06	10669326	1.00:1.04:3.09:1.50:2.49:2.48:0.79:0.40:1.09	16722366	21102500	7.43951e+06	1.00:1.26:0.44	390407	Basement membrane-specific heparan sulfate proteoglycan core protein isoform X16 OS=Danio rerio OX=7955 GN=hspg2 PE=1 SV=1
145	FALSE	A0A8M3AYK3|A0A8M3AYK3_DANRE	hspg2	10.53	4.69	14	14	Carbamidomethylation	9784166	10169391	30213542	14723296	24322808	24261396	7.74776e+06	3.90145e+06	10669326	1.00:1.04:3.09:1.50:2.49:2.48:0.79:0.40:1.09	16722366	21102500	7.43951e+06	1.00:1.26:0.44	401988	Basement membrane-specific heparan sulfate proteoglycan core protein isoform X7 OS=Danio rerio OX=7955 GN=hspg2 PE=1 SV=1
145	FALSE	A0A8M9PWW1|A0A8M9PWW1_DANRE	hspg2	10.53	4.69	14	14	Carbamidomethylation	9784166	10169391	30213542	14723296	24322808	24261396	7.74776e+06	3.90145e+06	10669326	1.00:1.04:3.09:1.50:2.49:2.48:0.79:0.40:1.09	16722366	21102500	7.43951e+06	1.00:1.26:0.44	402314	Basement membrane-specific heparan sulfate proteoglycan core protein isoform X6 OS=Danio rerio OX=7955 GN=hspg2 PE=1 SV=1
145	FALSE	A0A8M9PL79|A0A8M9PL79_DANRE	hspg2	10.53	4.71	14	14	Carbamidomethylation	9784166	10169391	30213542	14723296	24322808	24261396	7.74776e+06	3.90145e+06	10669326	1.00:1.04:3.09:1.50:2.49:2.48:0.79:0.40:1.09	16722366	21102500	7.43951e+06	1.00:1.26:0.44	400283	Basement membrane-specific heparan sulfate proteoglycan core protein isoform X13 OS=Danio rerio OX=7955 GN=hspg2 PE=1 SV=1
145	FALSE	A0A8M9P5J1|A0A8M9P5J1_DANRE	hspg2	10.53	4.94	14	14	Carbamidomethylation	9784166	10169391	30213542	14723296	24322808	24261396	7.74776e+06	3.90145e+06	10669326	1.00:1.04:3.09:1.50:2.49:2.48:0.79:0.40:1.09	16722366	21102500	7.43951e+06	1.00:1.26:0.44	381363	Basement membrane-specific heparan sulfate proteoglycan core protein isoform X18 OS=Danio rerio OX=7955 GN=hspg2 PE=1 SV=1
145	FALSE	A0AB32TEN3|A0AB32TEN3_DANRE	hspg2	10.53	4.7	14	14	Carbamidomethylation	9784166	10169391	30213542	14723296	24322808	24261396	7.74776e+06	3.90145e+06	10669326	1.00:1.04:3.09:1.50:2.49:2.48:0.79:0.40:1.09	16722366	21102500	7.43951e+06	1.00:1.26:0.44	400972	Basement membrane-specific heparan sulfate proteoglycan core protein isoform X12 OS=Danio rerio OX=7955 GN=hspg2 PE=1 SV=1
145	TRUE	A0A8M3ANR9|A0A8M3ANR9_DANRE	hspg2	10.11	5.03	15	15	Carbamidomethylation	9784166	10169391	30213542	14220681	24398564	24261396	7.99669e+06	3.90145e+06	10669326	1.00:1.04:3.09:1.45:2.49:2.48:0.82:0.40:1.09	16722366	20960214	7522487	1.00:1.25:0.45	403302	Basement membrane-specific heparan sulfate proteoglycan core protein isoform X2 OS=Danio rerio OX=7955 GN=hspg2 PE=1 SV=1
145	FALSE	A0A8M3AVI2|A0A8M3AVI2_DANRE	hspg2	10.53	4.69	14	14	Carbamidomethylation	9784166	10169391	30213542	14723296	24322808	24261396	7.74776e+06	3.90145e+06	10669326	1.00:1.04:3.09:1.50:2.49:2.48:0.79:0.40:1.09	16722366	21102500	7.43951e+06	1.00:1.26:0.44	401945	Basement membrane-specific heparan sulfate proteoglycan core protein isoform X8 OS=Danio rerio OX=7955 GN=hspg2 PE=1 SV=1
145	FALSE	A0A8M9P5I6|A0A8M9P5I6_DANRE	hspg2	10.53	4.7	14	14	Carbamidomethylation	9784166	10169391	30213542	14723296	24322808	24261396	7.74776e+06	3.90145e+06	10669326	1.00:1.04:3.09:1.50:2.49:2.48:0.79:0.40:1.09	16722366	21102500	7.43951e+06	1.00:1.26:0.44	401374	Basement membrane-specific heparan sulfate proteoglycan core protein isoform X10 OS=Danio rerio OX=7955 GN=hspg2 PE=1 SV=1
145	FALSE	A0A8M9PFI8|A0A8M9PFI8_DANRE	hspg2	10.53	4.94	14	14	Carbamidomethylation	9784166	10169391	30213542	14723296	24322808	24261396	7.74776e+06	3.90145e+06	10669326	1.00:1.04:3.09:1.50:2.49:2.48:0.79:0.40:1.09	16722366	21102500	7.43951e+06	1.00:1.26:0.44	381292	Basement membrane-specific heparan sulfate proteoglycan core protein isoform X19 OS=Danio rerio OX=7955 GN=hspg2 PE=1 SV=1
145	FALSE	A0A8M9PFI3|A0A8M9PFI3_DANRE	hspg2	10.53	4.7	14	14	Carbamidomethylation	9784166	10169391	30213542	14723296	24322808	24261396	7.74776e+06	3.90145e+06	10669326	1.00:1.04:3.09:1.50:2.49:2.48:0.79:0.40:1.09	16722366	21102500	7.43951e+06	1.00:1.26:0.44	400867	Basement membrane-specific heparan sulfate proteoglycan core protein isoform X11 OS=Danio rerio OX=7955 GN=hspg2 PE=1 SV=1
145	FALSE	A0A8M9PWV8|A0A8M9PWV8_DANRE	hspg2	10.53	4.67	14	14	Carbamidomethylation	9784166	10169391	30213542	14723296	24322808	24261396	7.74776e+06	3.90145e+06	10669326	1.00:1.04:3.09:1.50:2.49:2.48:0.79:0.40:1.09	16722366	21102500	7.43951e+06	1.00:1.26:0.44	403316	Basement membrane-specific heparan sulfate proteoglycan core protein isoform X1 OS=Danio rerio OX=7955 GN=hspg2 PE=1 SV=1
145	FALSE	A0A8M3ANS4|A0A8M3ANS4_DANRE	hspg2	10.53	4.87	14	14	Carbamidomethylation	9784166	10169391	30213542	14723296	24322808	24261396	7.74776e+06	3.90145e+06	10669326	1.00:1.04:3.09:1.50:2.49:2.48:0.79:0.40:1.09	16722366	21102500	7.43951e+06	1.00:1.26:0.44	387086	Basement membrane-specific heparan sulfate proteoglycan core protein isoform X17 OS=Danio rerio OX=7955 GN=hspg2 PE=1 SV=1
145	FALSE	A0A8M9PWW5|A0A8M9PWW5_DANRE	hspg2	10.53	4.73	14	14	Carbamidomethylation	9784166	10169391	30213542	14723296	24322808	24261396	7.74776e+06	3.90145e+06	10669326	1.00:1.04:3.09:1.50:2.49:2.48:0.79:0.40:1.09	16722366	21102500	7.43951e+06	1.00:1.26:0.44	398481	Basement membrane-specific heparan sulfate proteoglycan core protein isoform X14 OS=Danio rerio OX=7955 GN=hspg2 PE=1 SV=1
145	FALSE	A0A8M9P5I3|A0A8M9P5I3_DANRE	hspg2	10.53	4.68	14	14	Carbamidomethylation	9784166	10169391	30213542	14723296	24322808	24261396	7.74776e+06	3.90145e+06	10669326	1.00:1.04:3.09:1.50:2.49:2.48:0.79:0.40:1.09	16722366	21102500	7.43951e+06	1.00:1.26:0.44	402685	Basement membrane-specific heparan sulfate proteoglycan core protein isoform X4 OS=Danio rerio OX=7955 GN=hspg2 PE=1 SV=1
145	FALSE	A0A8M3AN20|A0A8M3AN20_DANRE	hspg2	10.53	4.8	14	14	Carbamidomethylation	9784166	10169391	30213542	14723296	24322808	24261396	7.74776e+06	3.90145e+06	10669326	1.00:1.04:3.09:1.50:2.49:2.48:0.79:0.40:1.09	16722366	21102500	7.43951e+06	1.00:1.26:0.44	392834	Basement membrane-specific heparan sulfate proteoglycan core protein isoform X15 OS=Danio rerio OX=7955 GN=hspg2 PE=1 SV=1
146	TRUE	F1QYZ6|F1QYZ6_DANRE	pcxb	5.19	7.45	15	8	Carbamidomethylation	11068467	7.16942e+06	43230588	13856757	19533472	23094998	11666566	3.78726e+06	9968943	1.00:0.65:3.91:1.25:1.76:2.09:1.05:0.34:0.90	20489490	18828408	8474257	1.00:0.92:0.41	129990	Pyruvate carboxylase OS=Danio rerio OX=7955 GN=pcxb PE=1 SV=1
147	TRUE	B2GT58|B2GT58_DANRE	igf2bp3	1.69	24.57	15	12	Carbamidomethylation	25517014	7334599	105323832	22140170	54021112	52837068	27572102	9613140	31760792	1.00:0.29:4.13:0.87:2.12:2.07:1.08:0.38:1.24	46058480	42999448	22982012	1.00:0.93:0.50	63352	Igf2bp3 protein OS=Danio rerio OX=7955 GN=igf2bp3 PE=2 SV=1
147	TRUE	A0A0R4IYT0|A0A0R4IYT0_DANRE	igf2bp3	1.69	23.56	15	12	Carbamidomethylation	25517014	7334599	105323832	22140170	54021112	52837068	27572102	9613140	31760792	1.00:0.29:4.13:0.87:2.12:2.07:1.08:0.38:1.24	46058480	42999448	22982012	1.00:0.93:0.50	65905	Insulin-like growth factor 2 mRNA-binding protein 3 OS=Danio rerio OX=7955 GN=igf2bp3 PE=1 SV=1
148	TRUE	A0A0R4IFJ4|A0A0R4IFJ4_DANRE	pcxa	2.84	7.2	15	8	Carbamidomethylation	12917941	4295122	52541320	22702910	20889150	31954098	15441037	7336016	14720542	1.00:0.33:4.07:1.76:1.62:2.47:1.20:0.57:1.14	23251460	25182052	12499198	1.00:1.08:0.54	129868	Pyruvate carboxylase OS=Danio rerio OX=7955 GN=pcxa PE=1 SV=1
149	TRUE	Q7T334|Q7T334_DANRE	mdh2	3.07	60.83	14	14	Carbamidomethylation; Oxidation (M)	49219988	37732784	34702376	36250732	73911520	43986588	33892912	38720068	43904340	1.00:0.77:0.71:0.74:1.50:0.89:0.69:0.79:0.89	40551716	51382948	38839108	1.00:1.27:0.96	35420	Malate dehydrogenase OS=Danio rerio OX=7955 GN=mdh2 PE=1 SV=1
149	FALSE	A0AB32U2B1|A0AB32U2B1_DANRE	mdh2	1.56	56.71	10	10	Carbamidomethylation; Oxidation (M)	48168820	43480760	37134240	34008192	69711392	31063600	30702762	35700748	41171252	1.00:0.90:0.77:0.71:1.45:0.64:0.64:0.74:0.85	42927940	44927728	35858256	1.00:1.05:0.84	24583	Malate dehydrogenase OS=Danio rerio OX=7955 GN=mdh2 PE=1 SV=1
150	TRUE	Q6TH14|Q6TH14_DANRE	eno3	2.99	26.33	14	9	Carbamidomethylation	56988796	69474136	281832288	75012128	250133152	117466640	76496024	64504692	69852456	1.00:1.22:4.95:1.32:4.39:2.06:1.34:1.13:1.23	136098400	147537312	70284392	1.00:1.08:0.52	47472	Beta-enolase OS=Danio rerio OX=7955 GN=eno3 PE=1 SV=1
151	TRUE	B3DHC5|B3DHC5_DANRE	apoa4b.2	15.38	19.61	13	4		5.96207e+06	4830038	4.86778e+06	10009641	0	18618202	12501393	8.00541e+06	7481644	1.00:0.81:0.82:1.68:0.00:3.12:2.10:1.34:1.25	5.21996e+06	14313922	9329483	1.00:2.74:1.79	29384	Apolipoprotein A-IV b, tandem duplicate 2 OS=Danio rerio OX=7955 GN=apoa4b.2 PE=1 SV=1
151	FALSE	F1QJD1|F1QJD1_DANRE	apoa4b.3	14.94	14.9	11	3		6234061	5374123	4.7296e+06	10163503	0	18618204	11675907	7.86189e+06	7106779	1.00:0.86:0.76:1.63:0.00:2.99:1.87:1.26:1.14	5445927	14390854	8881525	1.00:2.64:1.63	29286	Apolipoprotein A-IV b, tandem duplicate 2 OS=Danio rerio OX=7955 GN=apoa4b.3 PE=1 SV=2
152	TRUE	Q7ZV29|Q7ZV29_DANRE	pgk1	4.63	36.45	14	14	Carbamidomethylation	22341170	31606716	114138576	31285104	116717488	54793000	28146172	25097186	24872932	1.00:1.41:5.11:1.40:5.22:2.45:1.26:1.12:1.11	56028820	67598528	26038764	1.00:1.21:0.46	44691	Phosphoglycerate kinase OS=Danio rerio OX=7955 GN=pgk1 PE=1 SV=1
153	TRUE	A0A8M9PYS6|A0A8M9PYS6_DANRE	wu:fj22d03	7.21	29.31	14	14		6880097	4.55828e+06	33516200	19037034	37750052	55016332	20874024	10636323	17511238	1.00:0.66:4.87:2.77:5.49:8.00:3.03:1.55:2.55	14984860	37267808	16340528	1.00:2.49:1.09	52671	Uncharacterized protein isoform X1 OS=Danio rerio OX=7955 GN=wu:fj22d03 PE=1 SV=1
153	TRUE	Q29R96|Q29R96_DANRE	fj22d03	7.21	37.95	14	14		6880097	4.55828e+06	33516200	19037034	37750052	55016332	20874024	10636323	17511238	1.00:0.66:4.87:2.77:5.49:8.00:3.03:1.55:2.55	14984860	37267808	16340528	1.00:2.49:1.09	42316	Uncharacterized protein LOC563946 OS=Danio rerio OX=7955 GN=fj22d03 PE=1 SV=1
154	TRUE	Q6P972|Q6P972_DANRE	tuba2	10.64	3.77	14	1		0	0	0	0	0	3.86002e+06	2170369	2.01821e+06	0	-:-:-:-:-:64.00:64.00:64.00:-	0	3.86002e+06	2.09429e+06	-:64.00:64.00	50036	Tubulin alpha chain OS=Danio rerio OX=7955 GN=tuba2 PE=1 SV=1
155	TRUE	A5WWJ4|A5WWJ4_DANRE	matn1	17.82	30.67	14	14	Carbamidomethylation	26448022	10756066	35602428	65224872	144360448	123407592	27514804	9273791	25829754	1.00:0.41:1.35:2.47:5.46:4.67:1.04:0.35:0.98	24268838	110997640	20872784	1.00:4.57:0.86	53316	Cartilage matrix protein OS=Danio rerio OX=7955 GN=matn1 PE=1 SV=1
155	TRUE	A0A8M9PN77|A0A8M9PN77_DANRE	matn1	17.82	33.63	14	14	Carbamidomethylation	26448022	10756066	35602428	65224872	144360448	123407592	27514804	9273791	25829754	1.00:0.41:1.35:2.47:5.46:4.67:1.04:0.35:0.98	24268838	110997640	20872784	1.00:4.57:0.86	48766	Cartilage matrix protein OS=Danio rerio OX=7955 GN=matn1 PE=1 SV=1
156	TRUE	A0A8M2BCI4|A0A8M2BCI4_DANRE	flot2a	6.27	18.69	14	7		10905713	8411915	30765632	14487246	46208592	23413768	13203829	6.1842e+06	13035747	1.00:0.77:2.82:1.33:4.24:2.15:1.21:0.57:1.20	16694420	28036536	10807926	1.00:1.68:0.65	46995	Flotillin OS=Danio rerio OX=7955 GN=flot2a PE=1 SV=1
156	TRUE	A0A8M3B9S2|A0A8M3B9S2_DANRE	flot2a	6.27	22.04	14	7		10905713	8411915	30765632	14487246	46208592	23413768	13203829	6.1842e+06	13035747	1.00:0.77:2.82:1.33:4.24:2.15:1.21:0.57:1.20	16694420	28036536	10807926	1.00:1.68:0.65	40225	Flotillin OS=Danio rerio OX=7955 GN=flot2a PE=1 SV=1
157	TRUE	Q7SXL4|Q7SXL4_DANRE	nme2b.2	6.35	58.17	13	8	Carbamidomethylation	39808244	53656844	89313272	73270872	211596080	63405576	47666356	39681008	62729536	1.00:1.35:2.24:1.84:5.32:1.59:1.20:1.00:1.58	60926120	116090840	50025632	1.00:1.91:0.82	17124	Nucleoside diphosphate kinase OS=Danio rerio OX=7955 GN=nme2b.2 PE=1 SV=1
158	TRUE	A0AUR8|A0AUR8_DANRE	dars1	2.98	30.13	14	14	Carbamidomethylation	17055068	10150427	35087812	15376819	45567684	27293320	17324166	13605718	20018612	1.00:0.60:2.06:0.90:2.67:1.60:1.02:0.80:1.17	20764436	29412608	16982832	1.00:1.42:0.82	60553	Aspartate--tRNA ligase, cytoplasmic OS=Danio rerio OX=7955 GN=dars1 PE=1 SV=1
160	TRUE	Q7ZT21|Q7ZT21_DANRE	hbae1.1	5.67	81.82	11	10	Oxidation (M)	105440384	102476712	315374656	122433488	1284593540	749306750	240118096	143523296	269732000	1.00:0.97:2.99:1.16:12.18:7.11:2.28:1.36:2.56	174430592	718777920	217791136	1.00:4.12:1.25	15588	Embryonic alpha globin e1 OS=Danio rerio OX=7955 GN=hbae1.1 PE=1 SV=1
161	TRUE	Q6NX10|Q6NX10_DANRE	slc25a4	0.61	15.44	14	5	Carbamidomethylation	22603334	8896463	25535674	28221906	11275085	13294505	19111330	26671718	15111391	1.00:0.39:1.13:1.25:0.50:0.59:0.85:1.18:0.67	19011824	17597166	20298146	1.00:0.93:1.07	32688	ADP/ATP translocase OS=Danio rerio OX=7955 GN=slc25a4 PE=1 SV=1
162	TRUE	Q6U1J5|Q6U1J5_DANRE	col1a1a	2.75	11.2	14	10	Carbamidomethylation	19936190	16237364	64159840	15522170	9798357	57381220	17272720	7265114	19121606	1.00:0.81:3.22:0.78:0.49:2.88:0.87:0.36:0.96	33444464	27567248	14553147	1.00:0.82:0.44	137144	Chihuahua OS=Danio rerio OX=7955 GN=col1a1a PE=1 SV=1
163	FALSE	A0AB32TCV9|A0AB32TCV9_DANRE	LOC137488451	6.3	10.91	9	8		14160453	11264295	40280972	12390671	21525782	29740006	11022229	4316692	13656149	1.00:0.80:2.84:0.88:1.52:2.10:0.78:0.30:0.96	21901906	21218820	9665023	1.00:0.97:0.44	89075	Collagen alpha-1(XIV) chain-like OS=Danio rerio OX=7955 GN=LOC137488451 PE=4 SV=1
163	TRUE	A0AB32TA90|A0AB32TA90_DANRE	col14a1b	6.34	8.83	14	12		20662982	16287727	49339420	18338714	26851244	44057004	16162521	5514415	19865326	1.00:0.79:2.39:0.89:1.30:2.13:0.78:0.27:0.96	28763376	29748988	13847421	1.00:1.03:0.48	157434	Collagen alpha-1(XIV) chain OS=Danio rerio OX=7955 GN=col14a1b PE=4 SV=1
164	FALSE	A0A8M6Z2N7|A0A8M6Z2N7_DANRE	nnt2	6.81	1.87	2	2		3.27673e+06	3.70863e+06	0	5388089	62673448	18023736	6941138	0	3.88468e+06	1.00:1.13:0.00:1.64:19.13:5.50:2.12:0.00:1.19	3.49268e+06	28695092	5.41291e+06	1.00:8.22:1.55	112251	NAD(P) transhydrogenase, mitochondrial OS=Danio rerio OX=7955 GN=nnt2 PE=1 SV=1
164	TRUE	Q6NYQ7|Q6NYQ7_DANRE	nnt	3.95	14.18	14	14		10245820	11986943	31039342	13317848	26522056	30505048	16207693	12539399	11162004	1.00:1.17:3.03:1.30:2.59:2.98:1.58:1.22:1.09	17757368	23448318	13303032	1.00:1.32:0.75	112784	NAD(P) transhydrogenase, mitochondrial OS=Danio rerio OX=7955 GN=nnt PE=1 SV=1
165	TRUE	A0A0R4IIA7|A0A0R4IIA7_DANRE	tln2a	4.23	2.32	14	4	Carbamidomethylation	3449166	1.73324e+06	8840333	4.15511e+06	6.05422e+06	11294517	2830771	629523	6239871	1.00:0.50:2.56:1.20:1.76:3.27:0.82:0.18:1.81	4.67425e+06	7167947	3.23339e+06	1.00:1.53:0.69	271182	Talin-2a OS=Danio rerio OX=7955 GN=tln2a PE=1 SV=2
165	TRUE	A0A8M6Z7P4|A0A8M6Z7P4_DANRE	tln2a	4.23	2.32	14	4	Carbamidomethylation	3449166	1.73324e+06	8840333	4.15511e+06	6.05422e+06	11294517	2830771	629523	6239871	1.00:0.50:2.56:1.20:1.76:3.27:0.82:0.18:1.81	4.67425e+06	7167947	3.23339e+06	1.00:1.53:0.69	271776	Talin-2 isoform X1 OS=Danio rerio OX=7955 GN=tln2a PE=1 SV=1
166	FALSE	Q7SXU3|Q7SXU3_DANRE	aldh2.1	7.34	17.25	9	8	Carbamidomethylation	21336006	27562084	76049504	16731304	17489538	32104276	15622212	11747293	21260640	1.00:1.29:3.56:0.78:0.82:1.50:0.73:0.55:1.00	41649200	22108372	16210048	1.00:0.53:0.39	56566	aldehyde dehydrogenase (NAD(+)) OS=Danio rerio OX=7955 GN=aldh2.1 PE=1 SV=1
166	TRUE	Q6TH48|Q6TH48_DANRE	aldh2.2	7.06	31.2	14	12	Carbamidomethylation	21575582	25968254	73803104	17300984	17706204	32495576	15777885	14473314	19483214	1.00:1.20:3.42:0.80:0.82:1.51:0.73:0.67:0.90	40448980	22500922	16578138	1.00:0.56:0.41	56550	aldehyde dehydrogenase (NAD(+)) OS=Danio rerio OX=7955 GN=aldh2.2 PE=1 SV=1
166	TRUE	A0A8M3APD8|A0A8M3APD8_DANRE	wu:fb14d09	7.06	31.2	14	12	Carbamidomethylation	21575582	25968254	73803104	17300984	17706204	32495576	15777885	14473314	19483214	1.00:1.20:3.42:0.80:0.82:1.51:0.73:0.67:0.90	40448980	22500922	16578138	1.00:0.56:0.41	56674	aldehyde dehydrogenase (NAD(+)) OS=Danio rerio OX=7955 GN=wu:fb14d09 PE=3 SV=1
168	FALSE	A0A8M1NXG3|A0A8M1NXG3_DANRE	krt96	5.85	21.41	10	7		11418291	7.75188e+06	31353002	14017959	49086808	24816122	11735977	10066571	12918038	1.00:0.68:2.75:1.23:4.30:2.17:1.03:0.88:1.13	16841058	29306964	11573529	1.00:1.74:0.69	43810	Keratin 96 OS=Danio rerio OX=7955 GN=krt96 PE=4 SV=1
168	TRUE	Q6DHU3|Q6DHU3_DANRE	krt97	3.86	26.71	14	10		12086355	14981069	45851368	19430896	47777964	21872938	16978590	14088999	14369632	1.00:1.24:3.79:1.61:3.95:1.81:1.40:1.17:1.19	24306264	29693932	15145740	1.00:1.22:0.62	49785	Keratin 97 OS=Danio rerio OX=7955 GN=krt97 PE=1 SV=1
169	TRUE	F1Q4X8|F1Q4X8_DANRE	evpla	4.11	7.24	13	13	Carbamidomethylation	5351285	4.39533e+06	19602018	5.75405e+06	8028484	15108521	6214816	2.50014e+06	5.36925e+06	1.00:0.82:3.66:1.08:1.50:2.82:1.16:0.47:1.00	9782878	9630353	4.69474e+06	1.00:0.98:0.48	229184	Envoplakin a OS=Danio rerio OX=7955 GN=evpla PE=1 SV=1
170	TRUE	Q6P3L9|Q6P3L9_DANRE	glud1b	6.4	16.05	13	8		19688782	16567882	105123352	38372964	74930128	259063408	26963542	21784566	33087670	1.00:0.84:5.34:1.95:3.81:13.16:1.37:1.11:1.68	47126672	124122168	27278592	1.00:2.63:0.58	59977	glutamate dehydrogenase [NAD(P)(+)] OS=Danio rerio OX=7955 GN=glud1b PE=1 SV=1
171	TRUE	A0A2R8QJH4|A0A2R8QJH4_DANRE	atp2a3	2.03	2.29	12	1	Oxidation (M)	0	0	83718784	0	0	5459371	0	0	0	-:-:64.00:-:-:64.00:-:-:-	83718784	5459371	0	1.00:0.07:0.00	110795	Calcium-transporting ATPase OS=Danio rerio OX=7955 GN=atp2a3 PE=1 SV=1
171	TRUE	F1Q4P9|F1Q4P9_DANRE	atp2a3	2.03	2.32	12	1	Oxidation (M)	0	0	83718784	0	0	5459371	0	0	0	-:-:64.00:-:-:64.00:-:-:-	83718784	5459371	0	1.00:0.07:0.00	108944	Calcium-transporting ATPase OS=Danio rerio OX=7955 GN=atp2a3 PE=1 SV=2
172	TRUE	F1R9V3|F1R9V3_DANRE	hspa8b	0.85	4.02	13	2	Carbamidomethylation	0	2.9573e+06	152106480	0	45145896	64822928	57925796	5.00228e+06	0	-:64.00:64.00:-:64.00:64.00:64.00:64.00:-	77531888	54984412	31464038	1.00:0.71:0.41	71093	Heat shock cognate 71 kDa protein OS=Danio rerio OX=7955 GN=hspa8b PE=1 SV=1
173	FALSE	A0A8M9QLG9|A0A8M9QLG9_DANRE	myh7ba	0.5	1.87	12	3		124019808	135950032	327047616	187710016	15469338	575210500	177450960	160017136	173980240	1.00:1.10:2.64:1.51:0.12:4.64:1.43:1.29:1.40	195672480	259463280	170482784	1.00:1.33:0.87	198686	Myosin, heavy chain 7B, cardiac muscle, beta a isoform X1 OS=Danio rerio OX=7955 GN=myh7ba PE=1 SV=1
173	TRUE	R4GDZ5|R4GDZ5_DANRE	myh7ba	0.5	1.65	13	3		124019808	135950032	327047616	187710016	15469338	575210500	177450960	160017136	173980240	1.00:1.10:2.64:1.51:0.12:4.64:1.43:1.29:1.40	195672480	259463280	170482784	1.00:1.33:0.87	223807	Myosin, heavy chain 7B, cardiac muscle, beta a OS=Danio rerio OX=7955 GN=myh7ba PE=1 SV=3
174	TRUE	F1R6L6|F1R6L6_DANRE	ncl	5.07	20.71	13	13	Carbamidomethylation	26921734	20664946	62533244	25340944	156709104	51043144	28153286	20051828	27373276	1.00:0.77:2.32:0.94:5.82:1.90:1.05:0.74:1.02	36706640	77697728	25192796	1.00:2.12:0.69	75061	Nucleolin OS=Danio rerio OX=7955 GN=ncl PE=1 SV=1
174	TRUE	B8JLQ3|B8JLQ3_DANRE	ncl	5.07	20.74	13	13	Carbamidomethylation	26921734	20664946	62533244	25340944	156709104	51043144	28153286	20051828	27373276	1.00:0.77:2.32:0.94:5.82:1.90:1.05:0.74:1.02	36706640	77697728	25192796	1.00:2.12:0.69	74932	Nucleolin OS=Danio rerio OX=7955 GN=ncl PE=1 SV=1
175	TRUE	A6H8Q3|A6H8Q3_DANRE	mybphb	0.25	27.41	13	13	Carbamidomethylation	30607842	29047640	137806880	24897256	50351632	80419128	68902128	39750568	62183272	1.00:0.95:4.50:0.81:1.65:2.63:2.25:1.30:2.03	65820788	51889340	56945324	1.00:0.79:0.87	57148	Myosin-binding protein H OS=Danio rerio OX=7955 GN=mybphb PE=1 SV=1
176	FALSE	Q5RIH2|Q5RIH2_DANRE	mthfd1a	13.94	1.31	1	1		11499667	820170	12683868	4.42184e+06	5.98278e+06	16467415	0	794257	0	1.00:0.07:1.10:0.38:0.52:1.43:0.00:0.07:0.00	8.33457e+06	8957347	794257	1.00:1.07:0.10	99167	C-1-tetrahydrofolate synthase, cytoplasmic OS=Danio rerio OX=7955 GN=mthfd1a PE=3 SV=3
176	TRUE	Q7ZVV5|Q7ZVV5_DANRE	mthfd1b	4.9	16.49	13	13	Carbamidomethylation	21230466	14479691	77139048	14729695	26095498	50367048	14125702	7.38785e+06	19072316	1.00:0.68:3.63:0.69:1.23:2.37:0.67:0.35:0.90	37616400	30397414	13528622	1.00:0.81:0.36	100461	C-1-tetrahydrofolate synthase, cytoplasmic OS=Danio rerio OX=7955 GN=mthfd1b PE=1 SV=1
176	FALSE	A0AB32TI49|A0AB32TI49_DANRE	mthfd1a	13.94	1.42	1	1		11499667	820170	12683868	4.42184e+06	5.98278e+06	16467415	0	794257	0	1.00:0.07:1.10:0.38:0.52:1.43:0.00:0.07:0.00	8.33457e+06	8957347	794257	1.00:1.07:0.10	91494	C-1-tetrahydrofolate synthase, cytoplasmic OS=Danio rerio OX=7955 GN=mthfd1a PE=3 SV=1
176	FALSE	A0A8M6YUD7|A0A8M6YUD7_DANRE	mthfd1a	13.94	1.32	1	1		11499667	820170	12683868	4.42184e+06	5.98278e+06	16467415	0	794257	0	1.00:0.07:1.10:0.38:0.52:1.43:0.00:0.07:0.00	8.33457e+06	8957347	794257	1.00:1.07:0.10	97081	C-1-tetrahydrofolate synthase, cytoplasmic OS=Danio rerio OX=7955 GN=mthfd1a PE=3 SV=1
177	TRUE	A0A8M2B557|A0A8M2B557_DANRE	si:ch211-125o16.4	1.83	10.35	13	13	Carbamidomethylation	10231340	5692642	46214772	11517611	18076074	19833150	11916719	3.62721e+06	16288697	1.00:0.56:4.52:1.13:1.77:1.94:1.16:0.35:1.59	20712918	16475612	10610875	1.00:0.80:0.51	168563	Neuroblast differentiation-associated protein AHNAK OS=Danio rerio OX=7955 GN=si:ch211-125o16.4 PE=1 SV=1
177	FALSE	A0A8M9Q4Z4|A0A8M9Q4Z4_DANRE	si:ch211-125o16.4	1.74	8.29	11	11		10937610	5.44709e+06	41375636	11020802	14999135	20116842	11866193	3470751	15586089	1.00:0.50:3.78:1.01:1.37:1.84:1.08:0.32:1.42	19253446	15378926	10307678	1.00:0.80:0.54	168541	Neuroblast differentiation-associated protein AHNAK OS=Danio rerio OX=7955 GN=si:ch211-125o16.4 PE=1 SV=1
179	TRUE	Q9DGL5|Q9DGL5_DANRE	atp1a2a	10.21	4.23	13	4		4.94162e+06	6.26529e+06	0	9924415	17146842	9165877	9865413	5214629	5.80197e+06	1.00:1.27:0.00:2.01:3.47:1.85:2.00:1.06:1.17	5603454	12079045	6.96067e+06	1.00:2.16:1.24	112119	Sodium/potassium-transporting ATPase subunit alpha OS=Danio rerio OX=7955 GN=atp1a2a PE=1 SV=1
180	FALSE	A0A8M9PUV7|A0A8M9PUV7_DANRE	tpm1	10.45	4.86	9	1		3.30188e+06	0	7.64198e+06	0	0	11866703	0	0	0	1.00:0.00:2.31:0.00:0.00:3.59:0.00:0.00:0.00	5.47193e+06	11866703	0	1.00:2.17:0.00	28748	Tropomyosin alpha-1 chain isoform X13 OS=Danio rerio OX=7955 GN=tpm1 PE=1 SV=1
180	FALSE	A7E2K1|A7E2K1_DANRE	tpm1	10.45	4.86	7	1		3.30188e+06	0	7.64198e+06	0	0	11866703	0	0	0	1.00:0.00:2.31:0.00:0.00:3.59:0.00:0.00:0.00	5.47193e+06	11866703	0	1.00:2.17:0.00	28809	Tropomyosin 1 (alpha) OS=Danio rerio OX=7955 GN=tpm1 PE=1 SV=1
180	FALSE	A0A8M2BLW9|A0A8M2BLW9_DANRE	tpm1	10.45	4.92	9	1		3.30188e+06	0	7.64198e+06	0	0	11866703	0	0	0	1.00:0.00:2.31:0.00:0.00:3.59:0.00:0.00:0.00	5.47193e+06	11866703	0	1.00:2.17:0.00	28298	Tropomyosin alpha-1 chain isoform X14 OS=Danio rerio OX=7955 GN=tpm1 PE=1 SV=1
180	TRUE	A0A2R8RQ88|A0A2R8RQ88_DANRE	tpm1	10.45	4.86	11	1		3.30188e+06	0	7.64198e+06	0	0	11866703	0	0	0	1.00:0.00:2.31:0.00:0.00:3.59:0.00:0.00:0.00	5.47193e+06	11866703	0	1.00:2.17:0.00	28491	Tropomyosin 1 (alpha) OS=Danio rerio OX=7955 GN=tpm1 PE=1 SV=1
180	FALSE	A0A8M3AZU4|A0A8M3AZU4_DANRE	tpm1	10.45	4.86	9	1		3.30188e+06	0	7.64198e+06	0	0	11866703	0	0	0	1.00:0.00:2.31:0.00:0.00:3.59:0.00:0.00:0.00	5.47193e+06	11866703	0	1.00:2.17:0.00	28552	Tropomyosin alpha-1 chain isoform X12 OS=Danio rerio OX=7955 GN=tpm1 PE=1 SV=1
180	FALSE	A0A8M9P6D8|A0A8M9P6D8_DANRE	tpm1	10.45	4.92	7	1		3.30188e+06	0	7.64198e+06	0	0	11866703	0	0	0	1.00:0.00:2.31:0.00:0.00:3.59:0.00:0.00:0.00	5.47193e+06	11866703	0	1.00:2.17:0.00	28555	Tropomyosin alpha-1 chain isoform X15 OS=Danio rerio OX=7955 GN=tpm1 PE=1 SV=1
181	FALSE	Q6JAN2|Q6JAN2_DANRE	fn1b	7.21	6.64	11	10		9929971	11696396	53764284	7084806	9389100	16668473	7075400	4346711	8153129	1.00:1.18:5.41:0.71:0.95:1.68:0.71:0.44:0.82	25130216	11047460	6525080	1.00:0.44:0.26	265488	Fibronectin OS=Danio rerio OX=7955 GN=fn1b PE=1 SV=1
181	TRUE	A0A8M2B744|A0A8M2B744_DANRE	fn1b	5.83	7.48	13	12		9929971	9288275	59621824	7084806	10542016	16857832	7075400	4346711	8153129	1.00:0.94:6.00:0.71:1.06:1.70:0.71:0.44:0.82	26280024	11494885	6525080	1.00:0.44:0.25	265568	Fibronectin OS=Danio rerio OX=7955 GN=fn1b PE=1 SV=1
181	TRUE	A2CEW3|A2CEW3_DANRE	fn1b	5.83	7.2	13	12		9929971	9288275	59621824	7084806	10542016	16857832	7075400	4346711	8153129	1.00:0.94:6.00:0.71:1.06:1.70:0.71:0.44:0.82	26280024	11494885	6525080	1.00:0.44:0.25	275778	Fibronectin OS=Danio rerio OX=7955 GN=fn1b PE=1 SV=2
182	FALSE	A0A8M6YTI2|A0A8M6YTI2_DANRE	ryr1b	4.76	2.43	12	11	Carbamidomethylation	11275913	13813946	31078846	14696384	25298792	29800238	14840824	4617695	17517326	1.00:1.23:2.76:1.30:2.24:2.64:1.32:0.41:1.55	18722902	23265138	12325282	1.00:1.24:0.66	578788	Ryanodine receptor 1 OS=Danio rerio OX=7955 GN=ryr1b PE=1 SV=1
182	TRUE	A6P4B8|A6P4B8_DANRE	ryr1b	4.73	2.68	13	12	Carbamidomethylation	11056597	13813946	31600252	14906276	25298792	29469020	14840824	4617695	17517326	1.00:1.25:2.86:1.35:2.29:2.67:1.34:0.42:1.58	18823598	23224696	12325282	1.00:1.23:0.65	574755	Ryanodine receptor 1 OS=Danio rerio OX=7955 GN=ryr1b PE=1 SV=1
182	FALSE	A0AB32U3K9|A0AB32U3K9_DANRE	ryr1a	1.23	0.71	4	3		4339473	0	12725673	7208541	9505673	9673789	9144421	0	11359133	1.00:0.00:2.93:1.66:2.19:2.23:2.11:0.00:2.62	8532573	8796001	10251777	1.00:1.03:1.20	574865	Ryanodine receptor 1 isoform X1 OS=Danio rerio OX=7955 GN=ryr1a PE=1 SV=1
183	FALSE	Q0D294|Q0D294_DANRE	si:dkeyp-38h2.3	2.77	59.22	11	11	Oxidation (M)	1063912770	777525440	4014426370	745916420	4257921540	3188651780	1391459460	801888190	1001906110	1.00:0.73:3.77:0.70:4.00:3.00:1.31:0.75:0.94	1951954820	2730829820	1065084610	1.00:1.40:0.55	11351	Histone H4 OS=Danio rerio OX=7955 GN=si:dkeyp-38h2.3 PE=2 SV=1
183	FALSE	Q0D272|Q0D272_DANRE	zgc:154164	3.98	50.49	11	11		1101358720	815114880	4014426370	774985090	5496959500	3088100350	1339732350	692029630	855321280	1.00:0.74:3.64:0.70:4.99:2.80:1.22:0.63:0.78	1976966660	3120014850	962361090	1.00:1.58:0.49	11395	Histone H4 OS=Danio rerio OX=7955 GN=zgc:154164 PE=1 SV=1
183	TRUE	A3KPR4|A3KPR4_DANRE	si:ch73-368j24.3	3.19	62.14	12	12	Oxidation (M)	1011713150	780904380	4014426370	753656900	5592664100	2849312510	1319092100	816102340	916894660	1.00:0.77:3.97:0.74:5.53:2.82:1.30:0.81:0.91	1935681280	3065211140	1017363010	1.00:1.58:0.53	11367	Histone H4 OS=Danio rerio OX=7955 GN=si:ch73-368j24.3 PE=2 SV=1
185	TRUE	F1Q7N8|F1Q7N8_DANRE	si:dkey-28b4.8	3.36	4.07	12	3		63373372	93565680	209766352	91066824	20752016	99792632	71080680	59260804	61166988	1.00:1.48:3.31:1.44:0.33:1.57:1.12:0.94:0.97	122235136	70537160	63836156	1.00:0.58:0.52	115907	Calcium-transporting ATPase OS=Danio rerio OX=7955 GN=si:dkey-28b4.8 PE=1 SV=2
186	TRUE	B2GP30|B2GP30_DANRE	aldocb	15.46	32.51	13	12	Carbamidomethylation	20387604	16646270	66788620	54673636	69925952	116741488	14920096	7.55753e+06	21701342	1.00:0.82:3.28:2.68:3.43:5.73:0.73:0.37:1.06	34607496	80447024	14726322	1.00:2.32:0.43	39259	Fructose-bisphosphate aldolase OS=Danio rerio OX=7955 GN=aldocb PE=2 SV=1
187	TRUE	Q6DGZ8|Q6DGZ8_DANRE	crybb1	39.08	55.6	13	13	Carbamidomethylation	6.31902e+06	5099618	0	54710764	87940688	87705216	29917568	23701912	21897888	1.00:0.81:0.00:8.66:13.92:13.88:4.73:3.75:3.47	5709320	76785552	25172456	1.00:13.45:4.41	26815	Beta-crystallin B1 OS=Danio rerio OX=7955 GN=crybb1 PE=2 SV=1
187	TRUE	A0A8M1PDZ4|A0A8M1PDZ4_DANRE	crybb1	39.08	55.6	13	13	Carbamidomethylation	6.31902e+06	5099618	0	54710764	87940688	87705216	29917568	23701912	21897888	1.00:0.81:0.00:8.66:13.92:13.88:4.73:3.75:3.47	5709320	76785552	25172456	1.00:13.45:4.41	26781	Beta-crystallin B1 OS=Danio rerio OX=7955 GN=crybb1 PE=1 SV=1
188	TRUE	B8JLJ3|B8JLJ3_DANRE	ywhaz	5.19	46.72	13	9	Carbamidomethylation	19244044	7.8693e+06	71380120	20759252	79526128	38107340	17212188	8738561	15932375	1.00:0.41:3.71:1.08:4.13:1.98:0.89:0.45:0.83	32831154	46130908	13961041	1.00:1.41:0.43	27962	14-3-3 protein zeta/delta OS=Danio rerio OX=7955 GN=ywhaz PE=1 SV=1
189	TRUE	A5PMV7|A5PMV7_DANRE	ppp2r1ba	1.79	5.77	12	3	Carbamidomethylation	1.58293e+06	3.27776e+06	20267896	2.20031e+06	19500280	13458166	3.78413e+06	5024849	3.17432e+06	1.00:2.07:12.80:1.39:12.32:8.50:2.39:3.17:2.01	8376196	11719587	3994432	1.00:1.40:0.48	65423	Protein phosphatase 2, regulatory subunit A, beta a OS=Danio rerio OX=7955 GN=ppp2r1ba PE=1 SV=1
190	TRUE	A0A0R4IS83|A0A0R4IS83_DANRE	postnb	4.38	15.68	11	11	Carbamidomethylation	50597836	44210456	128726040	42273124	87537024	100107280	57546604	8789245	54880324	1.00:0.87:2.54:0.84:1.73:1.98:1.14:0.17:1.08	74511440	76639144	40405392	1.00:1.03:0.54	87516	Periostin OS=Danio rerio OX=7955 GN=postnb PE=1 SV=1
190	TRUE	Q75U66|Q75U66_DANRE	postnb	4.38	15.98	11	11	Carbamidomethylation	50597836	44210456	128726040	42273124	87537024	100107280	57546604	8789245	54880324	1.00:0.87:2.54:0.84:1.73:1.98:1.14:0.17:1.08	74511440	76639144	40405392	1.00:1.03:0.54	85885	Periostin OS=Danio rerio OX=7955 GN=postnb PE=1 SV=1
190	FALSE	A0JMK0|A0JMK0_DANRE	postnb	3.77	15.21	10	10	Carbamidomethylation	50578356	34965144	137966336	43118920	91487344	102724256	60444224	8933042	55463052	1.00:0.69:2.73:0.85:1.81:2.03:1.20:0.18:1.10	74503280	79110176	41613440	1.00:1.06:0.56	82921	Periostin OS=Danio rerio OX=7955 GN=postnb PE=1 SV=1
190	TRUE	A0AB32T3F9|A0AB32T3F9_DANRE	postnb	4.38	16.23	11	11	Carbamidomethylation	50597836	44210456	128726040	42273124	87537024	100107280	57546604	8789245	54880324	1.00:0.87:2.54:0.84:1.73:1.98:1.14:0.17:1.08	74511440	76639144	40405392	1.00:1.03:0.54	84453	Periostin OS=Danio rerio OX=7955 GN=postnb PE=1 SV=1
190	TRUE	A0A0R4IPF4|A0A0R4IPF4_DANRE	postnb	4.38	15.92	11	11	Carbamidomethylation	50597836	44210456	128726040	42273124	87537024	100107280	57546604	8789245	54880324	1.00:0.87:2.54:0.84:1.73:1.98:1.14:0.17:1.08	74511440	76639144	40405392	1.00:1.03:0.54	86083	Periostin OS=Danio rerio OX=7955 GN=postnb PE=1 SV=2
190	TRUE	A0A0R4INY2|A0A0R4INY2_DANRE	postnb	4.38	16.53	11	11	Carbamidomethylation	50597836	44210456	128726040	42273124	87537024	100107280	57546604	8789245	54880324	1.00:0.87:2.54:0.84:1.73:1.98:1.14:0.17:1.08	74511440	76639144	40405392	1.00:1.03:0.54	82912	Periostin OS=Danio rerio OX=7955 GN=postnb PE=4 SV=1
191	TRUE	A0AB13A3L2|A0AB13A3L2_DANRE	sptbn1	11.59	4.71	12	10	Carbamidomethylation	12814083	12047831	21235674	15421780	25255384	20952424	8828220	3125228	11734535	1.00:0.94:1.66:1.20:1.97:1.64:0.69:0.24:0.92	15365863	20543196	7.89599e+06	1.00:1.34:0.51	262627	Spectrin beta chain OS=Danio rerio OX=7955 GN=sptbn1 PE=1 SV=1
192	TRUE	A0A8M3ATC3|A0A8M3ATC3_DANRE	ryr3	9.48	2.64	12	11	Carbamidomethylation	14969565	7.87798e+06	35737924	18913688	33205944	39878180	9152970	9601619	12702315	1.00:0.53:2.39:1.26:2.22:2.66:0.61:0.64:0.85	19528492	30665938	10485635	1.00:1.57:0.54	549642	Ryanodine receptor 3 isoform X4 OS=Danio rerio OX=7955 GN=ryr3 PE=1 SV=1
192	TRUE	A0AB32TAU4|A0AB32TAU4_DANRE	ryr3	9.48	2.63	12	11	Carbamidomethylation	14969565	7.87798e+06	35737924	18913688	33205944	39878180	9152970	9601619	12702315	1.00:0.53:2.39:1.26:2.22:2.66:0.61:0.64:0.85	19528492	30665938	10485635	1.00:1.57:0.54	550337	Ryanodine receptor 3 isoform X2 OS=Danio rerio OX=7955 GN=ryr3 PE=1 SV=1
192	TRUE	A0A8M3AWD0|A0A8M3AWD0_DANRE	ryr3	9.48	2.64	12	11	Carbamidomethylation	14969565	7.87798e+06	35737924	18913688	33205944	39878180	9152970	9601619	12702315	1.00:0.53:2.39:1.26:2.22:2.66:0.61:0.64:0.85	19528492	30665938	10485635	1.00:1.57:0.54	549938	Ryanodine receptor 3 isoform X3 OS=Danio rerio OX=7955 GN=ryr3 PE=1 SV=1
192	TRUE	A0A8M3ALN1|A0A8M3ALN1_DANRE	ryr3	9.48	2.63	12	11	Carbamidomethylation	14969565	7.87798e+06	35737924	18913688	33205944	39878180	9152970	9601619	12702315	1.00:0.53:2.39:1.26:2.22:2.66:0.61:0.64:0.85	19528492	30665938	10485635	1.00:1.57:0.54	550549	Ryanodine receptor 3 isoform X1 OS=Danio rerio OX=7955 GN=ryr3 PE=1 SV=1
193	TRUE	A0A8M2BFT1|A0A8M2BFT1_DANRE	si:ch73-366l1.5	6.89	31.77	12	12		16501017	13297369	56477552	19411406	83880032	99410288	20745860	8956778	22711554	1.00:0.81:3.42:1.18:5.08:6.02:1.26:0.54:1.38	28758646	67567240	17471398	1.00:2.35:0.61	50334	FILIA-N KH-like domain-containing protein isoform X1 OS=Danio rerio OX=7955 GN=si:ch73-366l1.5 PE=1 SV=1
193	TRUE	A0A8M2BFT2|A0A8M2BFT2_DANRE	si:ch73-366l1.5	6.89	33.71	12	12		16501017	13297369	56477552	19411406	83880032	99410288	20745860	8956778	22711554	1.00:0.81:3.42:1.18:5.08:6.02:1.26:0.54:1.38	28758646	67567240	17471398	1.00:2.35:0.61	47170	FILIA-N KH-like domain-containing protein isoform X2 OS=Danio rerio OX=7955 GN=si:ch73-366l1.5 PE=1 SV=1
193	TRUE	A0A286YA42|A0A286YA42_DANRE	si:ch73-366l1.5	6.89	34.25	12	12		16501017	13297369	56477552	19411406	83880032	99410288	20745860	8956778	22711554	1.00:0.81:3.42:1.18:5.08:6.02:1.26:0.54:1.38	28758646	67567240	17471398	1.00:2.35:0.61	46367	FILIA-N KH-like domain-containing protein OS=Danio rerio OX=7955 GN=si:ch73-366l1.5 PE=1 SV=1
194	TRUE	A0A0R4IGG3|A0A0R4IGG3_DANRE	tpi1b	7.05	62.9	12	12	Carbamidomethylation	82238712	94952744	216546224	128960256	194101392	184954512	95174000	67863792	114189824	1.00:1.15:2.63:1.57:2.36:2.25:1.16:0.83:1.39	131245896	169338720	92409208	1.00:1.29:0.70	26827	Triosephosphate isomerase OS=Danio rerio OX=7955 GN=tpi1b PE=3 SV=2
195	TRUE	A0AB32TV77|A0AB32TV77_DANRE	ap2b1	6.69	9.61	12	8		8.3335e+06	10928172	30055156	8907940	18626444	18978298	8.38011e+06	5698904	8037658	1.00:1.31:3.61:1.07:2.24:2.28:1.01:0.68:0.96	16438943	15504227	7372224	1.00:0.94:0.45	104529	AP complex subunit beta OS=Danio rerio OX=7955 GN=ap2b1 PE=1 SV=1
195	TRUE	Q6NYJ9|Q6NYJ9_DANRE	ap2b1	6.69	9.46	12	8		8.3335e+06	10928172	30055156	8907940	18626444	18978298	8.38011e+06	5698904	8037658	1.00:1.31:3.61:1.07:2.24:2.28:1.01:0.68:0.96	16438943	15504227	7372224	1.00:0.94:0.45	105625	AP complex subunit beta OS=Danio rerio OX=7955 GN=ap2b1 PE=1 SV=1
196	TRUE	Q9W792|Q9W792_DANRE	tcp1	2.12	24.28	12	11	Carbamidomethylation	19082854	20025676	69280760	18488674	26093946	33539326	23476468	12856500	24964830	1.00:1.05:3.63:0.97:1.37:1.76:1.23:0.67:1.31	36129764	26040648	20432600	1.00:0.72:0.57	59986	T-complex protein 1 subunit alpha OS=Danio rerio OX=7955 GN=tcp1 PE=1 SV=1
197	TRUE	Q6P5M3|Q6P5M3_DANRE	rps9	1.31	43.81	12	12		20190834	15206234	320961792	45034536	154707616	67841440	57376796	24674828	46113616	1.00:0.75:15.90:2.23:7.66:3.36:2.84:1.22:2.28	118786288	89194528	42721748	1.00:0.75:0.36	22466	Small ribosomal subunit protein uS4 OS=Danio rerio OX=7955 GN=rps9 PE=1 SV=1
198	FALSE	A0AB32TWT0|A0AB32TWT0_DANRE	matn4	6.73	15.97	11	11	Carbamidomethylation	15234081	16914504	48597324	12667832	36249052	75248936	14014941	4266534	15363997	1.00:1.11:3.19:0.83:2.38:4.94:0.92:0.28:1.01	26915304	41388608	11215157	1.00:1.54:0.42	81746	Matrilin-4 isoform X6 OS=Danio rerio OX=7955 GN=matn4 PE=1 SV=1
198	FALSE	A0AB32TXZ9|A0AB32TXZ9_DANRE	matn4	6.73	16.91	11	11	Carbamidomethylation	15234081	16914504	48597324	12667832	36249052	75248936	14014941	4266534	15363997	1.00:1.11:3.19:0.83:2.38:4.94:0.92:0.28:1.01	26915304	41388608	11215157	1.00:1.54:0.42	77096	Matrilin-4 isoform X7 OS=Danio rerio OX=7955 GN=matn4 PE=1 SV=1
198	TRUE	A0AB32TTA5|A0AB32TTA5_DANRE	matn4	7.86	15.83	12	12	Carbamidomethylation	16159862	17414960	39451140	15901331	32939506	67455592	14576637	4266534	16294353	1.00:1.08:2.44:0.98:2.04:4.17:0.90:0.26:1.01	24341988	38765476	11712508	1.00:1.59:0.48	90890	Matrilin-4 isoform X4 OS=Danio rerio OX=7955 GN=matn4 PE=1 SV=1
198	TRUE	Q6PYX2|Q6PYX2_DANRE	matn4	7.86	15.83	12	12	Carbamidomethylation	16159862	17414960	39451140	15901331	32939506	67455592	14576637	4266534	16294353	1.00:1.08:2.44:0.98:2.04:4.17:0.90:0.26:1.01	24341988	38765476	11712508	1.00:1.59:0.48	90987	Matrilin 4 OS=Danio rerio OX=7955 GN=matn4 PE=1 SV=1
198	TRUE	Q5NJJ5|Q5NJJ5_DANRE	matn4	7.86	13.77	12	12	Carbamidomethylation	16159862	17414960	39451140	15901331	32939506	67455592	14576637	4266534	16294353	1.00:1.08:2.44:0.98:2.04:4.17:0.90:0.26:1.01	24341988	38765476	11712508	1.00:1.59:0.48	104695	Matrilin-4 OS=Danio rerio OX=7955 GN=matn4 PE=1 SV=1
198	FALSE	A0AB32TVS6|A0AB32TVS6_DANRE	matn4	6.73	17.21	10	10	Carbamidomethylation	15218312	16914504	48597324	12667832	36249052	75248936	14014941	4266534	15379917	1.00:1.11:3.19:0.83:2.38:4.94:0.92:0.28:1.01	26910046	41388608	11220464	1.00:1.54:0.42	67806	Matrilin-4 isoform X8 OS=Danio rerio OX=7955 GN=matn4 PE=1 SV=1
198	TRUE	A0AB32TWU1|A0AB32TWU1_DANRE	matn4	7.86	14.4	12	12	Carbamidomethylation	16159862	17414960	39451140	15901331	32939506	67455592	14576637	4266534	16294353	1.00:1.08:2.44:0.98:2.04:4.17:0.90:0.26:1.01	24341988	38765476	11712508	1.00:1.59:0.48	100157	Matrilin-4 isoform X2 OS=Danio rerio OX=7955 GN=matn4 PE=1 SV=1
198	TRUE	A0AB32TSF5|A0AB32TSF5_DANRE	matn4	7.86	15.08	12	12	Carbamidomethylation	16159862	17414960	39451140	15901331	32939506	67455592	14576637	4266534	16294353	1.00:1.08:2.44:0.98:2.04:4.17:0.90:0.26:1.01	24341988	38765476	11712508	1.00:1.59:0.48	95525	Matrilin-4 isoform X3 OS=Danio rerio OX=7955 GN=matn4 PE=1 SV=1
199	TRUE	A0A0R4IJT8|A0A0R4IJT8_DANRE	cct8	0.99	23.66	12	12	Carbamidomethylation	22774520	17303686	92540136	25144416	64790768	38465440	30466500	22462646	33305650	1.00:0.76:4.06:1.10:2.84:1.69:1.34:0.99:1.46	44206112	42800208	28744932	1.00:0.97:0.65	60744	T-complex protein 1 subunit theta OS=Danio rerio OX=7955 GN=cct8 PE=1 SV=1
199	TRUE	Q7ZU96|Q7ZU96_DANRE	cct8	0.99	24.18	12	12	Carbamidomethylation	22774520	17303686	92540136	25144416	64790768	38465440	30466500	22462646	33305650	1.00:0.76:4.06:1.10:2.84:1.69:1.34:0.99:1.46	44206112	42800208	28744932	1.00:0.97:0.65	59301	T-complex protein 1 subunit theta OS=Danio rerio OX=7955 GN=cct8 PE=1 SV=1
200	TRUE	B3DKL0|B3DKL0_DANRE	atic	4.86	28.98	12	12	Carbamidomethylation	48676036	48418564	141393760	18617364	65986860	51479048	39742892	27611764	39205044	1.00:0.99:2.90:0.38:1.36:1.06:0.82:0.57:0.81	79496120	45361092	35519900	1.00:0.57:0.45	64044	Bifunctional purine biosynthesis protein ATIC OS=Danio rerio OX=7955 GN=atic PE=1 SV=1
201	TRUE	A0A8M2BL67|A0A8M2BL67_DANRE	LOC108179220	8.42	38.99	12	12	Carbamidomethylation	22586082	12219115	24441794	16249173	77154104	46557816	18754082	13473819	13280699	1.00:0.54:1.08:0.72:3.42:2.06:0.83:0.60:0.59	19748996	46653696	15169533	1.00:2.36:0.77	45082	Vimentin OS=Danio rerio OX=7955 GN=LOC108179220 PE=3 SV=1
201	FALSE	F1RA03|F1RA03_DANRE	vimr1	7.43	48.31	8	8	Carbamidomethylation	23986064	5336010	13952308	10192915	44042504	26576978	10460596	7.40369e+06	5.15139e+06	1.00:0.22:0.58:0.42:1.84:1.11:0.44:0.31:0.21	14424794	26937466	7.67189e+06	1.00:1.87:0.53	27090	Vimentin OS=Danio rerio OX=7955 GN=vimr1 PE=3 SV=2
202	TRUE	Q7ZUN6|Q7ZUN6_DANRE	paics	6.32	27.76	12	12	Carbamidomethylation	87050624	85691184	298426400	51901656	94105872	105773584	73462760	26213634	73605680	1.00:0.98:3.43:0.60:1.08:1.22:0.84:0.30:0.85	157056064	83927040	57760692	1.00:0.53:0.37	47077	Bifunctional phosphoribosylaminoimidazole carboxylase/phosphoribosylaminoimidazole succinocarboxamide synthetase isoform X2 OS=Danio rerio OX=7955 GN=paics PE=1 SV=1
202	TRUE	A0AB32TF25|A0AB32TF25_DANRE	paics	6.32	11.32	12	12	Carbamidomethylation	87050624	85691184	298426400	51901656	94105872	105773584	73462760	26213634	73605680	1.00:0.98:3.43:0.60:1.08:1.22:0.84:0.30:0.85	157056064	83927040	57760692	1.00:0.53:0.37	118633	Bifunctional phosphoribosylaminoimidazole carboxylase/phosphoribosylaminoimidazole succinocarboxamide synthetase isoform X1 OS=Danio rerio OX=7955 GN=paics PE=1 SV=1
203	TRUE	Q7ZVD9|Q7ZVD9_DANRE	rps3	1.17	44.08	12	12	Carbamidomethylation	42815632	12242079	176445696	38961384	91210032	55985508	41298376	25898808	40853352	1.00:0.29:4.12:0.91:2.13:1.31:0.96:0.60:0.95	77167800	62052308	36016844	1.00:0.80:0.47	26838	DNA-(apurinic or apyrimidinic site) lyase OS=Danio rerio OX=7955 GN=rps3 PE=1 SV=1
204	FALSE	Q568I4|Q568I4_DANRE	anxa1d	1.92	11.76	5	3	Carbamidomethylation	8250926	10040576	21978724	7.41502e+06	9821537	42434784	0	6420262	9683831	1.00:1.22:2.66:0.90:1.19:5.14:0.00:0.78:1.17	13423409	19890448	8.05205e+06	1.00:1.48:0.60	38078	Annexin OS=Danio rerio OX=7955 GN=anxa1d PE=2 SV=1
204	FALSE	A0AB32TQY7|A0AB32TQY7_DANRE	anxa1d	0.48	12.42	5	3	Carbamidomethylation	19905242	8.18078e+06	135561088	18466562	30494808	49819652	40513900	7.08758e+06	31189846	1.00:0.41:6.81:0.93:1.53:2.50:2.04:0.36:1.57	54549036	32927008	26263776	1.00:0.60:0.48	36310	Annexin OS=Danio rerio OX=7955 GN=anxa1d PE=1 SV=1
204	FALSE	A0AB32TVD5|A0AB32TVD5_DANRE	anxa1d	0.48	11.76	5	3	Carbamidomethylation	19905242	8.18078e+06	135561088	18466562	30494808	49819652	40513900	7.08758e+06	31189846	1.00:0.41:6.81:0.93:1.53:2.50:2.04:0.36:1.57	54549036	32927008	26263776	1.00:0.60:0.48	38081	Annexin OS=Danio rerio OX=7955 GN=anxa1d PE=1 SV=1
204	TRUE	Q804H0|Q804H0_DANRE	anxa1c	1.98	36.66	12	10	Carbamidomethylation	27725284	22362452	109870656	23621922	39709584	53537332	31812258	17334594	31658404	1.00:0.81:3.96:0.85:1.43:1.93:1.15:0.63:1.14	53319464	38956280	26935086	1.00:0.73:0.51	37661	Annexin OS=Danio rerio OX=7955 GN=anxa1c PE=1 SV=1
205	TRUE	Q7T3B1|Q7T3B1_DANRE	psmc2	6.14	29.33	12	12	Carbamidomethylation	9649120	10586788	48274632	15388215	31545010	75850776	14586579	9001873	10529197	1.00:1.10:5.00:1.59:3.27:7.86:1.51:0.93:1.09	22836846	40928000	11372550	1.00:1.79:0.50	48704	26S proteasome regulatory subunit 7 OS=Danio rerio OX=7955 GN=psmc2 PE=1 SV=1
206	TRUE	A0A0S2I7K2|A0A0S2I7K2_DANRE	vclb	3.77	10.6	12	9		15010298	10231279	41763976	10864609	16025810	26026548	13663390	3.09376e+06	15310780	1.00:0.68:2.78:0.72:1.07:1.73:0.91:0.21:1.02	22335184	17638988	10689308	1.00:0.79:0.48	116382	Vinculin OS=Danio rerio OX=7955 GN=vclb PE=1 SV=1
207	TRUE	Q803T5|Q803T5_DANRE	ahcy	1.67	21.02	12	11	Carbamidomethylation	45381272	60219856	208354752	54632036	70393256	89095136	64792516	48146588	60559192	1.00:1.33:4.59:1.20:1.55:1.96:1.43:1.06:1.33	104651960	71373472	57832764	1.00:0.68:0.55	47964	Adenosylhomocysteinase OS=Danio rerio OX=7955 GN=ahcy PE=1 SV=1
208	TRUE	Q803M8|Q803M8_DANRE	ywhaqb	9.24	42.45	12	8	Carbamidomethylation	15992739	14270541	53648872	22144134	88889096	58630056	14852455	2.63883e+06	17321842	1.00:0.89:3.35:1.38:5.56:3.67:0.93:0.17:1.08	27970718	56554428	11604374	1.00:2.02:0.41	27803	14-3-3 protein theta OS=Danio rerio OX=7955 GN=ywhaqb PE=1 SV=1
209	TRUE	Q6NWI0|Q6NWI0_DANRE	tuba5	3.43	6.9	12	2		4.2631e+06	5.99937e+06	0	3.97392e+06	0	7783627	7509449	7.18863e+06	6413473	1.00:1.41:0.00:0.93:0.00:1.83:1.76:1.69:1.50	5.13123e+06	5878775	7.03718e+06	1.00:1.15:1.37	50050	Tubulin alpha chain OS=Danio rerio OX=7955 GN=tuba5 PE=1 SV=1
210	TRUE	R4GE15|R4GE15_DANRE	si:ch211-113a14.22	5.99	41.13	9	9	Oxidation (M)	2454262530	597375550	47793888	1336817020	5919419900	2094227840	1645335420	1653732740	1412954880	1.00:0.24:0.02:0.54:2.41:0.85:0.67:0.67:0.58	1033144000	3116821500	1570674300	1.00:3.02:1.52	13604	Histone H2B OS=Danio rerio OX=7955 GN=si:ch211-113a14.22 PE=3 SV=1
210	TRUE	A0A8M6YW20|A0A8M6YW20_DANRE	LOC108179079	5.99	41.13	9	9	Oxidation (M)	2454262530	597375550	47793888	1336817020	5919419900	2094227840	1645335420	1653732740	1412954880	1.00:0.24:0.02:0.54:2.41:0.85:0.67:0.67:0.58	1033144000	3116821500	1570674300	1.00:3.02:1.52	13668	Histone H2B OS=Danio rerio OX=7955 GN=LOC108179079 PE=3 SV=1
210	TRUE	A7MCA7|A7MCA7_DANRE	zgc:114046	5.99	41.13	9	9	Oxidation (M)	2454262530	597375550	47793888	1336817020	5919419900	2094227840	1645335420	1653732740	1412954880	1.00:0.24:0.02:0.54:2.41:0.85:0.67:0.67:0.58	1033144000	3116821500	1570674300	1.00:3.02:1.52	13578	Histone H2B OS=Danio rerio OX=7955 GN=zgc:114046 PE=2 SV=1
210	FALSE	Q6DH91|Q6DH91_DANRE	zgc:92591	10.72	7.69	2	2		1255270780	544568450	54410860	1525890430	3415421180	2380485120	2212030720	2305048060	1897510660	1.00:0.43:0.04:1.22:2.72:1.90:1.76:1.84:1.51	618083390	2440599040	2138196480	1.00:3.95:3.46	13003	Histone H2B OS=Danio rerio OX=7955 GN=zgc:92591 PE=1 SV=1
210	TRUE	F1QAU0|F1QAU0_DANRE	si:dkey-23a13.1	5.99	41.13	9	9	Oxidation (M)	2454262530	597375550	47793888	1336817020	5919419900	2094227840	1645335420	1653732740	1412954880	1.00:0.24:0.02:0.54:2.41:0.85:0.67:0.67:0.58	1033144000	3116821500	1570674300	1.00:3.02:1.52	13578	Histone H2B OS=Danio rerio OX=7955 GN=si:dkey-23a13.1 PE=3 SV=2
210	TRUE	X1WHF1|X1WHF1_DANRE	si:dkey-261m9.6	5.99	41.13	9	9	Oxidation (M)	2454262530	597375550	47793888	1336817020	5919419900	2094227840	1645335420	1653732740	1412954880	1.00:0.24:0.02:0.54:2.41:0.85:0.67:0.67:0.58	1033144000	3116821500	1570674300	1.00:3.02:1.52	13590	Histone H2B OS=Danio rerio OX=7955 GN=si:dkey-261m9.6 PE=3 SV=1
210	FALSE	X1WDH8|X1WDH8_DANRE	si:dkey-261m9.19	6.03	35.48	8	8	Oxidation (M)	2454262530	597375550	47793888	1325194880	5806980100	2192088580	1645335420	1624621570	1412954880	1.00:0.24:0.02:0.54:2.37:0.89:0.67:0.66:0.58	1033144000	3108087810	1560970620	1.00:3.01:1.51	13555	Histone H2B OS=Danio rerio OX=7955 GN=si:dkey-261m9.19 PE=1 SV=1
210	TRUE	B3DJF8|B3DJF8_DANRE	LOC570661	5.99	41.13	9	9	Oxidation (M)	2454262530	597375550	47793888	1336817020	5919419900	2094227840	1645335420	1653732740	1412954880	1.00:0.24:0.02:0.54:2.41:0.85:0.67:0.67:0.58	1033144000	3116821500	1570674300	1.00:3.02:1.52	13696	Histone H2B OS=Danio rerio OX=7955 GN=LOC570661 PE=2 SV=1
210	TRUE	A7E2M8|A7E2M8_DANRE	zgc:173585	5.99	41.13	9	9	Oxidation (M)	2454262530	597375550	47793888	1336817020	5919419900	2094227840	1645335420	1653732740	1412954880	1.00:0.24:0.02:0.54:2.41:0.85:0.67:0.67:0.58	1033144000	3116821500	1570674300	1.00:3.02:1.52	13592	Histone H2B OS=Danio rerio OX=7955 GN=zgc:173585 PE=2 SV=1
210	TRUE	A7MCA8|A7MCA8_DANRE	zgc:173587	5.99	41.13	9	9	Oxidation (M)	2454262530	597375550	47793888	1336817020	5919419900	2094227840	1645335420	1653732740	1412954880	1.00:0.24:0.02:0.54:2.41:0.85:0.67:0.67:0.58	1033144000	3116821500	1570674300	1.00:3.02:1.52	13548	Uncharacterized protein LOC100126107 OS=Danio rerio OX=7955 GN=zgc:173587 PE=2 SV=1
210	TRUE	A0A140LG54|A0A140LG54_DANRE	si:dkey-23a13.22	5.99	41.13	9	9	Oxidation (M)	2454262530	597375550	47793888	1336817020	5919419900	2094227840	1645335420	1653732740	1412954880	1.00:0.24:0.02:0.54:2.41:0.85:0.67:0.67:0.58	1033144000	3116821500	1570674300	1.00:3.02:1.52	13594	Histone H2B OS=Danio rerio OX=7955 GN=si:dkey-23a13.22 PE=3 SV=1
210	TRUE	Q05AK8|Q05AK8_DANRE	ano9a	5.99	41.13	9	9	Oxidation (M)	2454262530	597375550	47793888	1336817020	5919419900	2094227840	1645335420	1653732740	1412954880	1.00:0.24:0.02:0.54:2.41:0.85:0.67:0.67:0.58	1033144000	3116821500	1570674300	1.00:3.02:1.52	13608	Histone H2B OS=Danio rerio OX=7955 GN=ano9a PE=2 SV=1
210	TRUE	A0AB13A860|A0AB13A860_DANRE	si:dkey-108k21.11	5.99	41.13	9	9	Oxidation (M)	2454262530	597375550	47793888	1336817020	5919419900	2094227840	1645335420	1653732740	1412954880	1.00:0.24:0.02:0.54:2.41:0.85:0.67:0.67:0.58	1033144000	3116821500	1570674300	1.00:3.02:1.52	13576	Histone H2B OS=Danio rerio OX=7955 GN=si:dkey-108k21.11 PE=3 SV=1
210	TRUE	A0AB32TGH1|A0AB32TGH1_DANRE	LOC137489379	5.99	39.84	9	9	Oxidation (M)	2454262530	597375550	47793888	1336817020	5919419900	2094227840	1645335420	1653732740	1412954880	1.00:0.24:0.02:0.54:2.41:0.85:0.67:0.67:0.58	1033144000	3116821500	1570674300	1.00:3.02:1.52	14140	Histone H2B OS=Danio rerio OX=7955 GN=LOC137489379 PE=3 SV=1
210	TRUE	A7MC11|A7MC11_DANRE	ano9a	5.99	41.13	9	9	Oxidation (M)	2454262530	597375550	47793888	1336817020	5919419900	2094227840	1645335420	1653732740	1412954880	1.00:0.24:0.02:0.54:2.41:0.85:0.67:0.67:0.58	1033144000	3116821500	1570674300	1.00:3.02:1.52	13609	Histone H2B OS=Danio rerio OX=7955 GN=ano9a PE=2 SV=1
210	TRUE	A0AB32TG07|A0AB32TG07_DANRE	h2bc1	5.99	35.92	9	9	Oxidation (M)	2454262530	597375550	47793888	1336817020	5919419900	2094227840	1645335420	1653732740	1412954880	1.00:0.24:0.02:0.54:2.41:0.85:0.67:0.67:0.58	1033144000	3116821500	1570674300	1.00:3.02:1.52	15571	Histone H2B OS=Danio rerio OX=7955 GN=h2bc1 PE=3 SV=1
210	TRUE	F1R4A4|F1R4A4_DANRE	si:ch211-113a14.15	5.99	41.13	9	9	Oxidation (M)	2454262530	597375550	47793888	1336817020	5919419900	2094227840	1645335420	1653732740	1412954880	1.00:0.24:0.02:0.54:2.41:0.85:0.67:0.67:0.58	1033144000	3116821500	1570674300	1.00:3.02:1.52	13666	Histone H2B OS=Danio rerio OX=7955 GN=si:ch211-113a14.15 PE=3 SV=1
211	TRUE	A0A8M1RPD2|A0A8M1RPD2_DANRE	myom2b	4.65	8.19	11	10		4.79526e+06	12369119	26442976	29050458	2.27413e+06	5.4223e+06	38883388	11701799	35174304	1.00:2.58:5.51:6.06:0.47:1.13:8.11:2.44:7.34	14535785	12248964	28586496	1.00:0.84:1.97	162680	Myomesin-2 OS=Danio rerio OX=7955 GN=myom2b PE=1 SV=1
212	TRUE	O93548|O93548_DANRE	hbbe1.3	2.01	62.59	10	9	Carbamidomethylation; Oxidation (M)	53542440	74423176	1700472060	216038560	788561730	515905312	238998400	166864592	199785344	1.00:1.39:31.76:4.03:14.73:9.64:4.46:3.12:3.73	609479230	506835200	201882784	1.00:0.83:0.33	16162	Embryonic 1 beta-globin OS=Danio rerio OX=7955 GN=hbbe1.3 PE=1 SV=1
212	FALSE	Q7ZYZ5|Q7ZYZ5_DANRE	hbbe1.3	1.86	75.7	8	7	Carbamidomethylation; Oxidation (M)	58131008	69481728	1611090180	224206736	676272510	509866176	247835520	169911040	225723536	1.00:1.20:27.71:3.86:11.63:8.77:4.26:2.92:3.88	579567620	470115136	214490032	1.00:0.81:0.37	11959	Novel beta-type globin OS=Danio rerio OX=7955 GN=hbbe1.3 PE=3 SV=1
212	FALSE	B3DG37|B3DG37_DANRE	ba1l	20.43	6.76	2	1	Carbamidomethylation	7.3969e+06	4.52444e+06	0	30754914	129893040	73827032	47528024	28324016	31500742	1.00:0.61:0.00:4.16:17.56:9.98:6.43:3.83:4.26	5960669	78158328	35784260	1.00:13.11:6.00	16389	Ba1 protein OS=Danio rerio OX=7955 GN=ba1l PE=2 SV=1
213	TRUE	Q804W0|Q804W0_DANRE	pvalb1	22.96	58.72	11	7	Carbamidomethylation	175367024	188593648	338491328	606442500	1222589950	1508354690	372010464	314711648	427452480	1.00:1.08:1.93:3.46:6.97:8.60:2.12:1.79:2.44	234150672	1112462340	371391520	1.00:4.75:1.59	11428	Parvalbumin OS=Danio rerio OX=7955 GN=pvalb1 PE=1 SV=1
214	TRUE	Q5XJ12|Q5XJ12_DANRE	hspa9	3.06	21.85	11	11		34552284	10730923	92199232	28037248	86895792	75789976	34838600	11249126	39442076	1.00:0.31:2.67:0.81:2.51:2.19:1.01:0.33:1.14	45827480	63574340	28509934	1.00:1.39:0.62	73968	Stress-70 protein, mitochondrial OS=Danio rerio OX=7955 GN=hspa9 PE=1 SV=1
215	TRUE	A0A8M9QAD3|A0A8M9QAD3_DANRE	myh11a	8.1	3.4	11	5		4190384	5.02797e+06	6725352	12306318	20491884	12154130	7.29122e+06	1103802	9423492	1.00:1.20:1.60:2.94:4.89:2.90:1.74:0.26:2.25	5314569	14984111	5.9395e+06	1.00:2.82:1.12	224568	Myosin-11a isoform X2 OS=Danio rerio OX=7955 GN=myh11a PE=1 SV=1
215	TRUE	A0A8M9QFE6|A0A8M9QFE6_DANRE	myh11a	8.1	3.33	11	5		4190384	5.02797e+06	6725352	12306318	20491884	12154130	7.29122e+06	1103802	9423492	1.00:1.20:1.60:2.94:4.89:2.90:1.74:0.26:2.25	5314569	14984111	5.9395e+06	1.00:2.82:1.12	228780	Myosin-11a isoform X1 OS=Danio rerio OX=7955 GN=myh11a PE=1 SV=1
215	TRUE	Q4U0S2|Q4U0S2_DANRE	myh11a	8.1	3.34	11	5		4190384	5.02797e+06	6725352	12306318	20491884	12154130	7.29122e+06	1103802	9423492	1.00:1.20:1.60:2.94:4.89:2.90:1.74:0.26:2.25	5314569	14984111	5.9395e+06	1.00:2.82:1.12	227714	Myosin-11a OS=Danio rerio OX=7955 GN=myh11a PE=1 SV=1
216	TRUE	A0A8M9P5V8|A0A8M9P5V8_DANRE	mybpc2b	0.44	10.61	11	11	Carbamidomethylation	19942702	6206824	55547920	7811555	19366326	36244240	20049424	5.04685e+06	25557484	1.00:0.31:2.79:0.39:0.97:1.82:1.01:0.25:1.28	27232482	21140708	16884586	1.00:0.78:0.62	123939	Myosin-binding protein C, fast-type OS=Danio rerio OX=7955 GN=mybpc2b PE=1 SV=1
216	TRUE	A0A8M9PXG3|A0A8M9PXG3_DANRE	mybpc2b	0.44	10.6	11	11	Carbamidomethylation	19942702	6206824	55547920	7811555	19366326	36244240	20049424	5.04685e+06	25557484	1.00:0.31:2.79:0.39:0.97:1.82:1.01:0.25:1.28	27232482	21140708	16884586	1.00:0.78:0.62	124010	Myosin-binding protein C, fast-type OS=Danio rerio OX=7955 GN=mybpc2b PE=1 SV=1
216	TRUE	Q5BJ14|Q5BJ14_DANRE	mybpc2b	0.44	10.53	11	11	Carbamidomethylation	19942702	6206824	55547920	7811555	19366326	36244240	20049424	5.04685e+06	25557484	1.00:0.31:2.79:0.39:0.97:1.82:1.01:0.25:1.28	27232482	21140708	16884586	1.00:0.78:0.62	124664	Myosin-binding protein C, fast-type OS=Danio rerio OX=7955 GN=mybpc2b PE=2 SV=1
216	TRUE	A0AB32TI46|A0AB32TI46_DANRE	mybpc2b	0.44	10.61	11	11	Carbamidomethylation	19942702	6206824	55547920	7811555	19366326	36244240	20049424	5.04685e+06	25557484	1.00:0.31:2.79:0.39:0.97:1.82:1.01:0.25:1.28	27232482	21140708	16884586	1.00:0.78:0.62	123746	Myosin-binding protein C, fast-type OS=Danio rerio OX=7955 GN=mybpc2b PE=1 SV=1
216	TRUE	A0A8M1N4T5|A0A8M1N4T5_DANRE	mybpc2b	0.44	10.53	11	11	Carbamidomethylation	19942702	6206824	55547920	7811555	19366326	36244240	20049424	5.04685e+06	25557484	1.00:0.31:2.79:0.39:0.97:1.82:1.01:0.25:1.28	27232482	21140708	16884586	1.00:0.78:0.62	124712	Myosin-binding protein C, fast-type OS=Danio rerio OX=7955 GN=mybpc2b PE=1 SV=1
217	TRUE	A0A8M2BGP7|A0A8M2BGP7_DANRE	hp1bp3	5.42	22.94	11	11	Carbamidomethylation	22911924	19243646	57741460	22970116	100115808	62701072	28278994	23617042	21458254	1.00:0.84:2.52:1.00:4.37:2.74:1.23:1.03:0.94	33299010	61929000	24451430	1.00:1.86:0.73	59415	Heterochromatin protein 1-binding protein 3 OS=Danio rerio OX=7955 GN=hp1bp3 PE=1 SV=2
217	TRUE	A0A8M1NV21|A0A8M1NV21_DANRE	hp1bp3	5.42	22.77	11	11	Carbamidomethylation	22911924	19243646	57741460	22970116	100115808	62701072	28278994	23617042	21458254	1.00:0.84:2.52:1.00:4.37:2.74:1.23:1.03:0.94	33299010	61929000	24451430	1.00:1.86:0.73	59852	Heterochromatin protein 1-binding protein 3 OS=Danio rerio OX=7955 GN=hp1bp3 PE=1 SV=1
218	TRUE	Q6NYV1|Q6NYV1_DANRE	psmd3	3.37	24.85	11	11		7.66462e+06	7928529	27014670	7669364	26986170	13498323	9052548	5965589	8569291	1.00:1.03:3.52:1.00:3.52:1.76:1.18:0.78:1.12	14202606	16051286	7862476	1.00:1.13:0.55	57922	26S proteasome non-ATPase regulatory subunit 3 OS=Danio rerio OX=7955 GN=psmd3 PE=1 SV=1
219	TRUE	A0A8M1NZJ3|A0A8M1NZJ3_DANRE	hnrnpm	3.22	16.62	11	10	Carbamidomethylation	20163062	12202858	67456920	19392210	35955368	49119284	21262572	5.62662e+06	27399630	1.00:0.61:3.35:0.96:1.78:2.44:1.05:0.28:1.36	33274280	34822288	18096274	1.00:1.05:0.54	71954	Heterogeneous nuclear ribonucleoprotein M OS=Danio rerio OX=7955 GN=hnrnpm PE=1 SV=1
219	TRUE	F1R2E0|F1R2E0_DANRE	hnrnpm	3.22	15.94	11	10	Carbamidomethylation	20163062	12202858	67456920	19392210	35955368	49119284	21262572	5.62662e+06	27399630	1.00:0.61:3.35:0.96:1.78:2.44:1.05:0.28:1.36	33274280	34822288	18096274	1.00:1.05:0.54	74128	Heterogeneous nuclear ribonucleoprotein M OS=Danio rerio OX=7955 GN=hnrnpm PE=1 SV=2
219	TRUE	E9QEE4|E9QEE4_DANRE	hnrnpm	3.22	16.26	11	10	Carbamidomethylation	20163062	12202858	67456920	19392210	35955368	49119284	21262572	5.62662e+06	27399630	1.00:0.61:3.35:0.96:1.78:2.44:1.05:0.28:1.36	33274280	34822288	18096274	1.00:1.05:0.54	72769	Heterogeneous nuclear ribonucleoprotein M OS=Danio rerio OX=7955 GN=hnrnpm PE=4 SV=3
220	FALSE	A0AB32TEI7|A0AB32TEI7_DANRE	ilf3b	0.64	12.72	6	6		1.9358e+06	8879177	36767320	5.4196e+06	21826514	14037726	8860432	7.73029e+06	7305022	1.00:4.59:18.99:2.80:11.28:7.25:4.58:3.99:3.77	15860766	13761280	7.96525e+06	1.00:0.87:0.50	60642	Interleukin enhancer-binding factor 3 homolog isoform X8 OS=Danio rerio OX=7955 GN=ilf3b PE=1 SV=1
220	TRUE	A0AB32TEM7|A0AB32TEM7_DANRE	ilf3b	1.43	16.3	11	11	Carbamidomethylation	3.14735e+06	8.38622e+06	52919296	7.77204e+06	27128230	23802086	10905410	7346638	9920056	1.00:2.66:16.81:2.47:8.62:7.56:3.46:2.33:3.15	21484290	19567452	9390701	1.00:0.91:0.44	89123	Interleukin enhancer-binding factor 3 homolog isoform X3 OS=Danio rerio OX=7955 GN=ilf3b PE=1 SV=1
220	TRUE	A0A8M2BAW0|A0A8M2BAW0_DANRE	ilf3b	1.43	19.73	11	11	Carbamidomethylation	3.14735e+06	8.38622e+06	52919296	7.77204e+06	27128230	23802086	10905410	7346638	9920056	1.00:2.66:16.81:2.47:8.62:7.56:3.46:2.33:3.15	21484290	19567452	9390701	1.00:0.91:0.44	74900	Interleukin enhancer-binding factor 3 homolog isoform X5 OS=Danio rerio OX=7955 GN=ilf3b PE=1 SV=1
220	TRUE	A0A8M2BAZ5|A0A8M2BAZ5_DANRE	ilf3b	1.43	19.71	11	11	Carbamidomethylation	3.14735e+06	8.38622e+06	52919296	7.77204e+06	27128230	23802086	10905410	7346638	9920056	1.00:2.66:16.81:2.47:8.62:7.56:3.46:2.33:3.15	21484290	19567452	9390701	1.00:0.91:0.44	75028	Interleukin enhancer-binding factor 3 homolog isoform X4 OS=Danio rerio OX=7955 GN=ilf3b PE=1 SV=1
220	TRUE	A0A8M2BAV0|A0A8M2BAV0_DANRE	ilf3b	1.43	16.28	11	11	Carbamidomethylation	3.14735e+06	8.38622e+06	52919296	7.77204e+06	27128230	23802086	10905410	7346638	9920056	1.00:2.66:16.81:2.47:8.62:7.56:3.46:2.33:3.15	21484290	19567452	9390701	1.00:0.91:0.44	89251	Interleukin enhancer-binding factor 3 homolog isoform X2 OS=Danio rerio OX=7955 GN=ilf3b PE=1 SV=1
220	TRUE	A0A8M2BB13|A0A8M2BB13_DANRE	ilf3b	1.43	16.11	11	11	Carbamidomethylation	3.14735e+06	8.38622e+06	52919296	7.77204e+06	27128230	23802086	10905410	7346638	9920056	1.00:2.66:16.81:2.47:8.62:7.56:3.46:2.33:3.15	21484290	19567452	9390701	1.00:0.91:0.44	90305	Interleukin enhancer-binding factor 3 homolog isoform X1 OS=Danio rerio OX=7955 GN=ilf3b PE=1 SV=1
220	TRUE	A0AB32TBI6|A0AB32TBI6_DANRE	ilf3b	1.43	20	11	11	Carbamidomethylation	3.14735e+06	8.38622e+06	52919296	7.77204e+06	27128230	23802086	10905410	7346638	9920056	1.00:2.66:16.81:2.47:8.62:7.56:3.46:2.33:3.15	21484290	19567452	9390701	1.00:0.91:0.44	73846	Interleukin enhancer-binding factor 3 homolog isoform X6 OS=Danio rerio OX=7955 GN=ilf3b PE=1 SV=1
220	TRUE	A0AB32TGA4|A0AB32TGA4_DANRE	ilf3b	1.43	20.03	11	11	Carbamidomethylation	3.14735e+06	8.38622e+06	52919296	7.77204e+06	27128230	23802086	10905410	7346638	9920056	1.00:2.66:16.81:2.47:8.62:7.56:3.46:2.33:3.15	21484290	19567452	9390701	1.00:0.91:0.44	73717	Interleukin enhancer-binding factor 3 homolog isoform X7 OS=Danio rerio OX=7955 GN=ilf3b PE=1 SV=1
221	TRUE	Q7ZU44|Q7ZU44_DANRE	hdlbpa	1.73	9.77	11	11		13735694	11654687	34218612	11866450	18901576	17930134	16315351	9573550	14413649	1.00:0.85:2.49:0.86:1.38:1.31:1.19:0.70:1.05	19869664	16232720	13434183	1.00:0.82:0.68	134703	Vigilin OS=Danio rerio OX=7955 GN=hdlbpa PE=1 SV=1
221	TRUE	A0A8M2BDG6|A0A8M2BDG6_DANRE	hdlbpa	1.73	9.28	11	11		13735694	11654687	34218612	11866450	18901576	17930134	16315351	9573550	14413649	1.00:0.85:2.49:0.86:1.38:1.31:1.19:0.70:1.05	19869664	16232720	13434183	1.00:0.82:0.68	141392	Vigilin OS=Danio rerio OX=7955 GN=hdlbpa PE=1 SV=1
222	TRUE	F1Q7F8|F1Q7F8_DANRE	rbm4.2	1.93	29.95	11	9	Carbamidomethylation	16258873	12091772	95966224	20635270	35277320	38843076	22481968	11679090	21132586	1.00:0.74:5.90:1.27:2.17:2.39:1.38:0.72:1.30	41438956	31585222	18431214	1.00:0.76:0.44	42333	RNA-binding motif protein 4.2 OS=Danio rerio OX=7955 GN=rbm4.2 PE=1 SV=1
222	TRUE	Q803F7|Q803F7_DANRE	rbm4.2	1.93	29.87	11	9	Carbamidomethylation	16258873	12091772	95966224	20635270	35277320	38843076	22481968	11679090	21132586	1.00:0.74:5.90:1.27:2.17:2.39:1.38:0.72:1.30	41438956	31585222	18431214	1.00:0.76:0.44	42414	RNA binding motif protein 4.2 OS=Danio rerio OX=7955 GN=rbm4.2 PE=1 SV=1
222	FALSE	A0A8M9PNZ5|A0A8M9PNZ5_DANRE	rbm4.2	1.22	29.79	5	3	Carbamidomethylation	9437649	4092544	61854136	8524578	41489224	10688041	11986978	6.81447e+06	8146700	1.00:0.43:6.55:0.90:4.40:1.13:1.27:0.72:0.86	25128110	20233948	8982714	1.00:0.81:0.36	15774	RNA-binding protein 14 OS=Danio rerio OX=7955 GN=rbm4.2 PE=1 SV=1
223	TRUE	Q6PH46|Q6PH46_DANRE	cct4	0.59	21.39	11	10	Carbamidomethylation	30377498	4.79239e+06	138083472	27305242	49679520	48853448	39101152	13193427	40013140	1.00:0.16:4.55:0.90:1.64:1.61:1.29:0.43:1.32	57751120	41946072	30769240	1.00:0.73:0.53	56973	T-complex protein 1 subunit delta OS=Danio rerio OX=7955 GN=cct4 PE=1 SV=1
224	TRUE	Q7ZW95|Q7ZW95_DANRE	rpl4	7.5	30.4	11	11	Carbamidomethylation	33958092	27286190	93431080	28446788	37955572	61648916	28112976	12866029	21716274	1.00:0.80:2.75:0.84:1.12:1.82:0.83:0.38:0.64	51558456	42683760	20898426	1.00:0.83:0.41	42552	Ribosomal protein L4 OS=Danio rerio OX=7955 GN=rpl4 PE=1 SV=1
225	TRUE	F1RDG4|F1RDG4_DANRE	si:dkey-222f2.1	3.17	4.34	10	2		6.0116e+06	6230396	10948559	6.86108e+06	7.24828e+06	25309056	7485045	4027211	8435589	1.00:1.04:1.82:1.14:1.21:4.21:1.25:0.67:1.40	7.73019e+06	13139472	6.64928e+06	1.00:1.70:0.86	49990	Keratin, type II cytoskeletal 8 isoform X1 OS=Danio rerio OX=7955 GN=si:dkey-222f2.1 PE=1 SV=1
225	TRUE	A0A8M9PVS9|A0A8M9PVS9_DANRE	si:dkey-222f2.1	3.17	4.37	10	2		6.0116e+06	6230396	10948559	6.86108e+06	7.24828e+06	25309056	7485045	4027211	8435589	1.00:1.04:1.82:1.14:1.21:4.21:1.25:0.67:1.40	7.73019e+06	13139472	6.64928e+06	1.00:1.70:0.86	49600	Keratin, type II cytoskeletal 8 isoform X2 OS=Danio rerio OX=7955 GN=si:dkey-222f2.1 PE=1 SV=1
226	TRUE	A0A8M1NSE3|A0A8M1NSE3_DANRE	npepps	2.85	12.96	11	11	Carbamidomethylation	13785701	13353977	44074348	16161497	30968362	21841554	14858432	11451188	17759962	1.00:0.97:3.20:1.17:2.25:1.58:1.08:0.83:1.29	23738008	22990472	14689861	1.00:0.97:0.62	98054	Aminopeptidase OS=Danio rerio OX=7955 GN=npepps PE=1 SV=1
227	TRUE	A0A8M6YXA0|A0A8M6YXA0_DANRE	psmd1	2.11	15.58	11	11	Carbamidomethylation	6.3457e+06	6.85341e+06	38055500	9878004	45934380	11344530	11784361	6.92929e+06	8985848	1.00:1.08:6.00:1.56:7.24:1.79:1.86:1.09:1.42	17084870	22385638	9233167	1.00:1.31:0.54	106979	26S proteasome non-ATPase regulatory subunit 1 OS=Danio rerio OX=7955 GN=psmd1 PE=1 SV=1
227	TRUE	F1QK93|F1QK93_DANRE	psmd1	2.11	15.56	11	11	Carbamidomethylation	6.3457e+06	6.85341e+06	38055500	9878004	45934380	11344530	11784361	6.92929e+06	8985848	1.00:1.08:6.00:1.56:7.24:1.79:1.86:1.09:1.42	17084870	22385638	9233167	1.00:1.31:0.54	107107	26S proteasome non-ATPase regulatory subunit 1 OS=Danio rerio OX=7955 GN=psmd1 PE=1 SV=2
228	TRUE	E7EXT3|E7EXT3_DANRE	pygmb	5	6.06	11	5	Carbamidomethylation	3046693	2243774	23715822	9675887	16155841	19117292	7338251	6.18928e+06	5.05712e+06	1.00:0.74:7.78:3.18:5.30:6.27:2.41:2.03:1.66	9668763	14983007	6.19488e+06	1.00:1.55:0.64	96865	Alpha-1,4 glucan phosphorylase OS=Danio rerio OX=7955 GN=pygmb PE=1 SV=1
229	TRUE	A0A8M2B1U6|A0A8M2B1U6_DANRE	dpysl2b	2.54	15.55	11	6	Carbamidomethylation	4.50931e+06	5997673	15786881	5571091	15239694	10293780	7195602	5426871	5777634	1.00:1.33:3.50:1.24:3.38:2.28:1.60:1.20:1.28	8764620	10368188	6133369	1.00:1.18:0.70	70012	Dihydropyrimidinase-related protein 2 OS=Danio rerio OX=7955 GN=dpysl2b PE=1 SV=1
229	TRUE	Q52PJ3|Q52PJ3_DANRE	dpysl2b	2.54	17.45	11	6	Carbamidomethylation	4.50931e+06	5997673	15786881	5571091	15239694	10293780	7195602	5426871	5777634	1.00:1.33:3.50:1.24:3.38:2.28:1.60:1.20:1.28	8764620	10368188	6133369	1.00:1.18:0.70	62409	Dihydropyrimidinase-related protein 2 OS=Danio rerio OX=7955 GN=dpysl2b PE=1 SV=1
230	FALSE	F1QBG7|F1QBG7_DANRE	aars1	10.64	8.31	3	3		0	0	6524355	2.30869e+06	9409811	9068578	4.98752e+06	3.09733e+06	6118778	-:-:64.00:64.00:64.00:64.00:64.00:64.00:64.00	6524355	6.92903e+06	4734542	1.00:1.06:0.73	48788	alanine--tRNA ligase OS=Danio rerio OX=7955 GN=aars1 PE=1 SV=1
230	TRUE	Q1LVL3|Q1LVL3_DANRE	aars1	2.03	13.72	11	11	Carbamidomethylation	12540006	14657244	41793944	11198726	33772048	38990688	17815866	11803442	17549058	1.00:1.17:3.33:0.89:2.69:3.11:1.42:0.94:1.40	22997064	27987154	15722789	1.00:1.22:0.68	109665	Alanine--tRNA ligase OS=Danio rerio OX=7955 GN=aars1 PE=1 SV=1
230	TRUE	Q1LVL2|Q1LVL2_DANRE	aars1	2.03	14.08	11	11	Carbamidomethylation	12540006	14657244	41793944	11198726	33772048	38990688	17815866	11803442	17549058	1.00:1.17:3.33:0.89:2.69:3.11:1.42:0.94:1.40	22997064	27987154	15722789	1.00:1.22:0.68	106936	Alanine--tRNA ligase OS=Danio rerio OX=7955 GN=aars1 PE=1 SV=1
231	TRUE	A0A8M1P861|A0A8M1P861_DANRE	mdh1aa	4.38	25.23	11	7	Carbamidomethylation	45022516	54460668	112012768	58527880	45482944	77176400	48296764	40658784	43510076	1.00:1.21:2.49:1.30:1.01:1.71:1.07:0.90:0.97	70498648	60395740	44155208	1.00:0.86:0.63	36258	Malate dehydrogenase OS=Danio rerio OX=7955 GN=mdh1aa PE=1 SV=1
231	TRUE	Q801E6|Q801E6_DANRE	mdh1aa	4.38	25.23	11	7	Carbamidomethylation	45022516	54460668	112012768	58527880	45482944	77176400	48296764	40658784	43510076	1.00:1.21:2.49:1.30:1.01:1.71:1.07:0.90:0.97	70498648	60395740	44155208	1.00:0.86:0.63	36258	Malate dehydrogenase OS=Danio rerio OX=7955 GN=mdh1aa PE=1 SV=1
231	TRUE	A0A2R9YJL1|A0A2R9YJL1_DANRE	mdh1aa	4.38	24	11	7	Carbamidomethylation	45022516	54460668	112012768	58527880	45482944	77176400	48296764	40658784	43510076	1.00:1.21:2.49:1.30:1.01:1.71:1.07:0.90:0.97	70498648	60395740	44155208	1.00:0.86:0.63	38077	Malate dehydrogenase OS=Danio rerio OX=7955 GN=mdh1aa PE=1 SV=1
231	TRUE	Q7T3D9|Q7T3D9_DANRE	mdh1aa	4.38	27.54	11	7	Carbamidomethylation	45022516	54460668	112012768	58527880	45482944	77176400	48296764	40658784	43510076	1.00:1.21:2.49:1.30:1.01:1.71:1.07:0.90:0.97	70498648	60395740	44155208	1.00:0.86:0.63	33417	Malate dehydrogenase OS=Danio rerio OX=7955 GN=mdh1aa PE=2 SV=1
232	TRUE	Q802V5|Q802V5_DANRE	cand1	0.51	9.67	11	11	Carbamidomethylation	9733867	10737668	45707900	11263760	24875332	11427891	13855762	13066471	13484946	1.00:1.10:4.70:1.16:2.56:1.17:1.42:1.34:1.39	22059812	15855661	13469060	1.00:0.72:0.61	136036	Cullin-associated NEDD8-dissociated protein 1 OS=Danio rerio OX=7955 GN=cand1 PE=1 SV=1
233	TRUE	A0AUR2|A0AUR2_DANRE	srl	8.73	16.8	11	7	Carbamidomethylation	21258650	35673680	96849808	31924848	65989764	65032140	26034240	14593995	18673096	1.00:1.68:4.56:1.50:3.10:3.06:1.22:0.69:0.88	51260712	54315584	19767110	1.00:1.06:0.39	55026	Sarcalumenin OS=Danio rerio OX=7955 GN=srl PE=1 SV=1
233	TRUE	A0A0R4IRI3|A0A0R4IRI3_DANRE	srl	8.73	17.23	11	7	Carbamidomethylation	21258650	35673680	96849808	31924848	65989764	65032140	26034240	14593995	18673096	1.00:1.68:4.56:1.50:3.10:3.06:1.22:0.69:0.88	51260712	54315584	19767110	1.00:1.06:0.39	53836	Sarcalumenin OS=Danio rerio OX=7955 GN=srl PE=1 SV=1
234	TRUE	Q6DG54|Q6DG54_DANRE	pkmb	9.09	22.26	11	8	Carbamidomethylation	20399940	21392606	73345768	38200348	117753176	131410480	33830432	28640484	26806616	1.00:1.05:3.60:1.87:5.77:6.44:1.66:1.40:1.31	38379440	95788000	29759178	1.00:2.50:0.78	58354	Pyruvate kinase OS=Danio rerio OX=7955 GN=pkmb PE=1 SV=1
234	FALSE	A0A8M2BA79|A0A8M2BA79_DANRE	pkmb	9.02	16.86	10	7	Carbamidomethylation	19321268	21386436	74004512	38906300	117699096	131170656	35505000	28040654	26762840	1.00:1.11:3.83:2.01:6.09:6.79:1.84:1.45:1.39	38237404	95925352	30102832	1.00:2.51:0.79	66784	Pyruvate kinase OS=Danio rerio OX=7955 GN=pkmb PE=1 SV=1
235	TRUE	Q6P0G2|Q6P0G2_DANRE	zgc:77262	2.43	36.86	11	10	Carbamidomethylation	12451287	14433658	74306296	11185359	21671618	30674144	14899913	9923718	15543371	1.00:1.16:5.97:0.90:1.74:2.46:1.20:0.80:1.25	33730412	21177040	13455667	1.00:0.63:0.40	37258	RNA-binding protein 14 OS=Danio rerio OX=7955 GN=zgc:77262 PE=1 SV=1
236	TRUE	A0A8M6YYG1|A0A8M6YYG1_DANRE	si:dkey-65b12.6	10.54	2.73	11	11	Carbamidomethylation	9492320	9712730	21901892	8.07836e+06	18887602	21998206	7019659	2.64812e+06	6872969	1.00:1.02:2.31:0.85:1.99:2.32:0.74:0.28:0.72	13702314	16321388	5513584	1.00:1.19:0.40	499130	IgGFc-binding protein isoform X1 OS=Danio rerio OX=7955 GN=si:dkey-65b12.6 PE=1 SV=1
236	TRUE	A0A8M9P902|A0A8M9P902_DANRE	si:dkey-65b12.6	10.54	2.75	11	11	Carbamidomethylation	9492320	9712730	21901892	8.07836e+06	18887602	21998206	7019659	2.64812e+06	6872969	1.00:1.02:2.31:0.85:1.99:2.32:0.74:0.28:0.72	13702314	16321388	5513584	1.00:1.19:0.40	496156	IgGFc-binding protein isoform X2 OS=Danio rerio OX=7955 GN=si:dkey-65b12.6 PE=1 SV=2
237	TRUE	F1Q6P3|F1Q6P3_DANRE	col6a1	7.3	12.91	11	11	Carbamidomethylation	9829282	5.34642e+06	24454848	14099711	18255520	27682908	9978816	5368137	9178327	1.00:0.54:2.49:1.43:1.86:2.82:1.02:0.55:0.93	13210184	20012712	8.17509e+06	1.00:1.51:0.62	107464	Collagen, type VI, alpha 1 OS=Danio rerio OX=7955 GN=col6a1 PE=4 SV=2
237	TRUE	A0AB32U3A8|A0AB32U3A8_DANRE	col6a1	7.3	12.44	11	11	Carbamidomethylation	9829282	5.34642e+06	24454848	14099711	18255520	27682908	9978816	5368137	9178327	1.00:0.54:2.49:1.43:1.86:2.82:1.02:0.55:0.93	13210184	20012712	8.17509e+06	1.00:1.51:0.62	111810	Collagen alpha-1(VI) chain OS=Danio rerio OX=7955 GN=col6a1 PE=1 SV=1
238	TRUE	A0A8M9PQY4|A0A8M9PQY4_DANRE	hcfc1b	3.28	3.51	11	5	Carbamidomethylation	8980518	8.29155e+06	14302067	6.44315e+06	6726365	8906586	7.12917e+06	350538	12615327	1.00:0.92:1.59:0.72:0.75:0.99:0.79:0.04:1.40	10524710	7358699	6.69835e+06	1.00:0.70:0.64	203783	Host cell factor 1 OS=Danio rerio OX=7955 GN=hcfc1b PE=1 SV=1
238	TRUE	A0A8M2BE35|A0A8M2BE35_DANRE	hcfc1b	3.28	3.52	11	5	Carbamidomethylation	8980518	8.29155e+06	14302067	6.44315e+06	6726365	8906586	7.12917e+06	350538	12615327	1.00:0.92:1.59:0.72:0.75:0.99:0.79:0.04:1.40	10524710	7358699	6.69835e+06	1.00:0.70:0.64	203554	Host cell factor 1 OS=Danio rerio OX=7955 GN=hcfc1b PE=1 SV=1
239	TRUE	Q6PGX4|Q6PGX4_DANRE	hsc70	6.73	1.85	11	1		0	617325	4.1356e+06	2.53719e+06	1.57252e+06	0	0	1.48688e+06	0	-:64.00:64.00:64.00:64.00:-:-:64.00:-	2.37646e+06	2.05485e+06	1.48688e+06	1.00:0.86:0.63	70946	Heat shock cognate 71 kDa protein OS=Danio rerio OX=7955 GN=hsc70 PE=1 SV=1
240	TRUE	A0JMJ1|A0JMJ1_DANRE	scinla	7.74	16.94	11	10	Carbamidomethylation	8.1135e+06	8.36696e+06	29510008	13002495	31103678	32427934	10382292	8752464	9118914	1.00:1.03:3.64:1.60:3.83:4.00:1.28:1.08:1.12	15330157	25511368	9417890	1.00:1.66:0.61	80016	Macrophage-capping protein OS=Danio rerio OX=7955 GN=scinla PE=1 SV=2
241	TRUE	A3KMH5|A3KMH5_DANRE	hadhab	4.09	15.2	11	10		17840410	8482371	35985508	14436656	32379958	31229280	17059628	6457656	15837656	1.00:0.48:2.02:0.81:1.81:1.75:0.96:0.36:0.89	20769430	26015298	13118313	1.00:1.25:0.63	82888	Trifunctional enzyme subunit alpha, mitochondrial OS=Danio rerio OX=7955 GN=hadhab PE=1 SV=1
243	TRUE	Q3S344|Q3S344_DANRE	gfpt1	2.8	19.79	11	11	Carbamidomethylation	12813178	8756566	38908424	10796109	20793466	23022992	13630673	3.93735e+06	16077625	1.00:0.68:3.04:0.84:1.62:1.80:1.06:0.31:1.25	20159390	18204188	11215215	1.00:0.90:0.56	76722	glutamine--fructose-6-phosphate transaminase (isomerizing) OS=Danio rerio OX=7955 GN=gfpt1 PE=1 SV=1
243	FALSE	Q3S343|Q3S343_DANRE	gfpt2	9.22	1.17	1	1	Carbamidomethylation	3779558	4620882	9499358	0	0	8.31393e+06	2.55249e+06	143962	4452740	1.00:1.22:2.51:0.00:0.00:2.20:0.68:0.04:1.18	5.9666e+06	8.31393e+06	2383064	1.00:1.39:0.40	76879	glutamine--fructose-6-phosphate transaminase (isomerizing) OS=Danio rerio OX=7955 GN=gfpt2 PE=1 SV=1
244	TRUE	A9JRX1|A9JRX1_DANRE	and2	14.33	27.56	11	11	Carbamidomethylation	19010234	18928878	55870640	46919228	151913776	98438248	29970326	19301578	22998086	1.00:1.00:2.94:2.47:7.99:5.18:1.58:1.02:1.21	31269918	99090416	24089996	1.00:3.17:0.77	56542	Actinodin2 OS=Danio rerio OX=7955 GN=and2 PE=1 SV=1
245	TRUE	A0AB13A8T7|A0AB13A8T7_DANRE	pygl	5.26	10.54	11	7	Carbamidomethylation	3012393	3.02187e+06	11702217	3466197	10318612	6.1496e+06	3.26368e+06	3098307	2.07137e+06	1.00:1.00:3.88:1.15:3.43:2.04:1.08:1.03:0.69	5912159	6644803	2811119	1.00:1.12:0.48	98153	Alpha-1,4 glucan phosphorylase OS=Danio rerio OX=7955 GN=pygl PE=1 SV=1
245	FALSE	Q5RKM9|Q5RKM9_DANRE	pygl	5.66	8.07	10	6	Carbamidomethylation	2.97085e+06	3209600	10344970	3.38649e+06	10176327	6.0648e+06	3.21234e+06	3055584	2.1402e+06	1.00:1.08:3.48:1.14:3.43:2.04:1.08:1.03:0.72	5508475	6.54254e+06	2.80271e+06	1.00:1.19:0.51	111538	Alpha-1,4 glucan phosphorylase OS=Danio rerio OX=7955 GN=pygl PE=2 SV=1
246	TRUE	A0A0R4IMZ8|A0A0R4IMZ8_DANRE	kpnb1	3.59	15.53	11	11	Carbamidomethylation	43694752	26161228	131367328	30105164	71941040	72039944	34778376	10430482	49721772	1.00:0.60:3.01:0.69:1.65:1.65:0.80:0.24:1.14	67074436	58028716	31643544	1.00:0.87:0.47	97467	Importin subunit beta-1 OS=Danio rerio OX=7955 GN=kpnb1 PE=1 SV=1
247	FALSE	Q6PC82|Q6PC82_DANRE	ywhabl	6.7	27.76	10	5	Carbamidomethylation	20521902	16077751	0	23627376	0	53292320	26590690	25437528	21287082	1.00:0.78:0.00:1.15:0.00:2.60:1.30:1.24:1.04	18299826	38459848	24438434	1.00:2.10:1.34	27936	Tyrosine 3-monooxygenase/tryptophan 5-monooxygenase activation protein, beta polypeptide like OS=Danio rerio OX=7955 GN=ywhabl PE=1 SV=1
247	TRUE	Q6P102|Q6P102_DANRE	ywhabl	11.8	37.14	11	6	Carbamidomethylation	16709192	15604493	6326580	19265522	38710928	35816040	19441096	20741502	19757096	1.00:0.93:0.38:1.15:2.32:2.14:1.16:1.24:1.18	12880088	31264164	19979898	1.00:2.43:1.55	27907	Tyrosine 3-monooxygenase/tryptophan 5-monooxygenase activation protein, beta polypeptide like isoform X1 OS=Danio rerio OX=7955 GN=ywhabl PE=1 SV=1
248	FALSE	B0S7W5|B0S7W5_DANRE	aldh9a1a.2	5.12	14.17	8	7	Carbamidomethylation	73775056	39169076	236135808	75840408	111860448	172189456	64777980	26502222	62288476	1.00:0.53:3.20:1.03:1.52:2.33:0.88:0.36:0.84	116359984	119963440	51189560	1.00:1.03:0.44	55169	Aldehyde dehydrogenase 9 family, member A1a, tandem duplicate 2 OS=Danio rerio OX=7955 GN=aldh9a1a.2 PE=1 SV=1
248	FALSE	B2GT49|B2GT49_DANRE	aldh9a1b	5.34	2.12	2	1		36664620	47088804	52453720	23278202	37474412	44067920	32661246	3.33781e+06	32185584	1.00:1.28:1.43:0.63:1.02:1.20:0.89:0.09:0.88	45402380	34940176	22728212	1.00:0.77:0.50	56387	Aldh9a1b protein OS=Danio rerio OX=7955 GN=aldh9a1b PE=2 SV=1
248	FALSE	A0A8M9QDI6|A0A8M9QDI6_DANRE	aldh9a1a.2	5.12	14.06	8	7	Carbamidomethylation	73775056	39169076	236135808	75840408	111860448	172189456	64777980	26502222	62288476	1.00:0.53:3.20:1.03:1.52:2.33:0.88:0.36:0.84	116359984	119963440	51189560	1.00:1.03:0.44	55595	Aldehyde dehydrogenase 9 family, member A1a, tandem duplicate 2 isoform X1 OS=Danio rerio OX=7955 GN=aldh9a1a.2 PE=1 SV=1
248	TRUE	B0S7W4|B0S7W4_DANRE	aldh9a1a.1	6.96	19.69	11	10	Carbamidomethylation	82835568	58999912	177859440	70310896	113346280	166467952	64434944	20642522	69490608	1.00:0.71:2.15:0.85:1.37:2.01:0.78:0.25:0.84	106564976	116708376	51522692	1.00:1.10:0.48	55262	Aldh9a1a protein OS=Danio rerio OX=7955 GN=aldh9a1a.1 PE=2 SV=1
249	TRUE	Q7ZVL9|Q7ZVL9_DANRE	gdi2	6.47	28.79	11	10	Carbamidomethylation	15959710	11413131	32999558	16230171	95981520	39271048	17739190	8375284	19832356	1.00:0.72:2.07:1.02:6.01:2.46:1.11:0.52:1.24	20124132	50494248	15315610	1.00:2.51:0.76	50515	Rab GDP dissociation inhibitor OS=Danio rerio OX=7955 GN=gdi2 PE=1 SV=1
250	TRUE	Q6DHT4|Q6DHT4_DANRE	aldh6a1	9.61	25.9	10	10	Carbamidomethylation; Oxidation (M)	15800770	16680592	50472088	26367442	56117620	32599582	13987294	12976125	16347262	1.00:1.06:3.19:1.67:3.55:2.06:0.89:0.82:1.03	27651150	38361548	14436894	1.00:1.39:0.52	57120	Methylmalonate-semialdehyde/malonate-semialdehyde dehydrogenase [acylating], mitochondrial OS=Danio rerio OX=7955 GN=aldh6a1 PE=1 SV=1
251	TRUE	Q5RKM2|Q5RKM2_DANRE	ndufs1	2.17	14.64	10	10	Carbamidomethylation	19495704	16076473	132805544	18147680	37187520	43329824	25467278	9647492	25180052	1.00:0.82:6.81:0.93:1.91:2.22:1.31:0.49:1.29	56125908	32888342	20098274	1.00:0.59:0.36	79433	NADH-ubiquinone oxidoreductase 75 kDa subunit, mitochondrial OS=Danio rerio OX=7955 GN=ndufs1 PE=1 SV=1
252	FALSE	A0A8M3BBF1|A0A8M3BBF1_DANRE	ampd3a	12.32	2.16	2	2		3.27088e+06	1.60569e+06	24325806	43068196	33300162	26223406	3734015	1.94925e+06	0	1.00:0.49:7.44:13.17:10.18:8.02:1.14:0.60:0.00	9734126	34197256	2.84163e+06	1.00:3.51:0.29	90683	AMP deaminase OS=Danio rerio OX=7955 GN=ampd3a PE=1 SV=2
252	FALSE	A0A8M2B601|A0A8M2B601_DANRE	ampd3b	13.78	2.64	2	2		1.48953e+06	981183	0	4.24334e+06	19042308	5837836	1.70044e+06	1077238	0	1.00:0.66:0.00:2.85:12.78:3.92:1.14:0.72:0.00	1.23536e+06	9707828	1388838	1.00:7.86:1.12	87971	AMP deaminase OS=Danio rerio OX=7955 GN=ampd3b PE=1 SV=1
252	TRUE	Q6P3G5|Q6P3G5_DANRE	ampd1	12.53	14.09	10	10	Carbamidomethylation	14734431	5002505	37098168	36370900	51140924	63390824	13322335	8202953	13380518	1.00:0.34:2.52:2.47:3.47:4.30:0.90:0.56:0.91	18945034	50300884	11635269	1.00:2.66:0.61	82937	AMP deaminase OS=Danio rerio OX=7955 GN=ampd1 PE=1 SV=1
252	FALSE	A0AB32TY04|A0AB32TY04_DANRE	ampd3a	12.32	2.18	2	2		3.27088e+06	1.60569e+06	24325806	43068196	33300162	26223406	3734015	1.94925e+06	0	1.00:0.49:7.44:13.17:10.18:8.02:1.14:0.60:0.00	9734126	34197256	2.84163e+06	1.00:3.51:0.29	90037	AMP deaminase OS=Danio rerio OX=7955 GN=ampd3a PE=1 SV=1
252	FALSE	A0A8M3AUP1|A0A8M3AUP1_DANRE	ampd3a	12.32	2.25	2	2		3.27088e+06	1.60569e+06	24325806	43068196	33300162	26223406	3734015	1.94925e+06	0	1.00:0.49:7.44:13.17:10.18:8.02:1.14:0.60:0.00	9734126	34197256	2.84163e+06	1.00:3.51:0.29	87355	AMP deaminase OS=Danio rerio OX=7955 GN=ampd3a PE=1 SV=1
252	FALSE	A0A8M2B614|A0A8M2B614_DANRE	ampd3b	13.78	2.61	2	2		1.48953e+06	981183	0	4.24334e+06	19042308	5837836	1.70044e+06	1077238	0	1.00:0.66:0.00:2.85:12.78:3.92:1.14:0.72:0.00	1.23536e+06	9707828	1388838	1.00:7.86:1.12	88875	AMP deaminase OS=Danio rerio OX=7955 GN=ampd3b PE=1 SV=1
252	FALSE	Q1LYD7|Q1LYD7_DANRE	ampd3b	13.78	2.57	2	2		1.48953e+06	981183	0	4.24334e+06	19042308	5837836	1.70044e+06	1077238	0	1.00:0.66:0.00:2.85:12.78:3.92:1.14:0.72:0.00	1.23536e+06	9707828	1388838	1.00:7.86:1.12	90175	AMP deaminase OS=Danio rerio OX=7955 GN=ampd3b PE=1 SV=1
252	FALSE	A0A2R8QFX5|A0A2R8QFX5_DANRE	ampd3a	12.32	2.22	2	2		3.27088e+06	1.60569e+06	24325806	43068196	33300162	26223406	3734015	1.94925e+06	0	1.00:0.49:7.44:13.17:10.18:8.02:1.14:0.60:0.00	9734126	34197256	2.84163e+06	1.00:3.51:0.29	88144	AMP deaminase OS=Danio rerio OX=7955 GN=ampd3a PE=1 SV=1
253	TRUE	Q802C9|Q802C9_DANRE	eif4a1a	3.97	7.64	10	3		6.80971e+06	7292042	17703814	12404270	8733051	2.13495e+06	12355492	13160856	12857046	1.00:1.07:2.60:1.82:1.28:0.31:1.81:1.93:1.89	10601855	7.75742e+06	12791131	1.00:0.73:1.21	46253	RNA helicase OS=Danio rerio OX=7955 GN=eif4a1a PE=1 SV=1
255	TRUE	A0AB32TMU2|A0AB32TMU2_DANRE	tncb	2.67	6.39	9	9	Carbamidomethylation; Oxidation (M)	8488428	14201460	26788588	7.9984e+06	12925614	19044640	12238529	6.08651e+06	11400282	1.00:1.67:3.16:0.94:1.52:2.24:1.44:0.72:1.34	16492825	13322886	9908441	1.00:0.81:0.60	177291	Tenascin isoform X3 OS=Danio rerio OX=7955 GN=tncb PE=1 SV=1
255	TRUE	E9QHI1|E9QHI1_DANRE	tncb	2.67	6.05	9	9	Carbamidomethylation; Oxidation (M)	8488428	14201460	26788588	7.9984e+06	12925614	19044640	12238529	6.08651e+06	11400282	1.00:1.67:3.16:0.94:1.52:2.24:1.44:0.72:1.34	16492825	13322886	9908441	1.00:0.81:0.60	187423	Tenascin C OS=Danio rerio OX=7955 GN=tncb PE=1 SV=1
255	TRUE	F1QYE2|F1QYE2_DANRE	tncb	2.67	5.74	9	9	Carbamidomethylation; Oxidation (M)	8488428	14201460	26788588	7.9984e+06	12925614	19044640	12238529	6.08651e+06	11400282	1.00:1.67:3.16:0.94:1.52:2.24:1.44:0.72:1.34	16492825	13322886	9908441	1.00:0.81:0.60	197465	Tenascin C OS=Danio rerio OX=7955 GN=tncb PE=1 SV=1
256	TRUE	A0AB32U186|A0AB32U186_DANRE	tuba4l	12.4	1.97	10	1		9542498	14880359	2.91303e+06	3.80472e+06	0	0	12852022	12903006	14856312	1.00:1.56:0.31:0.40:0.00:0.00:1.35:1.35:1.56	9111964	3.80472e+06	13537113	1.00:0.42:1.49	51090	Tubulin alpha chain OS=Danio rerio OX=7955 GN=tuba4l PE=1 SV=1
256	TRUE	Q6TGS5|Q6TGS5_DANRE	tuba4l	12.4	2	10	1		9542498	14880359	2.91303e+06	3.80472e+06	0	0	12852022	12903006	14856312	1.00:1.56:0.31:0.40:0.00:0.00:1.35:1.35:1.56	9111964	3.80472e+06	13537113	1.00:0.42:1.49	50215	Tubulin alpha chain OS=Danio rerio OX=7955 GN=tuba4l PE=1 SV=1
257	TRUE	B3DFP9|B3DFP9_DANRE	apoa2	1.71	48.23	10	10		406834496	193996656	2075846780	273279680	1543507840	920446660	349353376	258653296	575241470	1.00:0.48:5.10:0.67:3.79:2.26:0.86:0.64:1.41	892225980	912411390	394416064	1.00:1.02:0.44	15537	Apolipoprotein A-II OS=Danio rerio OX=7955 GN=apoa2 PE=1 SV=1
258	TRUE	A0A8M2B2X2|A0A8M2B2X2_DANRE	eif3s10	4.04	8.46	10	10	Carbamidomethylation	10845452	12438700	37922576	10118791	14904693	26667918	13120698	6035520	10719378	1.00:1.15:3.50:0.93:1.37:2.46:1.21:0.56:0.99	20402242	17230468	9958532	1.00:0.84:0.49	151164	Eukaryotic translation initiation factor 3 subunit A OS=Danio rerio OX=7955 GN=eif3s10 PE=1 SV=1
259	TRUE	Q5RHQ7|Q5RHQ7_DANRE	hnrnpub	4.03	16.33	10	10		11377883	8311786	38085768	10744656	23297986	22257076	11184110	7.87377e+06	9884897	1.00:0.73:3.35:0.94:2.05:1.96:0.98:0.69:0.87	19258480	18766572	9647591	1.00:0.97:0.50	88550	Heterogeneous nuclear ribonucleoprotein U OS=Danio rerio OX=7955 GN=hnrnpub PE=1 SV=1
259	TRUE	Q1ECZ7|Q1ECZ7_DANRE	hnrnpub	4.03	16.35	10	10		11377883	8311786	38085768	10744656	23297986	22257076	11184110	7.87377e+06	9884897	1.00:0.73:3.35:0.94:2.05:1.96:0.98:0.69:0.87	19258480	18766572	9647591	1.00:0.97:0.50	88493	Heterogeneous nuclear ribonucleoprotein U OS=Danio rerio OX=7955 GN=hnrnpub PE=2 SV=1
260	TRUE	Q08BV6|Q08BV6_DANRE	ckba	75.08	4.99	10	2		2549427	3069304	9876977	6.52846e+06	15233819	15617989	0	0	0	1.00:1.20:3.87:2.56:5.98:6.13:0.00:0.00:0.00	5165236	12460090	0	1.00:2.41:0.00	42866	creatine kinase OS=Danio rerio OX=7955 GN=ckba PE=1 SV=1
260	FALSE	A0A8M6Z2B4|A0A8M6Z2B4_DANRE	ckba	65.24	2.62	9	1		0	2942073	10168541	7.21891e+06	15683514	16079025	0	0	0	-:64.00:64.00:64.00:64.00:64.00:-:-:-	6555307	12993816	0	1.00:1.98:0.00	43060	creatine kinase OS=Danio rerio OX=7955 GN=ckba PE=1 SV=2
261	TRUE	B0UXR9|B0UXR9_DANRE	hsp70.2	4.25	2.8	10	1		2.36335e+06	6936362	0	0	10839784	9493263	8551817	9024370	3.03577e+06	1.00:2.93:0.00:0.00:4.59:4.02:3.62:3.82:1.28	4.64986e+06	10166524	6.87065e+06	1.00:2.19:1.48	70442	Heat shock cognate 71 kDa protein OS=Danio rerio OX=7955 GN=hsp70.2 PE=3 SV=1
261	TRUE	A8WFS0|A8WFS0_DANRE	hsp70l	4.25	2.8	10	1		2.36335e+06	6936362	0	0	10839784	9493263	8551817	9024370	3.03577e+06	1.00:2.93:0.00:0.00:4.59:4.02:3.62:3.82:1.28	4.64986e+06	10166524	6.87065e+06	1.00:2.19:1.48	70536	Heat shock cognate 71 kDa protein OS=Danio rerio OX=7955 GN=hsp70l PE=2 SV=1
261	TRUE	B0UXS6|B0UXS6_DANRE	hsp70.1	4.25	2.8	10	1		2.36335e+06	6936362	0	0	10839784	9493263	8551817	9024370	3.03577e+06	1.00:2.93:0.00:0.00:4.59:4.02:3.62:3.82:1.28	4.64986e+06	10166524	6.87065e+06	1.00:2.19:1.48	70442	Heat shock cognate 71 kDa protein OS=Danio rerio OX=7955 GN=hsp70.1 PE=2 SV=1
261	TRUE	Q6PH56|Q6PH56_DANRE	hsp70.3	4.25	2.8	10	1		2.36335e+06	6936362	0	0	10839784	9493263	8551817	9024370	3.03577e+06	1.00:2.93:0.00:0.00:4.59:4.02:3.62:3.82:1.28	4.64986e+06	10166524	6.87065e+06	1.00:2.19:1.48	70470	Heat shock cognate 71 kDa protein OS=Danio rerio OX=7955 GN=hsp70.3 PE=2 SV=1
262	TRUE	Q7ZYX4|Q7ZYX4_DANRE	cct6a	3.57	20.72	10	10	Carbamidomethylation	18412134	10926106	37986700	15086368	28181210	26114522	18334262	8.18167e+06	15717717	1.00:0.59:2.06:0.82:1.53:1.42:1.00:0.44:0.85	22441646	23127366	14077883	1.00:1.03:0.63	57629	Chaperonin-containing TCP1, subunit 6A (zeta 1) OS=Danio rerio OX=7955 GN=cct6a PE=1 SV=1
263	TRUE	Q5RKM3|Q5RKM3_DANRE	stip1	2.33	18.27	10	10	Carbamidomethylation	10123923	14094911	70902024	8838510	37371332	67275352	15827051	9361304	15465262	1.00:1.39:7.00:0.87:3.69:6.65:1.56:0.92:1.53	31706952	37828400	13551206	1.00:1.19:0.43	61668	Stress-induced-phosphoprotein 1 OS=Danio rerio OX=7955 GN=stip1 PE=1 SV=1
264	TRUE	A0AB13A3H6|A0AB13A3H6_DANRE	nme2b.1	1.92	26.8	9	4	Carbamidomethylation	45406144	15778432	197656592	29086818	90539352	50393684	44258480	29838834	18065536	1.00:0.35:4.35:0.64:1.99:1.11:0.97:0.66:0.40	86280392	56673284	30720950	1.00:0.66:0.36	17262	Nucleoside diphosphate kinase OS=Danio rerio OX=7955 GN=nme2b.1 PE=1 SV=1
264	FALSE	A0AB13A7B3|A0AB13A7B3_DANRE	nme2b.1	3.03	18.9	8	3	Carbamidomethylation	39290456	6.75234e+06	130778360	21178588	55694148	47935316	34850332	13329158	6.20241e+06	1.00:0.17:3.33:0.54:1.42:1.22:0.89:0.34:0.16	58940384	41602684	18127300	1.00:0.71:0.31	18435	Nucleoside diphosphate kinase OS=Danio rerio OX=7955 GN=nme2b.1 PE=1 SV=1
264	FALSE	Q9IAD3|Q9IAD3_DANRE	nme2b.1	1.92	26.8	7	4	Carbamidomethylation	45406144	15778432	197656592	29086818	90539352	50393684	44258480	29838834	18065536	1.00:0.35:4.35:0.64:1.99:1.11:0.97:0.66:0.40	86280392	56673284	30720950	1.00:0.66:0.36	17234	Nucleoside diphosphate kinase OS=Danio rerio OX=7955 GN=nme2b.1 PE=2 SV=1
264	FALSE	A0AB13A6X3|A0AB13A6X3_DANRE	nme2b.1	1.65	24.71	3	2	Carbamidomethylation	16712228	1.57108e+06	50283660	15784266	17919284	25394268	17750546	2.58424e+06	0	1.00:0.09:3.01:0.94:1.07:1.52:1.06:0.15:0.00	22855656	19699272	10167395	1.00:0.86:0.44	9332	Nucleoside diphosphate kinase OS=Danio rerio OX=7955 GN=nme2b.1 PE=1 SV=1
265	TRUE	Q8AWD0|Q8AWD0_DANRE	vdac2	3.31	38.87	10	8		22626980	17195702	61901180	28645724	45049036	28403008	22548210	17239352	24239064	1.00:0.76:2.74:1.27:1.99:1.26:1.00:0.76:1.07	33907952	34032588	21342208	1.00:1.00:0.63	30284	Non-selective voltage-gated ion channel VDAC2 OS=Danio rerio OX=7955 GN=vdac2 PE=1 SV=1
266	TRUE	A0A8M3AXL2|A0A8M3AXL2_DANRE	hcfc1a	5.31	3.72	10	4	Carbamidomethylation	5278700	9465750	23562270	4.14526e+06	8396486	10483076	7777643	1.28987e+06	5026064	1.00:1.79:4.46:0.79:1.59:1.99:1.47:0.24:0.95	12768907	7674942	4.69786e+06	1.00:0.60:0.37	184876	Host cell factor 1 OS=Danio rerio OX=7955 GN=hcfc1a PE=1 SV=1
266	TRUE	Q7SZY1|Q7SZY1_DANRE	hcfc1a	5.31	3.77	10	4	Carbamidomethylation	5278700	9465750	23562270	4.14526e+06	8396486	10483076	7777643	1.28987e+06	5026064	1.00:1.79:4.46:0.79:1.59:1.99:1.47:0.24:0.95	12768907	7674942	4.69786e+06	1.00:0.60:0.37	182526	Host cell factor 1 OS=Danio rerio OX=7955 GN=hcfc1a PE=1 SV=1
267	TRUE	A0A8M3BBK0|A0A8M3BBK0_DANRE	gcn1	0.99	3.82	10	10	Carbamidomethylation	6967602	9932742	28876924	9560116	7.19608e+06	13164983	11111902	8361717	12709257	1.00:1.43:4.14:1.37:1.03:1.89:1.59:1.20:1.82	15259089	9973725	10727625	1.00:0.65:0.70	292642	Stalled ribosome sensor GCN1 OS=Danio rerio OX=7955 GN=gcn1 PE=1 SV=1
268	TRUE	A0AB32U570|A0AB32U570_DANRE	aldh18a1	1.46	14.62	10	10	Carbamidomethylation	18089662	17581534	43650100	10897131	29188854	28584898	20677036	9180163	24421708	1.00:0.97:2.41:0.60:1.61:1.58:1.14:0.51:1.35	26440432	22890294	18092968	1.00:0.87:0.68	85164	Delta-1-pyrroline-5-carboxylate synthase OS=Danio rerio OX=7955 GN=aldh18a1 PE=1 SV=1
268	TRUE	A0A8M3B4R7|A0A8M3B4R7_DANRE	aldh18a1	1.46	14.16	10	10	Carbamidomethylation	18089662	17581534	43650100	10897131	29188854	28584898	20677036	9180163	24421708	1.00:0.97:2.41:0.60:1.61:1.58:1.14:0.51:1.35	26440432	22890294	18092968	1.00:0.87:0.68	87970	Delta-1-pyrroline-5-carboxylate synthase OS=Danio rerio OX=7955 GN=aldh18a1 PE=1 SV=1
268	TRUE	A0A8M3AYJ5|A0A8M3AYJ5_DANRE	aldh18a1	1.46	14.2	10	10	Carbamidomethylation	18089662	17581534	43650100	10897131	29188854	28584898	20677036	9180163	24421708	1.00:0.97:2.41:0.60:1.61:1.58:1.14:0.51:1.35	26440432	22890294	18092968	1.00:0.87:0.68	87756	Delta-1-pyrroline-5-carboxylate synthase OS=Danio rerio OX=7955 GN=aldh18a1 PE=1 SV=1
268	TRUE	A4IGC8|A4IGC8_DANRE	aldh18a1	1.46	14.58	10	10	Carbamidomethylation	18089662	17581534	43650100	10897131	29188854	28584898	20677036	9180163	24421708	1.00:0.97:2.41:0.60:1.61:1.58:1.14:0.51:1.35	26440432	22890294	18092968	1.00:0.87:0.68	85377	Delta-1-pyrroline-5-carboxylate synthase OS=Danio rerio OX=7955 GN=aldh18a1 PE=1 SV=1
269	TRUE	Q9I8U7|Q9I8U7_DANRE	mylz3	2.45	45.7	8	7	Oxidation (M)	130397120	197966688	890088260	253737808	879091010	521005824	301139904	313013120	238123600	1.00:1.52:6.83:1.95:6.74:4.00:2.31:2.40:1.83	406150688	551278210	284092224	1.00:1.36:0.70	16768	Fast skeletal muscle myosin light polypeptide 3 OS=Danio rerio OX=7955 GN=mylz3 PE=1 SV=1
270	TRUE	A0A8M2B316|A0A8M2B316_DANRE	rrbp1a	0.91	8.71	10	9	Carbamidomethylation	5.02755e+06	4201797	26747694	5.25826e+06	22513640	13788076	12147434	5030616	8925596	1.00:0.84:5.32:1.05:4.48:2.74:2.42:1.00:1.78	11992346	13853325	8701215	1.00:1.16:0.73	142565	Ribosome-binding protein 1a isoform X2 OS=Danio rerio OX=7955 GN=rrbp1a PE=1 SV=1
270	TRUE	A0A8M2B3S2|A0A8M2B3S2_DANRE	rrbp1a	0.91	8.55	10	9	Carbamidomethylation	5.02755e+06	4201797	26747694	5.25826e+06	22513640	13788076	12147434	5030616	8925596	1.00:0.84:5.32:1.05:4.48:2.74:2.42:1.00:1.78	11992346	13853325	8701215	1.00:1.16:0.73	145176	Ribosome-binding protein 1a isoform X1 OS=Danio rerio OX=7955 GN=rrbp1a PE=1 SV=1
270	TRUE	B8A4D7|B8A4D7_DANRE	rrbp1a	0.91	8.53	10	9	Carbamidomethylation	5.02755e+06	4201797	26747694	5.25826e+06	22513640	13788076	12147434	5030616	8925596	1.00:0.84:5.32:1.05:4.48:2.74:2.42:1.00:1.78	11992346	13853325	8701215	1.00:1.16:0.73	145517	Ribosome-binding protein 1a OS=Danio rerio OX=7955 GN=rrbp1a PE=1 SV=1
271	TRUE	L0S5L0|L0S5L0_DANRE	col2a1b	0.98	3.42	10	3	Carbamidomethylation	5.51037e+06	434243	11220005	1.31253e+06	13517875	11366962	0	1.3245e+06	5.52497e+06	1.00:0.08:2.04:0.24:2.45:2.06:0.00:0.24:1.00	5.72154e+06	8732456	3.42473e+06	1.00:1.53:0.60	142472	Collagen type II, alpha-1b OS=Danio rerio OX=7955 GN=col2a1b PE=2 SV=1
272	TRUE	A0AB32TAK5|A0AB32TAK5_DANRE	prx	10.12	3.1	10	10		7.3369e+06	3717184	14493414	7.56203e+06	31185928	18195242	5.57825e+06	3.08147e+06	5221960	1.00:0.51:1.98:1.03:4.25:2.48:0.76:0.42:0.71	8515834	18981068	4627227	1.00:2.23:0.54	432025	Periaxin OS=Danio rerio OX=7955 GN=prx PE=3 SV=1
272	TRUE	A0AB32T901|A0AB32T901_DANRE	prx	10.12	2.93	10	10		7.3369e+06	3717184	14493414	7.56203e+06	31185928	18195242	5.57825e+06	3.08147e+06	5221960	1.00:0.51:1.98:1.03:4.25:2.48:0.76:0.42:0.71	8515834	18981068	4627227	1.00:2.23:0.54	456864	Periaxin OS=Danio rerio OX=7955 GN=prx PE=3 SV=1
272	TRUE	A0AB32T964|A0AB32T964_DANRE	prx	10.12	3	10	10		7.3369e+06	3717184	14493414	7.56203e+06	31185928	18195242	5.57825e+06	3.08147e+06	5221960	1.00:0.51:1.98:1.03:4.25:2.48:0.76:0.42:0.71	8515834	18981068	4627227	1.00:2.23:0.54	445338	Periaxin OS=Danio rerio OX=7955 GN=prx PE=3 SV=1
273	FALSE	A0A8M3AZ01|A0A8M3AZ01_DANRE	actn2a	7.27	8.99	2	1		0	0	799812	4.35775e+06	1.17912e+06	1.81049e+06	1.78568e+06	0	0	-:-:64.00:64.00:64.00:64.00:64.00:-:-	799812	2.44912e+06	1.78568e+06	1.00:3.06:2.23	19934	Alpha-actinin-2-like OS=Danio rerio OX=7955 GN=actn2a PE=4 SV=2
273	FALSE	A0A8M9QEH2|A0A8M9QEH2_DANRE	LOC110440135	3.97	18.85	3	2		6.40587e+06	5900613	3400039	11823851	5.01251e+06	7.69648e+06	11900084	5.72408e+06	0	1.00:0.92:0.53:1.85:0.78:1.20:1.86:0.89:0.00	5.23551e+06	8.17761e+06	8812080	1.00:1.56:1.68	13446	Alpha-actinin-2-like OS=Danio rerio OX=7955 GN=LOC110440135 PE=4 SV=2
273	TRUE	A0AB32TZT2|A0AB32TZT2_DANRE	zgc:165653	3.97	2.57	10	2		6.40587e+06	5900613	3400039	11823851	5.01251e+06	7.69648e+06	11900084	5.72408e+06	0	1.00:0.92:0.53:1.85:0.78:1.20:1.86:0.89:0.00	5.23551e+06	8.17761e+06	8812080	1.00:1.56:1.68	103456	Uncharacterized protein isoform X1 OS=Danio rerio OX=7955 GN=zgc:165653 PE=3 SV=1
274	TRUE	Q6NUU2|Q6NUU2_DANRE	sfpq	2.63	21.49	10	9		31412834	28431488	84492280	17800846	194914752	57929844	33752672	17248594	35143836	1.00:0.91:2.69:0.57:6.20:1.84:1.07:0.55:1.12	48112200	90215144	28715034	1.00:1.88:0.60	69797	Splicing factor proline/glutamine rich (Polypyrimidine tract binding protein associated) OS=Danio rerio OX=7955 GN=sfpq PE=2 SV=1
274	TRUE	A0A8M1PEX4|A0A8M1PEX4_DANRE	sfpq	2.63	20.85	10	9		31412834	28431488	84492280	17800846	194914752	57929844	33752672	17248594	35143836	1.00:0.91:2.69:0.57:6.20:1.84:1.07:0.55:1.12	48112200	90215144	28715034	1.00:1.88:0.60	71927	Splicing factor, proline- and glutamine-rich OS=Danio rerio OX=7955 GN=sfpq PE=1 SV=1
275	TRUE	A0A8M1RM42|A0A8M1RM42_DANRE	dpysl2a	5	13.61	10	5	Carbamidomethylation	765611	2.25522e+06	4.06546e+06	3.61937e+06	6735076	4669418	4669600	4.01736e+06	1.15895e+06	1.00:2.95:5.31:4.73:8.80:6.10:6.10:5.25:1.51	2362099	5007955	3.28197e+06	1.00:2.12:1.39	62694	Dihydropyrimidinase-related protein 2 OS=Danio rerio OX=7955 GN=dpysl2a PE=1 SV=1
276	TRUE	Q6PHE4|Q6PHE4_DANRE	krt18b	5	20.99	10	9		15409714	4.82476e+06	56255292	16356841	66607448	59666480	17279110	8886277	15234822	1.00:0.31:3.65:1.06:4.32:3.87:1.12:0.58:0.99	25496588	47543588	13800070	1.00:1.86:0.54	44771	Keratin, type I cytoskeletal 18b OS=Danio rerio OX=7955 GN=krt18b PE=1 SV=1
277	TRUE	Q7T1R2|Q7T1R2_DANRE	tgfbi	5.99	19.05	10	10	Carbamidomethylation	15638789	17524110	30507192	18058954	23540092	17908992	15132769	11349410	16951014	1.00:1.12:1.95:1.15:1.51:1.15:0.97:0.73:1.08	21223364	19836012	14477731	1.00:0.93:0.68	74190	Transforming growth factor-beta-induced protein ig-h3 OS=Danio rerio OX=7955 GN=tgfbi PE=1 SV=1
278	TRUE	Q4KMK1|Q4KMK1_DANRE	eef1a1l2	7.16	3.9	10	2		2632937	6945937	0	3407069	59646480	0	0	3858467	0	1.00:2.64:0.00:1.29:22.65:0.00:0.00:1.47:0.00	4789437	31526774	3858467	1.00:6.58:0.81	50190	Elongation factor 1-alpha OS=Danio rerio OX=7955 GN=eef1a1l2 PE=1 SV=1
279	TRUE	Q7ZUW8|Q7ZUW8_DANRE	got1	5.16	26.83	10	10	Carbamidomethylation	15047400	4889297	82621760	27521024	66750848	62382744	18838644	8688844	19853172	1.00:0.32:5.49:1.83:4.44:4.15:1.25:0.58:1.32	34186152	52218204	15793553	1.00:1.53:0.46	45982	Aspartate aminotransferase OS=Danio rerio OX=7955 GN=got1 PE=1 SV=1
280	TRUE	Q6PBZ1|Q6PBZ1_DANRE	rpl7a	3.61	46.24	10	10	Carbamidomethylation	22851972	21955306	88776008	24557038	132024480	88257048	38737344	26559282	31666320	1.00:0.96:3.88:1.07:5.78:3.86:1.70:1.16:1.39	44527760	81612856	32320982	1.00:1.83:0.73	30011	60S ribosomal protein L7a OS=Danio rerio OX=7955 GN=rpl7a PE=1 SV=1
281	TRUE	Q9DEY3|Q9DEY3_DANRE	atp1a1a.3	7.36	0.98	10	1		0	8347319	0	21451528	58479564	0	8.17912e+06	0	13255429	-:64.00:-:64.00:64.00:-:64.00:-:64.00	8347319	39965544	10717275	1.00:4.79:1.28	112859	Sodium/potassium-transporting ATPase subunit alpha OS=Danio rerio OX=7955 GN=atp1a1a.3 PE=1 SV=1
282	TRUE	Q7ZW20|Q7ZW20_DANRE	ywhae1	7.16	16.47	10	3		8451630	9025485	0	9251647	31812362	20574820	10733450	10763849	11341193	1.00:1.07:0.00:1.09:3.76:2.43:1.27:1.27:1.34	8738558	20546276	10946164	1.00:2.35:1.25	29073	14-3-3 protein epsilon OS=Danio rerio OX=7955 GN=ywhae1 PE=1 SV=1
282	FALSE	A0A8M9QBU3|A0A8M9QBU3_DANRE	ywhae1	5.3	12.92	9	2		9457951	11432066	0	9386572	18892338	25946010	10889985	11489746	10917242	1.00:1.21:0.00:0.99:2.00:2.74:1.15:1.21:1.15	10445008	18074974	11098991	1.00:1.73:1.06	27318	14-3-3 protein epsilon OS=Danio rerio OX=7955 GN=ywhae1 PE=1 SV=1
283	FALSE	E7FCD8|E7FCD8_DANRE	atp6v1ab	5.95	17.67	8	8	Carbamidomethylation; Oxidation (M)	10992543	11244807	44747904	16177738	25320536	25063712	10439822	4.78805e+06	15272435	1.00:1.02:4.07:1.47:2.30:2.28:0.95:0.44:1.39	22328418	22187328	10166770	1.00:0.99:0.46	68378	H(+)-transporting two-sector ATPase OS=Danio rerio OX=7955 GN=atp6v1ab PE=1 SV=1
283	TRUE	Q7SY46|Q7SY46_DANRE	atp6v1aa	5.52	19.29	9	9	Carbamidomethylation; Oxidation (M)	10992543	11244807	44747904	15885487	25320536	23226660	10683642	5.14172e+06	15272435	1.00:1.02:4.07:1.45:2.30:2.11:0.97:0.47:1.39	22328418	21477560	10365933	1.00:0.96:0.46	68306	H(+)-transporting two-sector ATPase OS=Danio rerio OX=7955 GN=atp6v1aa PE=1 SV=1
284	TRUE	Q642H5|Q642H5_DANRE	ppp2r1bb	2.87	1.87	10	1	Carbamidomethylation	3.6968e+06	5.69376e+06	8400398	1.65191e+06	0	8884258	3317083	684936	5.24277e+06	1.00:1.54:2.27:0.45:0.00:2.40:0.90:0.19:1.42	5930318	5268082	3081595	1.00:0.89:0.52	65159	Protein phosphatase 2 (Formerly 2A), regulatory subunit A, beta isoform OS=Danio rerio OX=7955 GN=ppp2r1bb PE=1 SV=1
285	TRUE	Q4V914|Q4V914_DANRE	macroh2a2	6.33	26.98	10	9		29445558	35475972	94259968	40939396	68526504	66123300	34130488	27455808	30351110	1.00:1.20:3.20:1.39:2.33:2.25:1.16:0.93:1.03	53060500	58529732	30645802	1.00:1.10:0.58	39864	Core histone macro-H2A OS=Danio rerio OX=7955 GN=macroh2a2 PE=1 SV=1
286	TRUE	Q6IQ59|Q6IQ59_DANRE	uqcrc2b	3.45	28.41	10	10	Carbamidomethylation	18437584	7.48562e+06	36789076	23206658	47637128	22605644	20497820	9467766	22195158	1.00:0.41:2.00:1.26:2.58:1.23:1.11:0.51:1.20	20904094	31149810	17386914	1.00:1.49:0.83	48123	Cytochrome b-c1 complex subunit 2, mitochondrial OS=Danio rerio OX=7955 GN=uqcrc2b PE=1 SV=1
287	TRUE	E7F8J2|E7F8J2_DANRE	si:dkey-108k21.10	2.01	5.34	10	1		0	5.59469e+06	0	3.73286e+06	0	0	0	0	0	-:64.00:-:64.00:-:-:-:-:-	5.59469e+06	3.73286e+06	0	1.00:0.67:0.00	21284	Histone H1 OS=Danio rerio OX=7955 GN=si:dkey-108k21.10 PE=3 SV=1
287	TRUE	E9QFU6|E9QFU6_DANRE	histh1l3	2.01	5.39	10	1		0	5.59469e+06	0	3.73286e+06	0	0	0	0	0	-:64.00:-:64.00:-:-:-:-:-	5.59469e+06	3.73286e+06	0	1.00:0.67:0.00	21058	Histone H1 OS=Danio rerio OX=7955 GN=histh1l3 PE=3 SV=2
288	TRUE	F1Q5K3|F1Q5K3_DANRE	sardh	1.54	12.88	10	10	Carbamidomethylation	17101834	14301502	54225648	14021908	31728396	29079644	20823284	14072422	17663038	1.00:0.84:3.17:0.82:1.86:1.70:1.22:0.82:1.03	28542994	24943316	17519582	1.00:0.87:0.61	102816	Sarcosine dehydrogenase, mitochondrial OS=Danio rerio OX=7955 GN=sardh PE=1 SV=1
289	TRUE	Q6P5K3|Q6P5K3_DANRE	rplp0	4.67	39.56	10	10	Carbamidomethylation	14750927	20827622	61031072	30327262	91819456	54858992	39868968	30040018	32485248	1.00:1.41:4.14:2.06:6.22:3.72:2.70:2.04:2.20	32203208	59001904	34131412	1.00:1.83:1.06	34426	60S acidic ribosomal protein P0 OS=Danio rerio OX=7955 GN=rplp0 PE=1 SV=1
290	FALSE	F1QX13|F1QX13_DANRE	c3a.3	5.71	3.15	8	5	Carbamidomethylation	2.80647e+06	0	28973278	2.09295e+06	2.00297e+06	0	6405590	6025162	10442641	1.00:0.00:10.32:0.75:0.71:0.00:2.28:2.15:3.72	15889873	2047960	7.62446e+06	1.00:0.13:0.48	184690	Complement C3a, tandem duplicate 3 OS=Danio rerio OX=7955 GN=c3a.3 PE=1 SV=1
290	TRUE	Q3MU74|Q3MU74_DANRE	c3a.2	0.75	5.03	10	7	Carbamidomethylation	3.41606e+06	0	25566332	2.20454e+06	1.93104e+06	31861804	7115135	6440721	11599369	1.00:0.00:7.48:0.65:0.57:9.33:2.08:1.89:3.40	14491197	11999127	8385075	1.00:0.83:0.58	184757	Complement C3 OS=Danio rerio OX=7955 GN=c3a.2 PE=1 SV=1
290	FALSE	A0A8M9PID4|A0A8M9PID4_DANRE	c3a.3	5.71	3.15	8	5	Carbamidomethylation	2.80647e+06	0	28973278	2.09295e+06	2.00297e+06	0	6405590	6025162	10442641	1.00:0.00:10.32:0.75:0.71:0.00:2.28:2.15:3.72	15889873	2047960	7.62446e+06	1.00:0.13:0.48	184561	Complement C3a.3 isoform X1 OS=Danio rerio OX=7955 GN=c3a.3 PE=1 SV=1
291	TRUE	Q6DRK5|Q6DRK5_DANRE	copa	1.09	8.17	10	10	Carbamidomethylation	11308052	10495173	32673204	9135225	13288425	18117770	14624800	10286723	12499130	1.00:0.93:2.89:0.81:1.18:1.60:1.29:0.91:1.11	18158810	13513807	12470218	1.00:0.74:0.69	138109	Coatomer subunit alpha OS=Danio rerio OX=7955 GN=copa PE=1 SV=1
292	TRUE	B8JLR6|B8JLR6_DANRE	si:ch211-251b21.1	7.62	24.02	10	10	Carbamidomethylation	7243549	5.14064e+06	43798116	14484215	71700888	32293678	8.15232e+06	9100463	6566578	1.00:0.71:6.05:2.00:9.90:4.46:1.13:1.26:0.91	18727436	39492928	7939788	1.00:2.11:0.42	50260	Glutamate receptor OS=Danio rerio OX=7955 GN=si:ch211-251b21.1 PE=1 SV=1
293	TRUE	Q7ZUM0|Q7ZUM0_DANRE	ywhaqa	3.29	19.59	10	5	Carbamidomethylation	18985406	3.59309e+06	58069896	18762478	50926240	47037528	18313048	4884494	24080118	1.00:0.19:3.06:0.99:2.68:2.48:0.96:0.26:1.27	26882798	38908748	15759220	1.00:1.45:0.59	27764	Tyrosine 3-monooxygenase/tryptophan 5-monooxygenase activation protein, theta polypeptide a OS=Danio rerio OX=7955 GN=ywhaqa PE=1 SV=1
294	TRUE	Q7T3G2|Q7T3G2_DANRE	ywhah	4.11	28.86	10	5	Carbamidomethylation	19128928	7.87966e+06	42093208	13281042	13351173	65116916	16003015	4072466	10261708	1.00:0.41:2.20:0.69:0.70:3.40:0.84:0.21:0.54	23033934	30583044	10112396	1.00:1.33:0.44	27932	14-3-3 protein eta OS=Danio rerio OX=7955 GN=ywhah PE=1 SV=1
295	TRUE	Q8JIU6|Q8JIU6_DANRE	eef1g	0.25	23.08	10	10	Carbamidomethylation	33376508	38275108	173976864	39053548	50501524	82138992	49826820	51856916	54054832	1.00:1.15:5.21:1.17:1.51:2.46:1.49:1.55:1.62	81876160	57231356	51912856	1.00:0.70:0.63	50517	Elongation factor 1-gamma OS=Danio rerio OX=7955 GN=eef1g PE=1 SV=1
296	TRUE	A0AB32TEV0|A0AB32TEV0_DANRE	dpysl3	4.37	17.85	10	9	Carbamidomethylation	15879143	22739238	47436160	21263672	61380948	31327476	21376528	15615056	21530874	1.00:1.43:2.99:1.34:3.87:1.97:1.35:0.98:1.36	28684848	37990700	19507486	1.00:1.32:0.68	71949	Dihydropyrimidinase-related protein 3 isoform X1 OS=Danio rerio OX=7955 GN=dpysl3 PE=1 SV=1
297	TRUE	A0AB32TEB0|A0AB32TEB0_DANRE	LOC137489376	12.92	5.39	10	1		0	1.41544e+06	0	0	9771681	5916363	0	0	0	-:64.00:-:-:64.00:64.00:-:-:-	1.41544e+06	7844022	0	1.00:5.54:0.00	21044	Histone H1 OS=Danio rerio OX=7955 GN=LOC137489376 PE=1 SV=1
298	TRUE	A0A8M2B2W0|A0A8M2B2W0_DANRE	eif3c	4.72	9.44	9	9	Carbamidomethylation	7.63963e+06	8.2535e+06	29809826	9987414	48403420	27497108	13686953	8543707	9801296	1.00:1.08:3.90:1.31:6.34:3.60:1.79:1.12:1.28	15234319	28629314	10677319	1.00:1.88:0.70	108401	Eukaryotic translation initiation factor 3 subunit C OS=Danio rerio OX=7955 GN=eif3c PE=1 SV=1
299	TRUE	Q6P2A9|Q6P2A9_DANRE	fubp1	3.87	17.6	9	8		18855660	11192850	80814872	11408110	36106448	32698314	18069910	3.25107e+06	16874662	1.00:0.59:4.29:0.61:1.91:1.73:0.96:0.17:0.89	36954460	26737624	12731879	1.00:0.72:0.34	66726	Far upstream element (FUSE)-binding protein 1 OS=Danio rerio OX=7955 GN=fubp1 PE=1 SV=1
299	TRUE	A0A8M3AZ76|A0A8M3AZ76_DANRE	fubp1	3.87	17.07	9	8		18855660	11192850	80814872	11408110	36106448	32698314	18069910	3.25107e+06	16874662	1.00:0.59:4.29:0.61:1.91:1.73:0.96:0.17:0.89	36954460	26737624	12731879	1.00:0.72:0.34	69002	Far upstream element-binding protein 1 isoform X4 OS=Danio rerio OX=7955 GN=fubp1 PE=1 SV=1
299	TRUE	A0A8M3ANN4|A0A8M3ANN4_DANRE	fubp1	3.87	17.66	9	8		18855660	11192850	80814872	11408110	36106448	32698314	18069910	3.25107e+06	16874662	1.00:0.59:4.29:0.61:1.91:1.73:0.96:0.17:0.89	36954460	26737624	12731879	1.00:0.72:0.34	66567	Far upstream element-binding protein 1 isoform X6 OS=Danio rerio OX=7955 GN=fubp1 PE=1 SV=1
299	TRUE	A0AB32TXQ2|A0AB32TXQ2_DANRE	fubp1	3.87	16.87	9	8		18855660	11192850	80814872	11408110	36106448	32698314	18069910	3.25107e+06	16874662	1.00:0.59:4.29:0.61:1.91:1.73:0.96:0.17:0.89	36954460	26737624	12731879	1.00:0.72:0.34	69820	Far upstream element-binding protein 1 isoform X1 OS=Danio rerio OX=7955 GN=fubp1 PE=1 SV=1
299	TRUE	A0A8M3AW34|A0A8M3AW34_DANRE	fubp1	3.87	17.52	9	8		18855660	11192850	80814872	11408110	36106448	32698314	18069910	3.25107e+06	16874662	1.00:0.59:4.29:0.61:1.91:1.73:0.96:0.17:0.89	36954460	26737624	12731879	1.00:0.72:0.34	67056	Far upstream element-binding protein 1 isoform X5 OS=Danio rerio OX=7955 GN=fubp1 PE=1 SV=1
299	TRUE	A0AB32U1X3|A0AB32U1X3_DANRE	fubp1	3.87	16.99	9	8		18855660	11192850	80814872	11408110	36106448	32698314	18069910	3.25107e+06	16874662	1.00:0.59:4.29:0.61:1.91:1.73:0.96:0.17:0.89	36954460	26737624	12731879	1.00:0.72:0.34	69331	Far upstream element-binding protein 1 isoform X3 OS=Danio rerio OX=7955 GN=fubp1 PE=1 SV=1
299	TRUE	A0A8M3B6R5|A0A8M3B6R5_DANRE	fubp1	3.87	17.74	9	8		18855660	11192850	80814872	11408110	36106448	32698314	18069910	3.25107e+06	16874662	1.00:0.59:4.29:0.61:1.91:1.73:0.96:0.17:0.89	36954460	26737624	12731879	1.00:0.72:0.34	66238	Far upstream element-binding protein 1 isoform X7 OS=Danio rerio OX=7955 GN=fubp1 PE=1 SV=1
299	TRUE	A0AB32TYL8|A0AB32TYL8_DANRE	fubp1	3.87	16.94	9	8		18855660	11192850	80814872	11408110	36106448	32698314	18069910	3.25107e+06	16874662	1.00:0.59:4.29:0.61:1.91:1.73:0.96:0.17:0.89	36954460	26737624	12731879	1.00:0.72:0.34	69490	Far upstream element-binding protein 1 isoform X2 OS=Danio rerio OX=7955 GN=fubp1 PE=1 SV=1
300	TRUE	Q6NZ29|Q6NZ29_DANRE	glud1a	2.73	9.38	9	4		7531768	2251658	19632540	10192423	11032625	11994291	7224675	1.94692e+06	9670197	1.00:0.30:2.61:1.35:1.46:1.59:0.96:0.26:1.28	9805322	11073113	6280596	1.00:1.13:0.64	60114	Glutamate dehydrogenase 1, mitochondrial OS=Danio rerio OX=7955 GN=glud1a PE=1 SV=1
301	TRUE	Q7ZVT2|Q7ZVT2_DANRE	pkma	10.41	4.14	9	2		2171412	2.62991e+06	16004571	4.39234e+06	0	0	1.86753e+06	2.0646e+06	2067170	1.00:1.21:7.37:2.02:0.00:0.00:0.86:0.95:0.95	6935297	4.39234e+06	1999766	1.00:0.63:0.29	58058	Pyruvate kinase OS=Danio rerio OX=7955 GN=pkma PE=1 SV=1
302	TRUE	Q08CQ0|Q08CQ0_DANRE	sb:cb283	7	21.88	9	9	Carbamidomethylation	15615740	16964720	33977384	12248563	25745024	20231538	13338937	9745901	13210891	1.00:1.09:2.18:0.78:1.65:1.30:0.85:0.62:0.85	22185948	19408376	12098576	1.00:0.87:0.55	55522	Uncharacterized protein LOC767682 OS=Danio rerio OX=7955 GN=sb:cb283 PE=1 SV=1
303	TRUE	A0AB13A9X0|A0AB13A9X0_DANRE	si:dkey-183i3.5	2.47	16.98	9	8		10061228	9415445	48110676	10620508	42201752	49768548	19804548	9290936	17019434	1.00:0.94:4.78:1.06:4.19:4.95:1.97:0.92:1.69	22529116	34196936	15371639	1.00:1.52:0.68	59534	Uncharacterized protein LOC566445 OS=Danio rerio OX=7955 GN=si:dkey-183i3.5 PE=1 SV=1
304	TRUE	Q6DH38|Q6DH38_DANRE	zgc:110216	2.03	7.98	9	2		6.58879e+06	43417176	0	8568868	22204012	0	5.64157e+06	0	8699734	1.00:6.59:0.00:1.30:3.37:0.00:0.86:0.00:1.32	25002986	15386440	7170651	1.00:0.62:0.29	16900	Histone H1 (Fragment) OS=Danio rerio OX=7955 GN=zgc:110216 PE=2 SV=1
304	TRUE	E7FAK0|E7FAK0_DANRE	si:ch211-113a14.24	2.03	6.53	9	2		6.58879e+06	43417176	0	8568868	22204012	0	5.64157e+06	0	8699734	1.00:6.59:0.00:1.30:3.37:0.00:0.86:0.00:1.32	25002986	15386440	7170651	1.00:0.62:0.29	20590	Histone H1 OS=Danio rerio OX=7955 GN=si:ch211-113a14.24 PE=3 SV=1
304	TRUE	F1R9N6|F1R9N6_DANRE	si:ch211-113a14.12	2.03	6.47	9	2		6.58879e+06	43417176	0	8568868	22204012	0	5.64157e+06	0	8699734	1.00:6.59:0.00:1.30:3.37:0.00:0.86:0.00:1.32	25002986	15386440	7170651	1.00:0.62:0.29	20788	Histone H1 OS=Danio rerio OX=7955 GN=si:ch211-113a14.12 PE=3 SV=1
304	TRUE	R4GEY3|R4GEY3_DANRE	si:ch211-113a14.18	2.03	6.53	9	2		6.58879e+06	43417176	0	8568868	22204012	0	5.64157e+06	0	8699734	1.00:6.59:0.00:1.30:3.37:0.00:0.86:0.00:1.32	25002986	15386440	7170651	1.00:0.62:0.29	20606	Histone H1 OS=Danio rerio OX=7955 GN=si:ch211-113a14.18 PE=3 SV=1
305	TRUE	A0A2R8QNM4|A0A2R8QNM4_DANRE	rrbp1b	0.77	11.55	9	8	Carbamidomethylation	11582055	8.09669e+06	40207364	6.74244e+06	9707727	24551854	13067955	7547875	16465662	1.00:0.70:3.47:0.58:0.84:2.12:1.13:0.65:1.42	19962036	13667340	12360497	1.00:0.68:0.62	108770	Ribosome-binding protein 1b OS=Danio rerio OX=7955 GN=rrbp1b PE=1 SV=1
305	TRUE	Q1LXR3|Q1LXR3_DANRE	rrbp1b	0.77	11.45	9	8	Carbamidomethylation	11582055	8.09669e+06	40207364	6.74244e+06	9707727	24551854	13067955	7547875	16465662	1.00:0.70:3.47:0.58:0.84:2.12:1.13:0.65:1.42	19962036	13667340	12360497	1.00:0.68:0.62	109546	Ribosome-binding protein 1b OS=Danio rerio OX=7955 GN=rrbp1b PE=1 SV=1
305	TRUE	A0A0R4IGW7|A0A0R4IGW7_DANRE	rrbp1b	0.77	11.52	9	8	Carbamidomethylation	11582055	8.09669e+06	40207364	6.74244e+06	9707727	24551854	13067955	7547875	16465662	1.00:0.70:3.47:0.58:0.84:2.12:1.13:0.65:1.42	19962036	13667340	12360497	1.00:0.68:0.62	108927	Ribosome-binding protein 1b OS=Danio rerio OX=7955 GN=rrbp1b PE=1 SV=2
306	TRUE	A7E2K5|A7E2K5_DANRE	crybb1l2	15.14	23.53	9	6	Carbamidomethylation	0	3.69945e+06	0	89010280	99917744	150630896	34569600	32873450	39741188	-:64.00:-:64.00:64.00:64.00:64.00:64.00:64.00	3.69945e+06	113186304	35728080	1.00:30.60:9.66	25958	Crystallin, beta B1,-like 2 OS=Danio rerio OX=7955 GN=crybb1l2 PE=1 SV=1
307	TRUE	Q6TH07|Q6TH07_DANRE	flot1b	5.58	24.94	9	8	Carbamidomethylation	13210537	9523651	29429826	18784368	35059156	21751228	18018364	10635827	13328601	1.00:0.72:2.23:1.42:2.65:1.65:1.36:0.81:1.01	17388004	25198250	13994264	1.00:1.45:0.80	47209	Flotillin OS=Danio rerio OX=7955 GN=flot1b PE=1 SV=1
308	TRUE	Q7ZSY3|Q7ZSY3_DANRE	smarca4a	1.2	7.31	9	9	Carbamidomethylation	7.83826e+06	6482626	14204887	5476728	4806275	13136499	7.99266e+06	5.62985e+06	8897978	1.00:0.83:1.81:0.70:0.61:1.68:1.02:0.72:1.14	9508590	7.8065e+06	7506830	1.00:0.82:0.79	182491	Brahma protein-like protein 1 OS=Danio rerio OX=7955 GN=smarca4a PE=1 SV=1
308	FALSE	A0A8M9QFL5|A0A8M9QFL5_DANRE	LOC100535713	2.46	2.96	4	4	Carbamidomethylation	7.10467e+06	6531974	9790908	4679616	13959302	12459759	6998520	6.6513e+06	6.39701e+06	1.00:0.92:1.38:0.66:1.96:1.75:0.99:0.94:0.90	7.80918e+06	10366226	6.68228e+06	1.00:1.33:0.86	181812	Transcription activator BRG1 OS=Danio rerio OX=7955 GN=LOC100535713 PE=3 SV=2
309	TRUE	Q568N9|Q568N9_DANRE	ppa1b	7.93	38.83	9	9	Carbamidomethylation	12115101	11881386	26817962	14206814	48032396	37975808	14448701	5.32535e+06	15004806	1.00:0.98:2.21:1.17:3.96:3.13:1.19:0.44:1.24	16938150	33405006	11592951	1.00:1.97:0.68	32643	inorganic diphosphatase OS=Danio rerio OX=7955 GN=ppa1b PE=1 SV=1
310	TRUE	Q9DGL4|Q9DGL4_DANRE	atp1a1a.2	18.9	1.47	9	1		0	3.93832e+06	3917117	0	9658289	15009783	233767	698036	0	-:64.00:64.00:-:64.00:64.00:64.00:64.00:-	3.92772e+06	12334036	465901	1.00:3.14:0.12	112948	Sodium/potassium-transporting ATPase subunit alpha OS=Danio rerio OX=7955 GN=atp1a1a.2 PE=1 SV=1
311	TRUE	Q568F0|Q568F0_DANRE	eef1a1b	3.25	2.16	9	1		42627416	46725516	53732052	33525684	108200776	33822668	45640332	1.73056e+06	54343912	1.00:1.10:1.26:0.79:2.54:0.79:1.07:0.04:1.27	47694996	58516376	33904932	1.00:1.23:0.71	50371	Elongation factor 1-alpha OS=Danio rerio OX=7955 GN=eef1a1b PE=1 SV=1
311	FALSE	Q6P969|Q6P969_DANRE	eef1a1a	3.25	2.16	8	1		42627416	46725516	53732052	33525684	108200776	33822668	45640332	1.73056e+06	54343912	1.00:1.10:1.26:0.79:2.54:0.79:1.07:0.04:1.27	47694996	58516376	33904932	1.00:1.23:0.71	50339	Elongation factor 1-alpha OS=Danio rerio OX=7955 GN=eef1a1a PE=1 SV=1
312	TRUE	A4IG19|A4IG19_DANRE	pygb	1.82	5.58	9	4		2883001	4.98818e+06	14957032	3.74716e+06	2764425	6597291	3.62372e+06	4.46308e+06	4551663	1.00:1.73:5.19:1.30:0.96:2.29:1.26:1.55:1.58	7.6094e+06	4369625	4212822	1.00:0.57:0.55	97428	Alpha-1,4 glucan phosphorylase OS=Danio rerio OX=7955 GN=pygb PE=1 SV=1
313	TRUE	F6NHA0|F6NHA0_DANRE	vcla	4.35	6.19	9	6		12856169	13613845	45351856	14686274	26920682	35904164	12825863	2.66438e+06	23122056	1.00:1.06:3.53:1.14:2.09:2.79:1.00:0.21:1.80	23940624	25837040	12870766	1.00:1.08:0.54	116730	Vinculin OS=Danio rerio OX=7955 GN=vcla PE=1 SV=1
313	TRUE	A0A8M9QJN2|A0A8M9QJN2_DANRE	vcla	4.35	6.19	9	6		12856169	13613845	45351856	14686274	26920682	35904164	12825863	2.66438e+06	23122056	1.00:1.06:3.53:1.14:2.09:2.79:1.00:0.21:1.80	23940624	25837040	12870766	1.00:1.08:0.54	116858	Vinculin OS=Danio rerio OX=7955 GN=vcla PE=1 SV=1
313	TRUE	A0A8M2B3M1|A0A8M2B3M1_DANRE	vcla	4.35	5.84	9	6		12856169	13613845	45351856	14686274	26920682	35904164	12825863	2.66438e+06	23122056	1.00:1.06:3.53:1.14:2.09:2.79:1.00:0.21:1.80	23940624	25837040	12870766	1.00:1.08:0.54	123916	Vinculin OS=Danio rerio OX=7955 GN=vcla PE=1 SV=1
313	TRUE	B3DI32|B3DI32_DANRE	vcla	4.35	5.84	9	6		12856169	13613845	45351856	14686274	26920682	35904164	12825863	2.66438e+06	23122056	1.00:1.06:3.53:1.14:2.09:2.79:1.00:0.21:1.80	23940624	25837040	12870766	1.00:1.08:0.54	124045	Vinculin OS=Danio rerio OX=7955 GN=vcla PE=1 SV=1
314	TRUE	A0A8M2BAV8|A0A8M2BAV8_DANRE	myom1a	0.78	5.21	9	7	Carbamidomethylation	7220956	1.99513e+06	22735498	2185245	21319620	5980316	14528071	5.7048e+06	13344207	1.00:0.28:3.15:0.30:2.95:0.83:2.01:0.79:1.85	10650529	9828394	11192358	1.00:0.92:1.05	163631	Myomesin 1a (Skelemin) isoform X2 OS=Danio rerio OX=7955 GN=myom1a PE=1 SV=1
314	TRUE	A0A8M1NUG4|A0A8M1NUG4_DANRE	myom1a	0.78	5.12	9	7	Carbamidomethylation	7220956	1.99513e+06	22735498	2185245	21319620	5980316	14528071	5.7048e+06	13344207	1.00:0.28:3.15:0.30:2.95:0.83:2.01:0.79:1.85	10650529	9828394	11192358	1.00:0.92:1.05	166322	Myomesin 1A (skelemin) OS=Danio rerio OX=7955 GN=myom1a PE=1 SV=1
315	TRUE	Q803R9|Q803R9_DANRE	aldh7a1	3.69	21.53	9	9	Carbamidomethylation	7529187	10305065	28459452	8820339	12416814	22471780	7930586	8792192	7.88257e+06	1.00:1.37:3.78:1.17:1.65:2.98:1.05:1.17:1.05	15431235	14569644	8201783	1.00:0.94:0.53	55604	Alpha-aminoadipic semialdehyde dehydrogenase OS=Danio rerio OX=7955 GN=aldh7a1 PE=2 SV=1
315	TRUE	A0A8M1PLI9|A0A8M1PLI9_DANRE	aldh7a1	3.69	20.37	9	9	Carbamidomethylation	7529187	10305065	28459452	8820339	12416814	22471780	7930586	8792192	7.88257e+06	1.00:1.37:3.78:1.17:1.65:2.98:1.05:1.17:1.05	15431235	14569644	8201783	1.00:0.94:0.53	58956	Alpha-aminoadipic semialdehyde dehydrogenase OS=Danio rerio OX=7955 GN=aldh7a1 PE=1 SV=1
316	TRUE	Q6IMW6|Q6IMW6_DANRE	rps13	5.84	52.32	9	9		23056646	29350768	44953688	33423654	58995124	53322908	42970432	33071510	41844688	1.00:1.27:1.95:1.45:2.56:2.31:1.86:1.43:1.81	32453700	48580560	39295544	1.00:1.50:1.21	17194	Small ribosomal subunit protein uS15 OS=Danio rerio OX=7955 GN=rps13 PE=1 SV=1
317	TRUE	Q8AW82|Q8AW82_DANRE	pa2g4a	2.11	21.17	9	7		25236936	23011896	56840108	26172264	58472616	25443854	25458072	17817452	31397118	1.00:0.91:2.25:1.04:2.32:1.01:1.01:0.71:1.24	35029648	36696244	24890880	1.00:1.05:0.71	43324	Novel protein similar to human proliferation-associated 2G4 protein (PA2G4) OS=Danio rerio OX=7955 GN=pa2g4a PE=1 SV=1
318	TRUE	Q8JHI7|Q8JHI7_DANRE	cct3	1.56	17.68	9	9	Carbamidomethylation	27260980	16066359	133514872	29472718	71942536	61554924	34688348	19922812	39946252	1.00:0.59:4.90:1.08:2.64:2.26:1.27:0.73:1.47	58947404	54323392	31519138	1.00:0.92:0.53	60299	T-complex protein 1 subunit gamma OS=Danio rerio OX=7955 GN=cct3 PE=1 SV=1
319	TRUE	B0S754|B0S754_DANRE	snrnp200	1.82	5.01	9	9	Carbamidomethylation	13447126	2.13017e+06	34031500	15703670	17602184	24670824	11492794	3.95569e+06	21664466	1.00:0.16:2.53:1.17:1.31:1.83:0.85:0.29:1.61	16536266	19325560	12370982	1.00:1.17:0.75	243985	Activating signal cointegrator 1 complex subunit 3 OS=Danio rerio OX=7955 GN=snrnp200 PE=1 SV=1
320	TRUE	Q7T391|Q7T391_DANRE	anxa11a	6.72	21.74	9	7	Carbamidomethylation	7.85396e+06	11744094	23408578	9811376	20983434	16821362	9711308	6.88032e+06	7.67522e+06	1.00:1.50:2.98:1.25:2.67:2.14:1.24:0.88:0.98	14335545	15872057	8.08895e+06	1.00:1.11:0.56	51425	Annexin OS=Danio rerio OX=7955 GN=anxa11a PE=1 SV=1
320	TRUE	B8A4V2|B8A4V2_DANRE	anxa11a	6.72	19.96	9	7	Carbamidomethylation	7.85396e+06	11744094	23408578	9811376	20983434	16821362	9711308	6.88032e+06	7.67522e+06	1.00:1.50:2.98:1.25:2.67:2.14:1.24:0.88:0.98	14335545	15872057	8.08895e+06	1.00:1.11:0.56	55748	Annexin OS=Danio rerio OX=7955 GN=anxa11a PE=1 SV=1
321	TRUE	Q6JWU7|Q6JWU7_DANRE	copb2	4.64	11.56	9	9	Carbamidomethylation	14031389	11162439	27664812	9780023	13615891	11785466	13526221	5225017	12143590	1.00:0.80:1.97:0.70:0.97:0.84:0.96:0.37:0.87	17619546	11727127	10298276	1.00:0.67:0.58	105271	Coatomer subunit beta' OS=Danio rerio OX=7955 GN=copb2 PE=1 SV=1
322	TRUE	F1RAG3|F1RAG3_DANRE	nid1a	3.05	8.43	9	9	Carbamidomethylation	9592547	2349620	29901424	10662727	15992518	23543630	10314266	3.67836e+06	8716905	1.00:0.24:3.12:1.11:1.67:2.45:1.08:0.38:0.91	13947864	16732958	7569842	1.00:1.20:0.54	130100	Nidogen 1a OS=Danio rerio OX=7955 GN=nid1a PE=1 SV=2
322	FALSE	A0A8M9PN19|A0A8M9PN19_DANRE	nid1a	2.64	26.07	6	6	Carbamidomethylation	7844865	1.50185e+06	26819514	8911424	13529632	18196772	9014922	3.02899e+06	6.66528e+06	1.00:0.19:3.42:1.14:1.72:2.32:1.15:0.39:0.85	12055411	13545943	6236395	1.00:1.12:0.52	28973	Nidogen-1 isoform X2 OS=Danio rerio OX=7955 GN=nid1a PE=1 SV=1
323	TRUE	A0A8M3B3W4|A0A8M3B3W4_DANRE	syncrip	1.05	12.32	9	5		23659634	18888526	7656155	17031916	21002322	15118402	18648356	18729644	17771648	1.00:0.80:0.32:0.72:0.89:0.64:0.79:0.79:0.75	16734772	17717546	18383216	1.00:1.06:1.10	62924	Heterogeneous nuclear ribonucleoprotein Q isoform X2 OS=Danio rerio OX=7955 GN=syncrip PE=1 SV=1
323	FALSE	A0AB32T9A2|A0AB32T9A2_DANRE	syncrip	1.05	14.86	8	5		23659634	18888526	7656155	17031916	21002322	15118402	18648356	18729644	17771648	1.00:0.80:0.32:0.72:0.89:0.64:0.79:0.79:0.75	16734772	17717546	18383216	1.00:1.06:1.10	52433	Heterogeneous nuclear ribonucleoprotein Q isoform X4 OS=Danio rerio OX=7955 GN=syncrip PE=1 SV=1
323	TRUE	A0A8M3AKL3|A0A8M3AKL3_DANRE	syncrip	1.05	12.3	9	5		23659634	18888526	7656155	17031916	21002322	15118402	18648356	18729644	17771648	1.00:0.80:0.32:0.72:0.89:0.64:0.79:0.79:0.75	16734772	17717546	18383216	1.00:1.06:1.10	63052	Heterogeneous nuclear ribonucleoprotein Q isoform X1 OS=Danio rerio OX=7955 GN=syncrip PE=1 SV=1
323	FALSE	A0AB32TC21|A0AB32TC21_DANRE	syncrip	1.05	14.89	8	5		23659634	18888526	7656155	17031916	21002322	15118402	18648356	18729644	17771648	1.00:0.80:0.32:0.72:0.89:0.64:0.79:0.79:0.75	16734772	17717546	18383216	1.00:1.06:1.10	52305	Heterogeneous nuclear ribonucleoprotein Q isoform X5 OS=Danio rerio OX=7955 GN=syncrip PE=1 SV=1
323	TRUE	Q6NUZ3|Q6NUZ3_DANRE	syncrip	1.05	11.11	9	5		23659634	18888526	7656155	17031916	21002322	15118402	18648356	18729644	17771648	1.00:0.80:0.32:0.72:0.89:0.64:0.79:0.79:0.75	16734772	17717546	18383216	1.00:1.06:1.10	69963	Heterogeneous nuclear ribonucleoprotein Q OS=Danio rerio OX=7955 GN=syncrip PE=1 SV=1
323	FALSE	A0A8M3ALA5|A0A8M3ALA5_DANRE	syncrip	1.05	13.16	8	5		23659634	18888526	7656155	17031916	21002322	15118402	18648356	18729644	17771648	1.00:0.80:0.32:0.72:0.89:0.64:0.79:0.79:0.75	16734772	17717546	18383216	1.00:1.06:1.10	59344	Heterogeneous nuclear ribonucleoprotein Q isoform X3 OS=Danio rerio OX=7955 GN=syncrip PE=1 SV=1
324	TRUE	A0A8N1TT16|A0A8N1TT16_DANRE	lrpprc	3.39	6.75	9	9	Carbamidomethylation	5.52734e+06	4.75825e+06	17605288	9102567	8616678	18128424	9000339	1.71694e+06	8618785	1.00:0.86:3.19:1.65:1.56:3.28:1.63:0.31:1.56	9296959	11949223	6445356	1.00:1.29:0.69	160841	Leucine-rich PPR motif-containing protein, mitochondrial OS=Danio rerio OX=7955 GN=lrpprc PE=1 SV=1
324	FALSE	A4QNU0|A4QNU0_DANRE	lrpprc	1.56	6.98	6	6	Carbamidomethylation	4377454	3.52571e+06	16883862	6.66888e+06	7.618e+06	14247969	8730253	1.48702e+06	9817413	1.00:0.81:3.86:1.52:1.74:3.25:1.99:0.34:2.24	8.26234e+06	9511618	6.67823e+06	1.00:1.15:0.81	108205	Lrpprc protein (Fragment) OS=Danio rerio OX=7955 GN=lrpprc PE=2 SV=1
325	TRUE	Q5CZQ1|Q5CZQ1_DANRE	ywhae2	9.08	12.16	9	2		0	3.71174e+06	0	4897588	0	5466258	4557459	4.04397e+06	4566902	-:64.00:-:64.00:-:64.00:64.00:64.00:64.00	3.71174e+06	5181923	4.38944e+06	1.00:1.40:1.18	28916	14-3-3 protein epsilon OS=Danio rerio OX=7955 GN=ywhae2 PE=1 SV=1
325	TRUE	A0A8M9Q1K3|A0A8M9Q1K3_DANRE	ywhae2	9.08	12.92	9	2		0	3.71174e+06	0	4897588	0	5466258	4557459	4.04397e+06	4566902	-:64.00:-:64.00:-:64.00:64.00:64.00:64.00	3.71174e+06	5181923	4.38944e+06	1.00:1.40:1.18	27259	14-3-3 protein epsilon OS=Danio rerio OX=7955 GN=ywhae2 PE=1 SV=1
326	TRUE	E7F5V5|E7F5V5_DANRE	and1	4.22	21.05	9	8	Carbamidomethylation	4429281	3.51713e+06	44585252	8654700	36260444	24590668	8935472	3.59934e+06	7484508	1.00:0.79:10.07:1.95:8.19:5.55:2.02:0.81:1.69	17510556	23168604	6673108	1.00:1.32:0.38	64275	Actinodin1 OS=Danio rerio OX=7955 GN=and1 PE=1 SV=2
327	TRUE	A0AB32TJL8|A0AB32TJL8_DANRE	tln2b	4.58	0.54	9	1		0	0	3315784	1543862	0	5491452	1.56075e+06	0	0	-:-:64.00:64.00:-:64.00:64.00:-:-	3315784	3517657	1.56075e+06	1.00:1.06:0.47	275986	Talin-2 OS=Danio rerio OX=7955 GN=tln2b PE=1 SV=1
329	TRUE	Q6DHR6|Q6DHR6_DANRE	thop1	0.71	13.7	9	9	Carbamidomethylation	29446042	7.03181e+06	75387864	18779106	43071120	53117816	34396060	8426039	44010668	1.00:0.24:2.56:0.64:1.46:1.80:1.17:0.29:1.49	37288572	38322680	28944256	1.00:1.03:0.78	77978	Thimet oligopeptidase OS=Danio rerio OX=7955 GN=thop1 PE=1 SV=1
329	TRUE	E7EZ90|E7EZ90_DANRE	thop1	0.71	13.3	9	9	Carbamidomethylation	29446042	7.03181e+06	75387864	18779106	43071120	53117816	34396060	8426039	44010668	1.00:0.24:2.56:0.64:1.46:1.80:1.17:0.29:1.49	37288572	38322680	28944256	1.00:1.03:0.78	80288	Thimet oligopeptidase OS=Danio rerio OX=7955 GN=thop1 PE=3 SV=1
330	TRUE	Q7ZU67|Q7ZU67_DANRE	eif4a1b	3.53	2.71	9	1		2719448	1.53429e+06	13019417	3.27713e+06	0	3.76009e+06	3.01487e+06	91691.4	2.40795e+06	1.00:0.56:4.79:1.21:0.00:1.38:1.11:0.03:0.89	5.75772e+06	3518610	1.83817e+06	1.00:0.61:0.32	46123	RNA helicase OS=Danio rerio OX=7955 GN=eif4a1b PE=1 SV=1
331	TRUE	A0A8M3ARK1|A0A8M3ARK1_DANRE	eprs1	9.99	7.16	9	9	Carbamidomethylation	8169136	8.11278e+06	27418228	14808993	31452348	29959466	9260466	8748030	8776822	1.00:0.99:3.36:1.81:3.85:3.67:1.13:1.07:1.07	14566714	25406936	8928439	1.00:1.74:0.61	187336	Bifunctional glutamate/proline--tRNA ligase OS=Danio rerio OX=7955 GN=eprs1 PE=1 SV=1
331	TRUE	F1QP23|F1QP23_DANRE	eprs1	9.99	7.19	9	9	Carbamidomethylation	8169136	8.11278e+06	27418228	14808993	31452348	29959466	9260466	8748030	8776822	1.00:0.99:3.36:1.81:3.85:3.67:1.13:1.07:1.07	14566714	25406936	8928439	1.00:1.74:0.61	186580	Bifunctional glutamate/proline--tRNA ligase OS=Danio rerio OX=7955 GN=eprs1 PE=1 SV=1
332	TRUE	Q6NVI6|Q6NVI6_DANRE	cct5	2.26	16.82	9	9	Carbamidomethylation	18491988	9148452	67275768	15171690	21747094	28131416	16188502	8409536	17390744	1.00:0.49:3.64:0.82:1.18:1.52:0.88:0.45:0.94	31638736	21683400	13996261	1.00:0.69:0.44	59395	T-complex protein 1 subunit epsilon OS=Danio rerio OX=7955 GN=cct5 PE=1 SV=1
333	TRUE	F1QAB3|F1QAB3_DANRE	col28a2a	5.51	7.28	9	8	Carbamidomethylation	21968576	13874939	65163660	15640730	20944412	20865888	15924725	5.00482e+06	17334042	1.00:0.63:2.97:0.71:0.95:0.95:0.72:0.23:0.79	33669060	19150344	12754528	1.00:0.57:0.38	125091	Collagen alpha-1(XXVIII) chain OS=Danio rerio OX=7955 GN=col28a2a PE=1 SV=1
334	FALSE	A0A2R8Q1X2|A0A2R8Q1X2_DANRE	eno1a	10.03	6.25	8	2	Carbamidomethylation	6187382	2.6072e+06	0	10812994	39088188	15113427	9467890	3.25554e+06	9851833	1.00:0.42:0.00:1.75:6.32:2.44:1.53:0.53:1.59	4.39729e+06	21671536	7525087	1.00:4.93:1.71	47246	phosphopyruvate hydratase OS=Danio rerio OX=7955 GN=eno1a PE=1 SV=1
334	TRUE	Q6IQP5|Q6IQP5_DANRE	eno1a	10.59	10.42	9	3	Carbamidomethylation	6777284	3.24104e+06	0	10498649	43912016	16978558	8338527	4893800	11032673	1.00:0.48:0.00:1.55:6.48:2.51:1.23:0.72:1.63	5.00916e+06	23796408	8.08833e+06	1.00:4.75:1.61	47060	phosphopyruvate hydratase OS=Danio rerio OX=7955 GN=eno1a PE=1 SV=1
335	TRUE	Q9I9E6|Q9I9E6_DANRE	gart	4.69	12.29	9	9	Carbamidomethylation	19328170	14260551	103496896	8140216	16546072	31618862	14511022	7.09875e+06	13938953	1.00:0.74:5.35:0.42:0.86:1.64:0.75:0.37:0.72	45695204	18768384	11849575	1.00:0.41:0.26	107627	Trifunctional purine biosynthetic protein adenosine-3 OS=Danio rerio OX=7955 GN=gart PE=1 SV=1
336	TRUE	Q8QHA7|Q8QHA7_DANRE	atp6v1ba	3.59	10.87	9	5	Carbamidomethylation	8924173	3803794	66218768	12537314	35194428	20203210	9447425	4.46018e+06	9160666	1.00:0.43:7.42:1.40:3.94:2.26:1.06:0.50:1.03	26315578	22644984	7689425	1.00:0.86:0.29	55916	Vacuolar proton pump subunit B OS=Danio rerio OX=7955 GN=atp6v1ba PE=1 SV=1
337	TRUE	Q7ZV07|Q7ZV07_DANRE	rpn2	2.29	18.57	9	9	Carbamidomethylation	12552293	5.86074e+06	44232440	10785652	35131728	28095470	14819320	6.0915e+06	16246546	1.00:0.47:3.52:0.86:2.80:2.24:1.18:0.49:1.29	20881824	24670950	12385790	1.00:1.18:0.59	68941	Dolichyl-diphosphooligosaccharide--protein glycosyltransferase subunit 2 OS=Danio rerio OX=7955 GN=rpn2 PE=1 SV=1
338	FALSE	A0A8M1P758|A0A8M1P758_DANRE	nop56	2.89	21.31	7	7	Carbamidomethylation	10687440	2.71225e+06	30896952	13828246	28019766	19475854	11492691	3.00523e+06	17610218	1.00:0.25:2.89:1.29:2.62:1.82:1.08:0.28:1.65	14765548	20441288	10702714	1.00:1.38:0.72	41356	Nucleolar protein 56 OS=Danio rerio OX=7955 GN=nop56 PE=1 SV=1
338	TRUE	Q6DRE5|Q6DRE5_DANRE	nop56	3.23	18.25	9	9	Carbamidomethylation	10687440	3.42258e+06	32717850	13246366	26696906	19475854	11492691	3.00523e+06	14439316	1.00:0.32:3.06:1.24:2.50:1.82:1.08:0.28:1.35	15609288	19806376	9645747	1.00:1.27:0.62	60673	Nucleolar protein 56 OS=Danio rerio OX=7955 GN=nop56 PE=1 SV=1
339	TRUE	Q6PBH6|Q6PBH6_DANRE	uqcrc1	2.16	20.25	9	7	Carbamidomethylation	29733122	16088351	169302320	39245464	91790936	93649712	46707180	27276384	39431688	1.00:0.54:5.69:1.32:3.09:3.15:1.57:0.92:1.33	71707928	74895368	37805084	1.00:1.04:0.53	52124	Mitochondrial-processing peptidase subunit beta OS=Danio rerio OX=7955 GN=uqcrc1 PE=1 SV=1
340	FALSE	A0A8N7UZ95|A0A8N7UZ95_DANRE	kpnb3	0.32	10.4	8	8	Carbamidomethylation	9280768	8391672	47515968	9481001	24392908	21710208	17042624	11090531	14331468	1.00:0.90:5.12:1.02:2.63:2.34:1.84:1.20:1.54	21729470	18528040	14154874	1.00:0.85:0.65	121118	Importin-5 OS=Danio rerio OX=7955 GN=kpnb3 PE=1 SV=1
340	TRUE	B8JHR9|B8JHR9_DANRE	kpnb3	0.27	11.07	9	9	Carbamidomethylation	9280768	8391672	49984844	9481001	23188082	21710208	17042624	11090531	14331468	1.00:0.90:5.39:1.02:2.50:2.34:1.84:1.20:1.54	22552428	18126430	14154874	1.00:0.80:0.63	122739	Importin-5 OS=Danio rerio OX=7955 GN=kpnb3 PE=1 SV=2
341	TRUE	Q9I8U8|Q9I8U8_DANRE	tnnc2.2	0.82	55	8	7	Carbamidomethylation; Oxidation (M)	11861382	17680642	162539904	21441492	90442520	50594592	26374666	34141264	28695024	1.00:1.49:13.70:1.81:7.62:4.27:2.22:2.88:2.42	64027308	54159536	29736984	1.00:0.85:0.46	18211	Troponin C, skeletal muscle OS=Danio rerio OX=7955 GN=tnnc2.2 PE=1 SV=1
341	FALSE	A0A8M9Q7U4|A0A8M9Q7U4_DANRE	tnnc2.1	11.9	10.56	2	1	Oxidation (M)	2.35609e+06	8634988	34431612	3.40496e+06	0	0	4.0416e+06	7403847	5.06016e+06	1.00:3.66:14.61:1.45:0.00:0.00:1.72:3.14:2.15	15140897	3.40496e+06	5501868	1.00:0.22:0.36	18174	Troponin C, skeletal muscle OS=Danio rerio OX=7955 GN=tnnc2.1 PE=3 SV=1
342	FALSE	A0AB32TWG9|A0AB32TWG9_DANRE	anxa1b	2.49	23.1	8	6		9672902	12833497	45098776	12887929	38117588	32519390	16170282	14063175	14503381	1.00:1.33:4.66:1.33:3.94:3.36:1.67:1.45:1.50	22535058	27841636	14912279	1.00:1.24:0.66	37474	Annexin OS=Danio rerio OX=7955 GN=anxa1b PE=1 SV=1
342	TRUE	Q804H1|Q804H1_DANRE	anxa1b	2.63	27.78	9	7		11849677	15995852	41395600	12834057	29109920	32487790	17454290	10964304	15908577	1.00:1.35:3.49:1.08:2.46:2.74:1.47:0.93:1.34	23080376	24810588	14775724	1.00:1.07:0.64	37440	Annexin OS=Danio rerio OX=7955 GN=anxa1b PE=2 SV=1
343	TRUE	Q7SXW7|Q7SXW7_DANRE	pgm1	2.82	18.54	9	9		30904710	5.81208e+06	58874092	23938284	67342432	52716328	29817382	6.73877e+06	33544430	1.00:0.19:1.91:0.77:2.18:1.71:0.96:0.22:1.09	31863628	47999016	23366860	1.00:1.51:0.73	61129	Phosphoglucomutase-1 OS=Danio rerio OX=7955 GN=pgm1 PE=1 SV=1
344	TRUE	A0A8M1NE33|A0A8M1NE33_DANRE	hspa1b	10.15	2.82	9	1		6.29746e+06	4.34687e+06	0	9505453	0	7.87425e+06	7.71343e+06	6470903	6.17175e+06	1.00:0.69:0.00:1.51:0.00:1.25:1.22:1.03:0.98	5.32217e+06	8689853	6.78536e+06	1.00:1.63:1.27	70659	Heat shock cognate 71 kDa protein OS=Danio rerio OX=7955 GN=hspa1b PE=1 SV=1
345	TRUE	A0A8M3B2A2|A0A8M3B2A2_DANRE	msna	3.07	15.67	9	8		18640210	8719490	46338808	9777799	19462124	38483956	11578442	7.70002e+06	14572034	1.00:0.47:2.49:0.52:1.04:2.06:0.62:0.41:0.78	24566170	22574626	11283498	1.00:0.92:0.46	66819	Moesin a isoform X1 OS=Danio rerio OX=7955 GN=msna PE=1 SV=1
346	TRUE	Q6PC89|Q6PC89_DANRE	eno1b	15.6	5.08	9	2		0	0	0	2.81591e+06	8392207	5848455	0	0	5375307	-:-:-:64.00:64.00:64.00:-:-:64.00	0	5685525	5375307	-:64.00:64.00	47303	phosphopyruvate hydratase OS=Danio rerio OX=7955 GN=eno1b PE=1 SV=1
347	TRUE	Q6DGJ6|Q6DGJ6_DANRE	prdx2	6.08	34.01	9	8	Carbamidomethylation	59895492	90821296	232636272	57751092	82753568	132169712	57479456	26839764	69396768	1.00:1.52:3.88:0.96:1.38:2.21:0.96:0.45:1.16	127784352	90891456	51238664	1.00:0.71:0.40	21851	Peroxiredoxin-2 OS=Danio rerio OX=7955 GN=prdx2 PE=1 SV=1
348	TRUE	Q7ZYZ4|Q7ZYZ4_DANRE	hbae3	5.67	63.64	9	8		13868126	21973972	87850928	35640172	427597312	103383416	73852640	45253996	49987812	1.00:1.58:6.33:2.57:30.83:7.45:5.33:3.26:3.60	41231008	188873632	56364816	1.00:4.58:1.37	15923	Hbae3 protein OS=Danio rerio OX=7955 GN=hbae3 PE=1 SV=1
349	TRUE	Q6NXC1|Q6NXC1_DANRE	rbm4.3	3.04	30.5	9	9	Carbamidomethylation	15066581	12873862	88071264	23373704	46757400	58430196	23690252	12715267	24475550	1.00:0.85:5.85:1.55:3.10:3.88:1.57:0.84:1.62	38670568	42853768	20293690	1.00:1.11:0.52	38235	RNA-binding motif protein 4.3 OS=Danio rerio OX=7955 GN=rbm4.3 PE=1 SV=1
350	TRUE	A0AB32TUI6|A0AB32TUI6_DANRE	ap1b1	4.75	4.95	8	4		2.30266e+06	625752	20370340	14483382	13218155	18971924	0	1.66568e+06	9804334	1.00:0.27:8.85:6.29:5.74:8.24:0.00:0.72:4.26	7.76625e+06	15557820	5735009	1.00:2.00:0.74	106774	AP complex subunit beta OS=Danio rerio OX=7955 GN=ap1b1 PE=1 SV=1
350	TRUE	A0A8M2BCE3|A0A8M2BCE3_DANRE	ap1b1	4.75	4.84	8	4		2.30266e+06	625752	20370340	14483382	13218155	18971924	0	1.66568e+06	9804334	1.00:0.27:8.85:6.29:5.74:8.24:0.00:0.72:4.26	7.76625e+06	15557820	5735009	1.00:2.00:0.74	109261	AP complex subunit beta OS=Danio rerio OX=7955 GN=ap1b1 PE=1 SV=1
350	TRUE	A0AB32TWR1|A0AB32TWR1_DANRE	ap1b1	4.75	4.92	8	4		2.30266e+06	625752	20370340	14483382	13218155	18971924	0	1.66568e+06	9804334	1.00:0.27:8.85:6.29:5.74:8.24:0.00:0.72:4.26	7.76625e+06	15557820	5735009	1.00:2.00:0.74	107470	AP complex subunit beta OS=Danio rerio OX=7955 GN=ap1b1 PE=1 SV=1
350	TRUE	A0A8M2BCH0|A0A8M2BCH0_DANRE	ap1b1	4.75	4.98	8	4		2.30266e+06	625752	20370340	14483382	13218155	18971924	0	1.66568e+06	9804334	1.00:0.27:8.85:6.29:5.74:8.24:0.00:0.72:4.26	7.76625e+06	15557820	5735009	1.00:2.00:0.74	106038	AP complex subunit beta OS=Danio rerio OX=7955 GN=ap1b1 PE=1 SV=1
350	TRUE	A0AB32TTJ4|A0AB32TTJ4_DANRE	ap1b1	4.75	4.87	8	4		2.30266e+06	625752	20370340	14483382	13218155	18971924	0	1.66568e+06	9804334	1.00:0.27:8.85:6.29:5.74:8.24:0.00:0.72:4.26	7.76625e+06	15557820	5735009	1.00:2.00:0.74	108525	AP complex subunit beta OS=Danio rerio OX=7955 GN=ap1b1 PE=1 SV=1
350	TRUE	A5PMS9|A5PMS9_DANRE	ap1b1	4.75	5.07	8	4		2.30266e+06	625752	20370340	14483382	13218155	18971924	0	1.66568e+06	9804334	1.00:0.27:8.85:6.29:5.74:8.24:0.00:0.72:4.26	7.76625e+06	15557820	5735009	1.00:2.00:0.74	104247	AP complex subunit beta OS=Danio rerio OX=7955 GN=ap1b1 PE=1 SV=1
351	TRUE	E7F049|E7F049_DANRE	ktn1	6.17	9.03	8	8		5.36718e+06	5.24629e+06	16640808	6710463	22730790	18524364	7.02822e+06	5.0956e+06	6718711	1.00:0.98:3.10:1.25:4.24:3.45:1.31:0.95:1.25	9084761	15988539	6.28084e+06	1.00:1.76:0.69	142190	Kinectin 1 OS=Danio rerio OX=7955 GN=ktn1 PE=1 SV=2
351	TRUE	F1QJA1|F1QJA1_DANRE	ktn1	6.17	9.24	8	8		5.36718e+06	5.24629e+06	16640808	6710463	22730790	18524364	7.02822e+06	5.0956e+06	6718711	1.00:0.98:3.10:1.25:4.24:3.45:1.31:0.95:1.25	9084761	15988539	6.28084e+06	1.00:1.76:0.69	138987	Kinectin 1 OS=Danio rerio OX=7955 GN=ktn1 PE=1 SV=1
351	TRUE	A0A8M2B5B8|A0A8M2B5B8_DANRE	ktn1	6.17	9.25	8	8		5.36718e+06	5.24629e+06	16640808	6710463	22730790	18524364	7.02822e+06	5.0956e+06	6718711	1.00:0.98:3.10:1.25:4.24:3.45:1.31:0.95:1.25	9084761	15988539	6.28084e+06	1.00:1.76:0.69	138973	Kinectin isoform X2 OS=Danio rerio OX=7955 GN=ktn1 PE=1 SV=1
351	TRUE	A0A8M2B5C3|A0A8M2B5C3_DANRE	ktn1	6.17	9.46	8	8		5.36718e+06	5.24629e+06	16640808	6710463	22730790	18524364	7.02822e+06	5.0956e+06	6718711	1.00:0.98:3.10:1.25:4.24:3.45:1.31:0.95:1.25	9084761	15988539	6.28084e+06	1.00:1.76:0.69	135770	Kinectin isoform X3 OS=Danio rerio OX=7955 GN=ktn1 PE=1 SV=1
351	TRUE	A0A8M2B5E8|A0A8M2B5E8_DANRE	ktn1	6.17	9.04	8	8		5.36718e+06	5.24629e+06	16640808	6710463	22730790	18524364	7.02822e+06	5.0956e+06	6718711	1.00:0.98:3.10:1.25:4.24:3.45:1.31:0.95:1.25	9084761	15988539	6.28084e+06	1.00:1.76:0.69	142060	Kinectin isoform X1 OS=Danio rerio OX=7955 GN=ktn1 PE=1 SV=1
352	TRUE	Q6TNR5|Q6TNR5_DANRE	ppiaa	12.22	8.54	8	1		0	26158172	0	90259080	58087580	57974124	85364912	62719404	49543776	-:64.00:-:64.00:64.00:64.00:64.00:64.00:64.00	26158172	68773592	65876032	1.00:2.63:2.52	17401	Peptidyl-prolyl cis-trans isomerase OS=Danio rerio OX=7955 GN=ppiaa PE=2 SV=1
353	TRUE	A0A8M9PE41|A0A8M9PE41_DANRE	huwe1	3.28	2.25	8	8	Carbamidomethylation	9995847	5.89608e+06	30356892	7563515	25598776	25372612	11311347	2.48639e+06	12779172	1.00:0.59:3.04:0.76:2.56:2.54:1.13:0.25:1.28	15416273	19511634	8858969	1.00:1.27:0.57	498067	E3 ubiquitin-protein ligase HUWE1 OS=Danio rerio OX=7955 GN=huwe1 PE=1 SV=1
353	TRUE	A0A8M2B9D5|A0A8M2B9D5_DANRE	huwe1	3.28	2.27	8	8	Carbamidomethylation	9995847	5.89608e+06	30356892	7563515	25598776	25372612	11311347	2.48639e+06	12779172	1.00:0.59:3.04:0.76:2.56:2.54:1.13:0.25:1.28	15416273	19511634	8858969	1.00:1.27:0.57	494475	E3 ubiquitin-protein ligase HUWE1 OS=Danio rerio OX=7955 GN=huwe1 PE=1 SV=1
353	TRUE	A0A8M2B950|A0A8M2B950_DANRE	huwe1	3.28	2.25	8	8	Carbamidomethylation	9995847	5.89608e+06	30356892	7563515	25598776	25372612	11311347	2.48639e+06	12779172	1.00:0.59:3.04:0.76:2.56:2.54:1.13:0.25:1.28	15416273	19511634	8858969	1.00:1.27:0.57	498039	E3 ubiquitin-protein ligase HUWE1 OS=Danio rerio OX=7955 GN=huwe1 PE=1 SV=1
353	TRUE	A0A8M9Q812|A0A8M9Q812_DANRE	huwe1	3.28	2.25	8	8	Carbamidomethylation	9995847	5.89608e+06	30356892	7563515	25598776	25372612	11311347	2.48639e+06	12779172	1.00:0.59:3.04:0.76:2.56:2.54:1.13:0.25:1.28	15416273	19511634	8858969	1.00:1.27:0.57	498138	E3 ubiquitin-protein ligase HUWE1 OS=Danio rerio OX=7955 GN=huwe1 PE=1 SV=1
353	TRUE	A0A8M3AVJ4|A0A8M3AVJ4_DANRE	huwe1	3.28	2.28	8	8	Carbamidomethylation	9995847	5.89608e+06	30356892	7563515	25598776	25372612	11311347	2.48639e+06	12779172	1.00:0.59:3.04:0.76:2.56:2.54:1.13:0.25:1.28	15416273	19511634	8858969	1.00:1.27:0.57	492807	E3 ubiquitin-protein ligase HUWE1 OS=Danio rerio OX=7955 GN=huwe1 PE=1 SV=1
353	TRUE	A0A8M9PX07|A0A8M9PX07_DANRE	huwe1	3.28	2.26	8	8	Carbamidomethylation	9995847	5.89608e+06	30356892	7563515	25598776	25372612	11311347	2.48639e+06	12779172	1.00:0.59:3.04:0.76:2.56:2.54:1.13:0.25:1.28	15416273	19511634	8858969	1.00:1.27:0.57	496870	E3 ubiquitin-protein ligase HUWE1 OS=Danio rerio OX=7955 GN=huwe1 PE=1 SV=1
354	TRUE	Q6Q417|Q6Q417_DANRE	rpl7	2.13	42.28	8	8	Carbamidomethylation	18109940	10142522	272798656	16936306	599048130	28533948	29500958	13466718	15568319	1.00:0.56:15.06:0.94:33.08:1.58:1.63:0.74:0.86	100350376	214839456	19511998	1.00:2.14:0.19	28446	Large ribosomal subunit protein uL30 OS=Danio rerio OX=7955 GN=rpl7 PE=1 SV=1
355	FALSE	A0AB32TSG9|A0AB32TSG9_DANRE	dmd	6.41	1.97	1	1	Carbamidomethylation	1.88463e+06	3.15385e+06	0	3.11589e+06	3.02759e+06	9039528	1.90735e+06	222918	2.23877e+06	1.00:1.67:0.00:1.65:1.61:4.80:1.01:0.12:1.19	2.51924e+06	5061003	1.45635e+06	1.00:2.01:0.58	69221	Dystrophin isoform X9 OS=Danio rerio OX=7955 GN=dmd PE=1 SV=1
355	FALSE	A0A8M3B442|A0A8M3B442_DANRE	dmd	6.41	1.89	1	1	Carbamidomethylation	1.88463e+06	3.15385e+06	0	3.11589e+06	3.02759e+06	9039528	1.90735e+06	222918	2.23877e+06	1.00:1.67:0.00:1.65:1.61:4.80:1.01:0.12:1.19	2.51924e+06	5061003	1.45635e+06	1.00:2.01:0.58	72056	Dystrophin isoform X8 OS=Danio rerio OX=7955 GN=dmd PE=1 SV=1
355	TRUE	A0A8M9QD77|A0A8M9QD77_DANRE	dmd	6.97	2.8	8	8	Carbamidomethylation	3.84899e+06	4.99623e+06	12474916	6432166	10231295	16605952	5121119	1.09191e+06	5.78076e+06	1.00:1.30:3.24:1.67:2.66:4.31:1.33:0.28:1.50	7106711	11089804	3.99793e+06	1.00:1.56:0.56	414132	Dystrophin OS=Danio rerio OX=7955 GN=dmd PE=1 SV=1
355	FALSE	F1QDK4|F1QDK4_DANRE	dmd	6.41	2.02	1	1	Carbamidomethylation	1.88463e+06	3.15385e+06	0	3.11589e+06	3.02759e+06	9039528	1.90735e+06	222918	2.23877e+06	1.00:1.67:0.00:1.65:1.61:4.80:1.01:0.12:1.19	2.51924e+06	5061003	1.45635e+06	1.00:2.01:0.58	67478	Dystrophin OS=Danio rerio OX=7955 GN=dmd PE=1 SV=1
355	TRUE	A0A8M9PJA8|A0A8M9PJA8_DANRE	dmd	6.97	2.82	8	8	Carbamidomethylation	3.84899e+06	4.99623e+06	12474916	6432166	10231295	16605952	5121119	1.09191e+06	5.78076e+06	1.00:1.30:3.24:1.67:2.66:4.31:1.33:0.28:1.50	7106711	11089804	3.99793e+06	1.00:1.56:0.56	411522	Dystrophin OS=Danio rerio OX=7955 GN=dmd PE=1 SV=1
355	TRUE	A0A8M9Q7T4|A0A8M9Q7T4_DANRE	dmd	6.97	2.82	8	8	Carbamidomethylation	3.84899e+06	4.99623e+06	12474916	6432166	10231295	16605952	5121119	1.09191e+06	5.78076e+06	1.00:1.30:3.24:1.67:2.66:4.31:1.33:0.28:1.50	7106711	11089804	3.99793e+06	1.00:1.56:0.56	411905	Dystrophin OS=Danio rerio OX=7955 GN=dmd PE=1 SV=1
355	TRUE	A0A8M9PWR0|A0A8M9PWR0_DANRE	dmd	6.97	2.87	8	8	Carbamidomethylation	3.84899e+06	4.99623e+06	12474916	6432166	10231295	16605952	5121119	1.09191e+06	5.78076e+06	1.00:1.30:3.24:1.67:2.66:4.31:1.33:0.28:1.50	7106711	11089804	3.99793e+06	1.00:1.56:0.56	405166	Dystrophin OS=Danio rerio OX=7955 GN=dmd PE=1 SV=1
355	TRUE	A0A0R4IXX0|A0A0R4IXX0_DANRE	dmd	6.97	2.8	8	8	Carbamidomethylation	3.84899e+06	4.99623e+06	12474916	6432166	10231295	16605952	5121119	1.09191e+06	5.78076e+06	1.00:1.30:3.24:1.67:2.66:4.31:1.33:0.28:1.50	7106711	11089804	3.99793e+06	1.00:1.56:0.56	414358	Dystrophin OS=Danio rerio OX=7955 GN=dmd PE=1 SV=2
355	TRUE	A0A8M9Q2H9|A0A8M9Q2H9_DANRE	dmd	6.97	2.91	8	8	Carbamidomethylation	3.84899e+06	4.99623e+06	12474916	6432166	10231295	16605952	5121119	1.09191e+06	5.78076e+06	1.00:1.30:3.24:1.67:2.66:4.31:1.33:0.28:1.50	7106711	11089804	3.99793e+06	1.00:1.56:0.56	398185	Dystrophin OS=Danio rerio OX=7955 GN=dmd PE=1 SV=1
355	TRUE	A0A8M6Z645|A0A8M6Z645_DANRE	dmd	6.97	2.82	8	8	Carbamidomethylation	3.84899e+06	4.99623e+06	12474916	6432166	10231295	16605952	5121119	1.09191e+06	5.78076e+06	1.00:1.30:3.24:1.67:2.66:4.31:1.33:0.28:1.50	7106711	11089804	3.99793e+06	1.00:1.56:0.56	411297	Dystrophin OS=Danio rerio OX=7955 GN=dmd PE=1 SV=1
355	TRUE	A0A8M6YYV3|A0A8M6YYV3_DANRE	dmd	6.97	2.84	8	8	Carbamidomethylation	3.84899e+06	4.99623e+06	12474916	6432166	10231295	16605952	5121119	1.09191e+06	5.78076e+06	1.00:1.30:3.24:1.67:2.66:4.31:1.33:0.28:1.50	7106711	11089804	3.99793e+06	1.00:1.56:0.56	408845	Dystrophin isoform X5 OS=Danio rerio OX=7955 GN=dmd PE=1 SV=1
356	TRUE	Q6PFM3|Q6PFM3_DANRE	slc25a12	6.01	17.6	8	8		11354879	10352094	32766628	13830904	25243390	26442444	12850328	8724993	11011705	1.00:0.91:2.89:1.22:2.22:2.33:1.13:0.77:0.97	18157868	21838912	10862342	1.00:1.20:0.60	75389	Calcium-binding mitochondrial carrier protein Aralar1 OS=Danio rerio OX=7955 GN=slc25a12 PE=1 SV=1
356	FALSE	A0A8M9PNN6|A0A8M9PNN6_DANRE	slc25a13	4.56	1.8	1	1		11058768	10739633	23469516	14134558	37241528	10363613	11437641	1.19561e+06	13967063	1.00:0.97:2.12:1.28:3.37:0.94:1.03:0.11:1.26	15089306	20579900	8866772	1.00:1.36:0.59	73542	Electrogenic aspartate/glutamate antiporter SLC25A13, mitochondrial OS=Danio rerio OX=7955 GN=slc25a13 PE=1 SV=1
357	TRUE	A0AB13AAT6|A0AB13AAT6_DANRE	a2ml2	1.25	0.78	8	1	Oxidation (M)	2.31809e+06	0	31811480	0	11976276	11729520	0	7.87106e+06	2.9679e+06	1.00:0.00:13.72:0.00:5.17:5.06:0.00:3.40:1.28	17064786	11852898	5.41948e+06	1.00:0.69:0.32	158617	Alpha-2-macroglobulin-like 2 OS=Danio rerio OX=7955 GN=a2ml2 PE=3 SV=1
357	TRUE	A0AB32T2Z6|A0AB32T2Z6_DANRE	a2ml2	1.25	0.82	8	1	Oxidation (M)	2.31809e+06	0	31811480	0	11976276	11729520	0	7.87106e+06	2.9679e+06	1.00:0.00:13.72:0.00:5.17:5.06:0.00:3.40:1.28	17064786	11852898	5.41948e+06	1.00:0.69:0.32	150877	Alpha-2-macroglobulin-like 2 isoform X1 OS=Danio rerio OX=7955 GN=a2ml2 PE=3 SV=1
358	TRUE	E7FC32|E7FC32_DANRE	tubb1	12.21	5.15	7	2		0	3.17235e+06	0	6608936	53973140	7258245	4825157	4.87619e+06	2.6554e+06	-:64.00:-:64.00:64.00:64.00:64.00:64.00:64.00	3.17235e+06	22613440	4.11892e+06	1.00:7.13:1.30	52578	Tubulin beta chain OS=Danio rerio OX=7955 GN=tubb1 PE=1 SV=1
359	TRUE	A2AWA1|A2AWA1_DANRE	ddx39aa	5.95	6.09	8	2	Carbamidomethylation	2617092	2.30453e+06	0	3.46064e+06	21236872	0	3.72149e+06	3.74876e+06	2.16459e+06	1.00:0.88:0.00:1.32:8.11:0.00:1.42:1.43:0.83	2460809	12348757	3.21162e+06	1.00:5.02:1.31	48933	RNA helicase OS=Danio rerio OX=7955 GN=ddx39aa PE=1 SV=1
360	TRUE	Q7T1D8|Q7T1D8_DANRE	phb	4.39	33.21	8	8		20567256	17840928	67376112	17029000	38499228	62729500	21194150	7.59014e+06	22898114	1.00:0.87:3.28:0.83:1.87:3.05:1.03:0.37:1.11	35261432	39419244	17227468	1.00:1.12:0.49	29685	Prohibitin (Fragment) OS=Danio rerio OX=7955 GN=phb PE=1 SV=1
361	TRUE	A0A8M6YXH1|A0A8M6YXH1_DANRE	wu:fc22b06	14.34	5.07	8	4		41055644	24267996	43530924	14410364	28599626	32695984	14524959	6.31981e+06	14382305	1.00:0.59:1.06:0.35:0.70:0.80:0.35:0.15:0.35	36284856	25235324	11742359	1.00:0.70:0.32	107318	Sarcalumenin OS=Danio rerio OX=7955 GN=wu:fc22b06 PE=4 SV=1
361	FALSE	A0A8M3AUU6|A0A8M3AUU6_DANRE	im:7148385	10.09	2.54	3	1		41055644	24267996	43712428	17827122	28672844	33172934	17166246	3.47136e+06	17533144	1.00:0.59:1.06:0.43:0.70:0.81:0.42:0.08:0.43	36345356	26557634	12723582	1.00:0.73:0.35	52753	Uncharacterized protein im:7148385 OS=Danio rerio OX=7955 GN=im:7148385 PE=4 SV=1
362	TRUE	B0V0X1|B0V0X1_DANRE	pccb	4.62	17.66	8	8	Carbamidomethylation	14470416	7.61325e+06	30784762	10932556	29220596	19534634	10496973	5.88764e+06	12645547	1.00:0.53:2.13:0.76:2.02:1.35:0.73:0.41:0.87	17622810	19895928	9676722	1.00:1.13:0.55	60682	Propionyl-CoA carboxylase beta chain, mitochondrial OS=Danio rerio OX=7955 GN=pccb PE=1 SV=1
362	TRUE	Q6NWC8|Q6NWC8_DANRE	pccb	4.62	17.59	8	8	Carbamidomethylation	14470416	7.61325e+06	30784762	10932556	29220596	19534634	10496973	5.88764e+06	12645547	1.00:0.53:2.13:0.76:2.02:1.35:0.73:0.41:0.87	17622810	19895928	9676722	1.00:1.13:0.55	60791	Propionyl-CoA carboxylase beta chain, mitochondrial OS=Danio rerio OX=7955 GN=pccb PE=1 SV=1
363	TRUE	A0A8M2BCF4|A0A8M2BCF4_DANRE	aifm1	2.13	13.65	8	8	Carbamidomethylation	10241458	7.37549e+06	69975800	12949176	36368216	40271452	15876532	8832966	17462282	1.00:0.72:6.83:1.26:3.55:3.93:1.55:0.86:1.71	29197582	29862948	14057260	1.00:1.02:0.48	80209	Apoptosis-inducing factor 1, mitochondrial OS=Danio rerio OX=7955 GN=aifm1 PE=1 SV=1
363	TRUE	Q5XFY2|Q5XFY2_DANRE	aifm1	2.13	16.48	8	8	Carbamidomethylation	10241458	7.37549e+06	69975800	12949176	36368216	40271452	15876532	8832966	17462282	1.00:0.72:6.83:1.26:3.55:3.93:1.55:0.86:1.71	29197582	29862948	14057260	1.00:1.02:0.48	67062	Apoptosis-inducing factor 1, mitochondrial OS=Danio rerio OX=7955 GN=aifm1 PE=1 SV=1
363	TRUE	A0A8M2BCB6|A0A8M2BCB6_DANRE	aifm1	2.13	13.5	8	8	Carbamidomethylation	10241458	7.37549e+06	69975800	12949176	36368216	40271452	15876532	8832966	17462282	1.00:0.72:6.83:1.26:3.55:3.93:1.55:0.86:1.71	29197582	29862948	14057260	1.00:1.02:0.48	81053	Apoptosis-inducing factor 1, mitochondrial OS=Danio rerio OX=7955 GN=aifm1 PE=1 SV=1
363	TRUE	A0A8M3AS24|A0A8M3AS24_DANRE	aifm1	2.13	16.26	8	8	Carbamidomethylation	10241458	7.37549e+06	69975800	12949176	36368216	40271452	15876532	8832966	17462282	1.00:0.72:6.83:1.26:3.55:3.93:1.55:0.86:1.71	29197582	29862948	14057260	1.00:1.02:0.48	67820	Apoptosis-inducing factor 1, mitochondrial OS=Danio rerio OX=7955 GN=aifm1 PE=1 SV=1
364	TRUE	F2Z4T4|F2Z4T4_DANRE	akap12b	1.94	9	8	8	Carbamidomethylation	7.99376e+06	1.54556e+06	15035659	4.04256e+06	23939446	13110650	6070909	2.09115e+06	11406134	1.00:0.19:1.88:0.51:2.99:1.64:0.76:0.26:1.43	8191661	13697551	6522730	1.00:1.67:0.80	165555	A kinase (PRKA) anchor protein 12b OS=Danio rerio OX=7955 GN=akap12b PE=1 SV=1
364	TRUE	A0A0R4IC31|A0A0R4IC31_DANRE	akap12b	1.94	8.65	8	8	Carbamidomethylation	7.99376e+06	1.54556e+06	15035659	4.04256e+06	23939446	13110650	6070909	2.09115e+06	11406134	1.00:0.19:1.88:0.51:2.99:1.64:0.76:0.26:1.43	8191661	13697551	6522730	1.00:1.67:0.80	172154	A kinase (PRKA) anchor protein 12b OS=Danio rerio OX=7955 GN=akap12b PE=1 SV=1
365	TRUE	Q7ZUN7|Q7ZUN7_DANRE	ckmt1	1.24	20.86	8	6		7.94567e+06	12551127	48447048	18617298	23058292	21600548	14309131	16538821	14016921	1.00:1.58:6.10:2.34:2.90:2.72:1.80:2.08:1.76	22981282	21092046	14954958	1.00:0.92:0.65	46706	Creatine kinase U-type, mitochondrial OS=Danio rerio OX=7955 GN=ckmt1 PE=1 SV=1
366	TRUE	F1R4G7|F1R4G7_DANRE	nova2	3.79	6.25	8	2		9669484	11202552	24930632	8553095	14423665	20319436	10452551	1.22037e+06	14744464	1.00:1.16:2.58:0.88:1.49:2.10:1.08:0.13:1.52	15267556	14432065	8805796	1.00:0.95:0.58	51046	NOVA alternative-splicing regulator 2 (Fragment) OS=Danio rerio OX=7955 GN=nova2 PE=1 SV=2
366	TRUE	X1WBB9|X1WBB9_DANRE	nova2	3.79	6	8	2		9669484	11202552	24930632	8553095	14423665	20319436	10452551	1.22037e+06	14744464	1.00:1.16:2.58:0.88:1.49:2.10:1.08:0.13:1.52	15267556	14432065	8805796	1.00:0.95:0.58	53355	NOVA alternative-splicing regulator 2 OS=Danio rerio OX=7955 GN=nova2 PE=1 SV=1
367	TRUE	E9QG86|E9QG86_DANRE	zgc:153867	10.31	7.28	7	1	Carbamidomethylation	3829421	8115926	12243388	6.34383e+06	2.70934e+06	4.11864e+06	1.87657e+06	272070	3.1025e+06	1.00:2.12:3.20:1.66:0.71:1.08:0.49:0.07:0.81	8.06291e+06	4390601	1.75038e+06	1.00:0.54:0.22	16933	Zgc:153867 OS=Danio rerio OX=7955 GN=zgc:153867 PE=4 SV=1
367	TRUE	A0A8M9PKL9|A0A8M9PKL9_DANRE	wu:fa98e09	10.31	5.26	7	1	Carbamidomethylation	3829421	8115926	12243388	6.34383e+06	2.70934e+06	4.11864e+06	1.87657e+06	272070	3.1025e+06	1.00:2.12:3.20:1.66:0.71:1.08:0.49:0.07:0.81	8.06291e+06	4390601	1.75038e+06	1.00:0.54:0.22	23210	Uncharacterized protein isoform X1 OS=Danio rerio OX=7955 GN=wu:fa98e09 PE=1 SV=1
367	TRUE	A0A8M9PWC9|A0A8M9PWC9_DANRE	fb02e09	10.31	5.26	7	1	Carbamidomethylation	3829421	8115926	12243388	6.34383e+06	2.70934e+06	4.11864e+06	1.87657e+06	272070	3.1025e+06	1.00:2.12:3.20:1.66:0.71:1.08:0.49:0.07:0.81	8.06291e+06	4390601	1.75038e+06	1.00:0.54:0.22	23206	Uncharacterized protein isoform X2 OS=Danio rerio OX=7955 GN=fb02e09 PE=1 SV=1
367	TRUE	Q6TNS5|Q6TNS5_DANRE	MLC3SM	10.31	7.28	7	1	Carbamidomethylation	3829421	8115926	12243388	6.34383e+06	2.70934e+06	4.11864e+06	1.87657e+06	272070	3.1025e+06	1.00:2.12:3.20:1.66:0.71:1.08:0.49:0.07:0.81	8.06291e+06	4390601	1.75038e+06	1.00:0.54:0.22	16937	Myosin light chain alkali, smooth-muscle isoform OS=Danio rerio OX=7955 GN=MLC3SM PE=1 SV=1
367	TRUE	A0A8M2B9A6|A0A8M2B9A6_DANRE	wu:fb02e09	10.31	5.58	7	1	Carbamidomethylation	3829421	8115926	12243388	6.34383e+06	2.70934e+06	4.11864e+06	1.87657e+06	272070	3.1025e+06	1.00:2.12:3.20:1.66:0.71:1.08:0.49:0.07:0.81	8.06291e+06	4390601	1.75038e+06	1.00:0.54:0.22	22056	Uncharacterized protein isoform X3 OS=Danio rerio OX=7955 GN=wu:fb02e09 PE=1 SV=1
367	TRUE	A0A8M6Z3P2|A0A8M6Z3P2_DANRE	hm:zehn1575	10.31	5.26	7	1	Carbamidomethylation	3829421	8115926	12243388	6.34383e+06	2.70934e+06	4.11864e+06	1.87657e+06	272070	3.1025e+06	1.00:2.12:3.20:1.66:0.71:1.08:0.49:0.07:0.81	8.06291e+06	4390601	1.75038e+06	1.00:0.54:0.22	23121	Uncharacterized protein isoform X4 OS=Danio rerio OX=7955 GN=hm:zehn1575 PE=1 SV=1
368	FALSE	A0AB32TQK2|A0AB32TQK2_DANRE	vtg8	3.04	2.77	3	3		79159016	52122124	1635995650	113591064	12684306	118769184	56628504	38789428	97279584	1.00:0.66:20.67:1.43:0.16:1.50:0.72:0.49:1.23	589092290	81681520	64232504	1.00:0.14:0.11	156463	Vitellogenin isoform X2 OS=Danio rerio OX=7955 GN=vtg8 PE=1 SV=1
368	TRUE	A0AB32TGQ9|A0AB32TGQ9_DANRE	vtg8	2.21	3.49	8	4		51980688	83850168	749740540	99050768	9507159	140812304	53761552	36825624	180249392	1.00:1.61:14.42:1.91:0.18:2.71:1.03:0.71:3.47	295190464	83123408	90278856	1.00:0.28:0.31	168759	Vitellogenin isoform X1 OS=Danio rerio OX=7955 GN=vtg8 PE=1 SV=1
369	TRUE	Q6PHD8|Q6PHD8_DANRE	pa2g4b	2.31	19.04	8	6		22452494	2.96494e+06	48150496	22639122	27463774	40777924	19013690	3.70723e+06	26295650	1.00:0.13:2.14:1.01:1.22:1.82:0.85:0.17:1.17	24522644	30293606	16338856	1.00:1.24:0.67	43476	Proliferation-associated 2G4, b OS=Danio rerio OX=7955 GN=pa2g4b PE=1 SV=1
371	TRUE	Q7T1B0|Q7T1B0_DANRE	hbbe2	12.65	48.3	8	7		4.188e+06	10633684	20468114	28717794	65555120	52891716	19143308	7.46746e+06	23463804	1.00:2.54:4.89:6.86:15.65:12.63:4.57:1.78:5.60	11763266	49054876	16691524	1.00:4.17:1.42	16533	Embryonic globin beta e2 OS=Danio rerio OX=7955 GN=hbbe2 PE=1 SV=1
372	TRUE	F1QJE0|F1QJE0_DANRE	uqcrc2a	6.64	20.87	8	7		13596213	8491365	39684788	13725723	34827200	37819972	11503993	6.18083e+06	13120230	1.00:0.62:2.92:1.01:2.56:2.78:0.85:0.45:0.96	20590788	28790964	10268350	1.00:1.40:0.50	49189	Ubiquinol-cytochrome c reductase core protein 2a OS=Danio rerio OX=7955 GN=uqcrc2a PE=1 SV=2
373	TRUE	A0A8M2BH83|A0A8M2BH83_DANRE	man2b1	9.11	12.09	8	8		10172734	10809114	22506210	6702672	6375839	10263995	4882558	5578260	10480003	1.00:1.06:2.21:0.66:0.63:1.01:0.48:0.55:1.03	14496019	7.78084e+06	6.98027e+06	1.00:0.54:0.48	111780	Alpha-mannosidase OS=Danio rerio OX=7955 GN=man2b1 PE=1 SV=1
373	TRUE	Q58EM3|Q58EM3_DANRE	man2b1	9.11	12.12	8	8		10172734	10809114	22506210	6702672	6375839	10263995	4882558	5578260	10480003	1.00:1.06:2.21:0.66:0.63:1.01:0.48:0.55:1.03	14496019	7.78084e+06	6.98027e+06	1.00:0.54:0.48	111543	Alpha-mannosidase OS=Danio rerio OX=7955 GN=man2b1 PE=1 SV=1
374	TRUE	A0A8M1N0U7|A0A8M1N0U7_DANRE	aclya	1.18	10.35	8	8	Carbamidomethylation	3.67606e+06	2.32648e+06	14094991	3.97486e+06	9965773	5.07707e+06	5748023	2.28187e+06	4491804	1.00:0.63:3.83:1.08:2.71:1.38:1.56:0.62:1.22	6.69918e+06	6339233	4.1739e+06	1.00:0.95:0.62	119666	ATP-citrate synthase OS=Danio rerio OX=7955 GN=aclya PE=1 SV=1
374	TRUE	Q6DG67|Q6DG67_DANRE	aclya	1.18	10.35	8	8	Carbamidomethylation	3.67606e+06	2.32648e+06	14094991	3.97486e+06	9965773	5.07707e+06	5748023	2.28187e+06	4491804	1.00:0.63:3.83:1.08:2.71:1.38:1.56:0.62:1.22	6.69918e+06	6339233	4.1739e+06	1.00:0.95:0.62	119710	ATP-citrate synthase OS=Danio rerio OX=7955 GN=aclya PE=2 SV=1
375	FALSE	A0A8M9PXN1|A0A8M9PXN1_DANRE	cacna1ba	7.91	0.3	1	1		495292	373857	12089741	2.2864e+06	16109701	10898470	650288	1.61942e+06	249010	1.00:0.75:24.41:4.62:32.53:22.00:1.31:3.27:0.50	4319630	9764857	839572	1.00:2.26:0.19	267075	Voltage-dependent N-type calcium channel subunit alpha OS=Danio rerio OX=7955 GN=cacna1ba PE=3 SV=1
375	FALSE	A0AB32TR17|A0AB32TR17_DANRE	cacna1ba	7.91	0.3	1	1		495292	373857	12089741	2.2864e+06	16109701	10898470	650288	1.61942e+06	249010	1.00:0.75:24.41:4.62:32.53:22.00:1.31:3.27:0.50	4319630	9764857	839572	1.00:2.26:0.19	264961	Voltage-dependent N-type calcium channel subunit alpha OS=Danio rerio OX=7955 GN=cacna1ba PE=3 SV=1
375	FALSE	A0A8M9PK68|A0A8M9PK68_DANRE	cacna1ba	7.91	0.3	1	1		495292	373857	12089741	2.2864e+06	16109701	10898470	650288	1.61942e+06	249010	1.00:0.75:24.41:4.62:32.53:22.00:1.31:3.27:0.50	4319630	9764857	839572	1.00:2.26:0.19	264892	Voltage-dependent N-type calcium channel subunit alpha OS=Danio rerio OX=7955 GN=cacna1ba PE=3 SV=1
375	FALSE	A0A8M3B9N2|A0A8M3B9N2_DANRE	cacna1ba	7.91	0.3	1	1		495292	373857	12089741	2.2864e+06	16109701	10898470	650288	1.61942e+06	249010	1.00:0.75:24.41:4.62:32.53:22.00:1.31:3.27:0.50	4319630	9764857	839572	1.00:2.26:0.19	265699	Voltage-dependent N-type calcium channel subunit alpha OS=Danio rerio OX=7955 GN=cacna1ba PE=3 SV=1
375	FALSE	A0A8M2B6Z8|A0A8M2B6Z8_DANRE	khsrp	6.58	12.52	7	6		12191595	6029710	36628308	19112596	73032864	33539460	12516378	9398652	20483152	1.00:0.49:3.00:1.57:5.99:2.75:1.03:0.77:1.68	18283204	41894972	14132727	1.00:2.29:0.77	65831	Far upstream element-binding protein 2 isoform X1 OS=Danio rerio OX=7955 GN=khsrp PE=1 SV=1
375	TRUE	A0A8M1ND02|A0A8M1ND02_DANRE	khsrp	7.34	13.36	8	7		14962575	6029710	29150140	19112596	73032864	33539460	12516378	9398652	20971388	1.00:0.40:1.95:1.28:4.88:2.24:0.84:0.63:1.40	16714142	41894972	14295473	1.00:2.51:0.86	68360	Far upstream element-binding protein 2 OS=Danio rerio OX=7955 GN=khsrp PE=1 SV=1
375	FALSE	A2BHF4|A2BHF4_DANRE	cacna1ba	7.91	0.3	1	1		495292	373857	12089741	2.2864e+06	16109701	10898470	650288	1.61942e+06	249010	1.00:0.75:24.41:4.62:32.53:22.00:1.31:3.27:0.50	4319630	9764857	839572	1.00:2.26:0.19	261210	Voltage-dependent N-type calcium channel subunit alpha OS=Danio rerio OX=7955 GN=cacna1ba PE=3 SV=1
375	FALSE	A0A8M9Q3D8|A0A8M9Q3D8_DANRE	cacna1ba	7.91	0.3	1	1		495292	373857	12089741	2.2864e+06	16109701	10898470	650288	1.61942e+06	249010	1.00:0.75:24.41:4.62:32.53:22.00:1.31:3.27:0.50	4319630	9764857	839572	1.00:2.26:0.19	267006	Voltage-dependent N-type calcium channel subunit alpha OS=Danio rerio OX=7955 GN=cacna1ba PE=3 SV=1
375	FALSE	T2B1R0|T2B1R0_DANRE	cacna1ba	7.91	0.32	1	1		495292	373857	12089741	2.2864e+06	16109701	10898470	650288	1.61942e+06	249010	1.00:0.75:24.41:4.62:32.53:22.00:1.31:3.27:0.50	4319630	9764857	839572	1.00:2.26:0.19	248965	Voltage-dependent N-type calcium channel subunit alpha OS=Danio rerio OX=7955 GN=cacna1ba PE=2 SV=1
375	FALSE	A0AB32TVG0|A0AB32TVG0_DANRE	cacna1ba	7.91	0.3	1	1		495292	373857	12089741	2.2864e+06	16109701	10898470	650288	1.61942e+06	249010	1.00:0.75:24.41:4.62:32.53:22.00:1.31:3.27:0.50	4319630	9764857	839572	1.00:2.26:0.19	266307	Voltage-dependent N-type calcium channel subunit alpha OS=Danio rerio OX=7955 GN=cacna1ba PE=3 SV=1
375	FALSE	A0AB32TRV8|A0AB32TRV8_DANRE	cacna1ba	7.91	0.32	1	1		495292	373857	12089741	2.2864e+06	16109701	10898470	650288	1.61942e+06	249010	1.00:0.75:24.41:4.62:32.53:22.00:1.31:3.27:0.50	4319630	9764857	839572	1.00:2.26:0.19	248763	Voltage-dependent N-type calcium channel subunit alpha OS=Danio rerio OX=7955 GN=cacna1ba PE=3 SV=1
375	TRUE	A4QP88|A4QP88_DANRE	khsrp	7.34	13.36	8	7		14962575	6029710	29150140	19112596	73032864	33539460	12516378	9398652	20971388	1.00:0.40:1.95:1.28:4.88:2.24:0.84:0.63:1.40	16714142	41894972	14295473	1.00:2.51:0.86	68432	MGC163038 protein OS=Danio rerio OX=7955 GN=khsrp PE=2 SV=1
376	TRUE	Q68EH2|Q68EH2_DANRE	ak1	12.12	38.66	8	8		19080868	19643238	37666392	42683460	301472512	73554216	32389712	25741492	22387584	1.00:1.03:1.97:2.24:15.80:3.85:1.70:1.35:1.17	25463500	139236736	26839596	1.00:5.47:1.05	21442	Adenylate kinase isoenzyme 1 OS=Danio rerio OX=7955 GN=ak1 PE=1 SV=1
377	TRUE	A0A8M2B6D5|A0A8M2B6D5_DANRE	pdcd6ip	2.47	10.22	8	8	Carbamidomethylation	6.95514e+06	8537075	35766848	10106254	17088382	20085516	9257364	7413645	11033183	1.00:1.23:5.14:1.45:2.46:2.89:1.33:1.07:1.59	17086356	15760051	9234731	1.00:0.92:0.54	96520	Programmed cell death 6-interacting protein OS=Danio rerio OX=7955 GN=pdcd6ip PE=1 SV=1
377	TRUE	B8JLR1|B8JLR1_DANRE	pdcd6ip	2.47	10.28	8	8	Carbamidomethylation	6.95514e+06	8537075	35766848	10106254	17088382	20085516	9257364	7413645	11033183	1.00:1.23:5.14:1.45:2.46:2.89:1.33:1.07:1.59	17086356	15760051	9234731	1.00:0.92:0.54	95771	Programmed cell death 6-interacting protein OS=Danio rerio OX=7955 GN=pdcd6ip PE=1 SV=1
378	TRUE	A0A8M9PEX3|A0A8M9PEX3_DANRE	nsfa	10.49	8.57	8	6		0	1.13213e+06	4.08921e+06	2876489	15503569	7.57345e+06	2.29864e+06	541449	958465	-:64.00:64.00:64.00:64.00:64.00:64.00:64.00:64.00	2610672	8651170	1.26618e+06	1.00:3.31:0.49	82938	Vesicle-fusing ATPase OS=Danio rerio OX=7955 GN=nsfa PE=1 SV=1
378	TRUE	B7ZV62|B7ZV62_DANRE	nsfa	10.49	8.6	8	6		0	1.13213e+06	4.08921e+06	2876489	15503569	7.57345e+06	2.29864e+06	541449	958465	-:64.00:64.00:64.00:64.00:64.00:64.00:64.00:64.00	2610672	8651170	1.26618e+06	1.00:3.31:0.49	82585	Vesicle-fusing ATPase OS=Danio rerio OX=7955 GN=nsfa PE=1 SV=1
379	TRUE	A0A8M9PXL6|A0A8M9PXL6_DANRE	col11a1a	2.25	3.57	8	5		8269076	7779268	78768080	8289521	52604676	12253853	8.11434e+06	7.87211e+06	9568703	1.00:0.94:9.53:1.00:6.36:1.48:0.98:0.95:1.16	31605474	24382684	8518384	1.00:0.77:0.27	172958	Collagen, type XI, alpha 1a isoform X4 OS=Danio rerio OX=7955 GN=col11a1a PE=1 SV=2
379	TRUE	A0A8M9PLW6|A0A8M9PLW6_DANRE	col11a1a	2.25	3.68	8	5		8269076	7779268	78768080	8289521	52604676	12253853	8.11434e+06	7.87211e+06	9568703	1.00:0.94:9.53:1.00:6.36:1.48:0.98:0.95:1.16	31605474	24382684	8518384	1.00:0.77:0.27	166758	Collagen, type XI, alpha 1a isoform X6 OS=Danio rerio OX=7955 GN=col11a1a PE=1 SV=1
379	TRUE	A0A8M2B9U1|A0A8M2B9U1_DANRE	col11a1a	2.25	3.47	8	5		8269076	7779268	78768080	8289521	52604676	12253853	8.11434e+06	7.87211e+06	9568703	1.00:0.94:9.53:1.00:6.36:1.48:0.98:0.95:1.16	31605474	24382684	8518384	1.00:0.77:0.27	177447	Collagen, type XI, alpha 1a isoform X3 OS=Danio rerio OX=7955 GN=col11a1a PE=1 SV=1
379	TRUE	F1QSJ2|F1QSJ2_DANRE	col11a1a	2.25	3.42	8	5		8269076	7779268	78768080	8289521	52604676	12253853	8.11434e+06	7.87211e+06	9568703	1.00:0.94:9.53:1.00:6.36:1.48:0.98:0.95:1.16	31605474	24382684	8518384	1.00:0.77:0.27	180667	Collagen, type XI, alpha 1a OS=Danio rerio OX=7955 GN=col11a1a PE=1 SV=2
379	TRUE	A0A8M2BA28|A0A8M2BA28_DANRE	col11a1a	2.25	3.42	8	5		8269076	7779268	78768080	8289521	52604676	12253853	8.11434e+06	7.87211e+06	9568703	1.00:0.94:9.53:1.00:6.36:1.48:0.98:0.95:1.16	31605474	24382684	8518384	1.00:0.77:0.27	180738	Collagen, type XI, alpha 1a isoform X1 OS=Danio rerio OX=7955 GN=col11a1a PE=1 SV=1
379	TRUE	A0A8M2B9X3|A0A8M2B9X3_DANRE	col11a1a	2.25	3.62	8	5		8269076	7779268	78768080	8289521	52604676	12253853	8.11434e+06	7.87211e+06	9568703	1.00:0.94:9.53:1.00:6.36:1.48:0.98:0.95:1.16	31605474	24382684	8518384	1.00:0.77:0.27	170050	Collagen, type XI, alpha 1a isoform X5 OS=Danio rerio OX=7955 GN=col11a1a PE=1 SV=1
379	TRUE	A2RUX5|A2RUX5_DANRE	col11a1a	2.25	3.57	8	5		8269076	7779268	78768080	8289521	52604676	12253853	8.11434e+06	7.87211e+06	9568703	1.00:0.94:9.53:1.00:6.36:1.48:0.98:0.95:1.16	31605474	24382684	8518384	1.00:0.77:0.27	172887	Collagen, type XI, alpha 1a OS=Danio rerio OX=7955 GN=col11a1a PE=1 SV=1
380	TRUE	A0AB32TZG3|A0AB32TZG3_DANRE	rps4x	2.77	22.42	8	8		47113388	14151968	147902352	38874200	175437696	128137640	78475728	19543356	50150284	1.00:0.30:3.14:0.83:3.72:2.72:1.67:0.41:1.06	69722568	114149848	49389788	1.00:1.64:0.71	31835	40S ribosomal protein S4 OS=Danio rerio OX=7955 GN=rps4x PE=1 SV=1
381	TRUE	A1E267|A1E267_DANRE	ywhag1	10.92	21.46	8	3		9877664	0	1.57474e+06	16801406	25054966	38133612	12020323	14730917	31915842	1.00:0.00:0.16:1.70:2.54:3.86:1.22:1.49:3.23	5.7262e+06	26663328	19555694	1.00:4.66:3.42	28235	14-3-3 gamma 1 OS=Danio rerio OX=7955 GN=ywhag1 PE=2 SV=1
381	TRUE	E7F354|E7F354_DANRE	ywhag2	10.92	21.46	8	3		9877664	0	1.57474e+06	16801406	25054966	38133612	12020323	14730917	31915842	1.00:0.00:0.16:1.70:2.54:3.86:1.22:1.49:3.23	5.7262e+06	26663328	19555694	1.00:4.66:3.42	28308	14-3-3 protein gamma-1 OS=Danio rerio OX=7955 GN=ywhag2 PE=1 SV=1
382	TRUE	A0A8M1PAV5|A0A8M1PAV5_DANRE	cat	4.75	17.87	8	8	Carbamidomethylation	12465142	4144902	35628232	9288984	21246520	25734166	8645292	3.4103e+06	8726702	1.00:0.33:2.86:0.75:1.70:2.06:0.69:0.27:0.70	17412758	18756556	6.92743e+06	1.00:1.08:0.40	59702	Catalase OS=Danio rerio OX=7955 GN=cat PE=1 SV=1
383	TRUE	Q08BF1|Q08BF1_DANRE	ces2a	4.23	9.01	8	4	Carbamidomethylation	9857389	15702244	0	5920982	130535504	54781136	6695194	10997158	13386931	1.00:1.59:0.00:0.60:13.24:5.56:0.68:1.12:1.36	12779816	63745872	10359761	1.00:4.99:0.81	60605	Carboxylic ester hydrolase OS=Danio rerio OX=7955 GN=ces2a PE=1 SV=1
384	FALSE	A0A8M2BBW1|A0A8M2BBW1_DANRE	impdh1b	16.12	7.96	7	5	Carbamidomethylation	12035099	12850241	16883998	16988628	23172868	33975532	13553485	9807632	10979736	1.00:1.07:1.40:1.41:1.93:2.82:1.13:0.81:0.91	13923113	24712342	11446951	1.00:1.77:0.82	62859	Inosine-5'-monophosphate dehydrogenase OS=Danio rerio OX=7955 GN=impdh1b PE=1 SV=1
384	FALSE	A0A8M2BC24|A0A8M2BC24_DANRE	impdh1b	16.12	7.63	7	5	Carbamidomethylation	12035099	12850241	16883998	16988628	23172868	33975532	13553485	9807632	10979736	1.00:1.07:1.40:1.41:1.93:2.82:1.13:0.81:0.91	13923113	24712342	11446951	1.00:1.77:0.82	65628	Inosine-5'-monophosphate dehydrogenase OS=Danio rerio OX=7955 GN=impdh1b PE=1 SV=1
384	FALSE	A0AB32T7E0|A0AB32T7E0_DANRE	impdh1a	16.12	8.61	7	5	Carbamidomethylation	12035099	12850241	16883998	16988628	23172868	33975532	13553485	9807632	10979736	1.00:1.07:1.40:1.41:1.93:2.82:1.13:0.81:0.91	13923113	24712342	11446951	1.00:1.77:0.82	57944	Inosine-5'-monophosphate dehydrogenase OS=Danio rerio OX=7955 GN=impdh1a PE=1 SV=1
384	TRUE	A0A8M2B5Y5|A0A8M2B5Y5_DANRE	impdh1a	9.63	9.78	8	6	Carbamidomethylation	12918431	12544536	19763946	12764484	27890642	42437280	13542457	7038539	10970802	1.00:0.97:1.53:0.99:2.16:3.29:1.05:0.54:0.85	15075638	27697468	10517266	1.00:1.84:0.70	67802	Inosine-5'-monophosphate dehydrogenase OS=Danio rerio OX=7955 GN=impdh1a PE=1 SV=1
384	FALSE	A0A8M2B5K3|A0A8M2B5K3_DANRE	impdh1a	16.12	7.74	7	5	Carbamidomethylation	12035099	12850241	16883998	16988628	23172868	33975532	13553485	9807632	10979736	1.00:1.07:1.40:1.41:1.93:2.82:1.13:0.81:0.91	13923113	24712342	11446951	1.00:1.77:0.82	64791	Inosine-5'-monophosphate dehydrogenase OS=Danio rerio OX=7955 GN=impdh1a PE=1 SV=1
384	FALSE	Q5RGV0|Q5RGV0_DANRE	impdh1b	16.12	8.53	7	5	Carbamidomethylation	12035099	12850241	16883998	16988628	23172868	33975532	13553485	9807632	10979736	1.00:1.07:1.40:1.41:1.93:2.82:1.13:0.81:0.91	13923113	24712342	11446951	1.00:1.77:0.82	58410	Inosine-5'-monophosphate dehydrogenase OS=Danio rerio OX=7955 GN=impdh1b PE=1 SV=1
384	TRUE	B2GRR5|B2GRR5_DANRE	impdh1a	9.63	11.21	8	6	Carbamidomethylation	12918431	12544536	19763946	12764484	27890642	42437280	13542457	7038539	10970802	1.00:0.97:1.53:0.99:2.16:3.29:1.05:0.54:0.85	15075638	27697468	10517266	1.00:1.84:0.70	58693	Inosine-5'-monophosphate dehydrogenase OS=Danio rerio OX=7955 GN=impdh1a PE=2 SV=1
385	TRUE	Q6ZM50|Q6ZM50_DANRE	capza1b	4.46	34.97	8	6	Carbamidomethylation	7.18068e+06	6.33788e+06	18350498	7002214	16047772	14273119	7697668	5103017	7542830	1.00:0.88:2.56:0.98:2.23:1.99:1.07:0.71:1.05	10623020	12441035	6.78117e+06	1.00:1.17:0.64	32727	F-actin-capping protein subunit alpha OS=Danio rerio OX=7955 GN=capza1b PE=1 SV=2
386	TRUE	Q803E5|Q803E5_DANRE	etf1b	1.44	20.81	8	8	Carbamidomethylation	7.83768e+06	9342968	37533908	8684723	15501573	14586039	11080748	8684366	9797529	1.00:1.19:4.79:1.11:1.98:1.86:1.41:1.11:1.25	18238184	12924112	9854214	1.00:0.71:0.54	49612	Eukaryotic peptide chain release factor subunit 1 OS=Danio rerio OX=7955 GN=etf1b PE=1 SV=1
386	FALSE	A8KB65|A8KB65_DANRE	etf1a	2.46	9.53	4	4	Carbamidomethylation	8528443	8977531	40954268	9285102	11118068	15537545	9482940	7.31181e+06	10188994	1.00:1.05:4.80:1.09:1.30:1.82:1.11:0.86:1.19	19486748	11980238	8994580	1.00:0.61:0.46	50823	Eukaryotic peptide chain release factor subunit 1 OS=Danio rerio OX=7955 GN=etf1a PE=2 SV=1
387	TRUE	Q6NWC1|Q6NWC1_DANRE	vdac1	5.87	40.28	8	8		14488332	12080795	3707226	13773549	0	33236808	14993940	16338407	14828870	1.00:0.83:0.26:0.95:0.00:2.29:1.03:1.13:1.02	10092118	23505178	15387072	1.00:2.33:1.52	30626	Non-selective voltage-gated ion channel VDAC1 OS=Danio rerio OX=7955 GN=vdac1 PE=1 SV=1
388	TRUE	I3ISA6|I3ISA6_DANRE	eppk1	6.64	1.9	8	8		21807560	25591274	53363244	15997081	33993968	30300596	19707880	4.57929e+06	19776264	1.00:1.17:2.45:0.73:1.56:1.39:0.90:0.21:0.91	33587360	26763882	14687810	1.00:0.80:0.44	611719	Epiplakin OS=Danio rerio OX=7955 GN=eppk1 PE=1 SV=1
389	TRUE	A0A8M3B0U8|A0A8M3B0U8_DANRE	cnp	2.88	26.42	8	8	Carbamidomethylation	8.28216e+06	11624028	50932500	7.61375e+06	50691896	30465834	9597296	6679060	15780657	1.00:1.40:6.15:0.92:6.12:3.68:1.16:0.81:1.91	23612896	29590492	10685671	1.00:1.25:0.45	46520	2',3'-cyclic-nucleotide 3'-phosphodiesterase OS=Danio rerio OX=7955 GN=cnp PE=1 SV=1
390	TRUE	Q8QHA6|Q8QHA6_DANRE	atp6v1b2	11.91	8.06	8	4	Carbamidomethylation	4.30788e+06	3231297	10450523	10599639	12845760	19792878	7506490	3.15966e+06	5311674	1.00:0.75:2.43:2.46:2.98:4.59:1.74:0.73:1.23	5996566	14412759	5.32594e+06	1.00:2.40:0.89	56525	Vacuolar proton pump subunit B OS=Danio rerio OX=7955 GN=atp6v1b2 PE=1 SV=1
391	TRUE	Q6PFT0|Q6PFT0_DANRE	flot2b	4.08	2.34	8	1		0	0	3.76848e+06	1.18956e+06	0	0	712316	2.70902e+06	0	-:-:64.00:64.00:-:-:64.00:64.00:-	3.76848e+06	1.18956e+06	1.71067e+06	1.00:0.32:0.45	46969	Flotillin OS=Danio rerio OX=7955 GN=flot2b PE=1 SV=1
392	TRUE	A0AB13A7B5|A0AB13A7B5_DANRE	mdh1ab	6.29	16.67	8	4	Carbamidomethylation	9867043	12924063	33963968	15964324	33575992	27427248	13682604	9617971	13393807	1.00:1.31:3.44:1.62:3.40:2.78:1.39:0.97:1.36	18918358	25655854	12231461	1.00:1.36:0.65	31480	Malate dehydrogenase OS=Danio rerio OX=7955 GN=mdh1ab PE=1 SV=1
392	TRUE	A0AB13A3G5|A0AB13A3G5_DANRE	mdh1ab	6.29	14.41	8	4	Carbamidomethylation	9867043	12924063	33963968	15964324	33575992	27427248	13682604	9617971	13393807	1.00:1.31:3.44:1.62:3.40:2.78:1.39:0.97:1.36	18918358	25655854	12231461	1.00:1.36:0.65	36220	Malate dehydrogenase OS=Danio rerio OX=7955 GN=mdh1ab PE=1 SV=1
392	TRUE	Q7ZSY2|Q7ZSY2_DANRE	mdh1ab	6.29	14.41	8	4	Carbamidomethylation	9867043	12924063	33963968	15964324	33575992	27427248	13682604	9617971	13393807	1.00:1.31:3.44:1.62:3.40:2.78:1.39:0.97:1.36	18918358	25655854	12231461	1.00:1.36:0.65	36220	Malate dehydrogenase OS=Danio rerio OX=7955 GN=mdh1ab PE=1 SV=1
393	TRUE	Q7ZWF5|Q7ZWF5_DANRE	got2b	2.73	20.33	8	8	Carbamidomethylation	20846788	19153096	76066576	20619536	36624696	41102768	24430616	18168350	19606510	1.00:0.92:3.65:0.99:1.76:1.97:1.17:0.87:0.94	38688820	32782334	20735158	1.00:0.85:0.54	47463	Aspartate aminotransferase OS=Danio rerio OX=7955 GN=got2b PE=1 SV=1
394	TRUE	Q804H2|Q804H2_DANRE	anxa1a	7.07	24.71	8	8	Carbamidomethylation	10111204	9881969	23248058	8648609	6.70289e+06	13020109	7840110	6434241	7.99547e+06	1.00:0.98:2.30:0.86:0.66:1.29:0.78:0.64:0.79	14413744	9457202	7423274	1.00:0.66:0.52	37754	Annexin OS=Danio rerio OX=7955 GN=anxa1a PE=1 SV=1
395	TRUE	E3NZ06|E3NZ06_DANRE	aldh1l1	6.89	8.75	8	6	Carbamidomethylation	5.39942e+06	4.85975e+06	13402211	4739974	12818959	20078360	6.63033e+06	1.85301e+06	3.93204e+06	1.00:0.90:2.48:0.88:2.37:3.72:1.23:0.34:0.73	7.88713e+06	12545764	4.13846e+06	1.00:1.59:0.52	100155	10-formyltetrahydrofolate dehydrogenase OS=Danio rerio OX=7955 GN=aldh1l1 PE=1 SV=1
396	TRUE	Q6NV07|Q6NV07_DANRE	mcm5	0.02	15.08	8	8	Carbamidomethylation	9845865	7013857	46193748	7500987	21270836	17206416	14934895	10567442	18982404	1.00:0.71:4.69:0.76:2.16:1.75:1.52:1.07:1.93	21017824	15326080	14828247	1.00:0.73:0.71	81772	DNA replication licensing factor MCM5 OS=Danio rerio OX=7955 GN=mcm5 PE=1 SV=1
397	TRUE	B0S730|B0S730_DANRE	slc25a6	1.48	2.68	8	1		0	474254	27936618	0	34826844	10850168	19638776	683661	0	-:64.00:64.00:-:64.00:64.00:64.00:64.00:-	14205436	22838506	10161218	1.00:1.61:0.72	32764	ADP/ATP translocase OS=Danio rerio OX=7955 GN=slc25a6 PE=1 SV=1
398	TRUE	Q803W0|Q803W0_DANRE	ddx39ab	3.57	6.09	8	2	Carbamidomethylation	4513942	6713914	1.52738e+06	8364705	4559042	0	8652264	4.43624e+06	7186305	1.00:1.49:0.34:1.85:1.01:0.00:1.92:0.98:1.59	4251744	6.46187e+06	6.75827e+06	1.00:1.52:1.59	48947	RNA helicase OS=Danio rerio OX=7955 GN=ddx39ab PE=1 SV=1
399	TRUE	Q6PC13|Q6PC13_DANRE	phb2a	2.28	7.28	8	2		4253119	4.35165e+06	9568165	3.02289e+06	0	9771128	4229932	4447680	2778868	1.00:1.02:2.25:0.71:0.00:2.30:0.99:1.05:0.65	6057644	6397011	3.81883e+06	1.00:1.06:0.63	33358	Prohibitin OS=Danio rerio OX=7955 GN=phb2a PE=1 SV=1
400	TRUE	Q6GTE7|Q6GTE7_DANRE	ran	3.12	35.35	8	8	Carbamidomethylation	35896160	41908208	190518096	30661602	81734296	44129144	41487828	21406684	43037572	1.00:1.17:5.31:0.85:2.28:1.23:1.16:0.60:1.20	89440824	52175016	35310696	1.00:0.58:0.39	24460	GTP-binding nuclear protein Ran OS=Danio rerio OX=7955 GN=ran PE=2 SV=1
401	FALSE	A0AB32TRZ6|A0AB32TRZ6_DANRE	LOC137491493	8.25	16.03	2	2		20397274	26735562	54421040	15596866	30608618	38134796	12936712	2.0761e+06	18830948	1.00:1.31:2.67:0.76:1.50:1.87:0.63:0.10:0.92	33851292	28113426	11281252	1.00:0.83:0.33	16778	T-complex protein 1 subunit beta-like OS=Danio rerio OX=7955 GN=LOC137491493 PE=3 SV=1
401	TRUE	Q6PBW6|Q6PBW6_DANRE	cct2	6.06	16.07	8	8	Carbamidomethylation	39960100	41328344	89404384	28168052	59134644	29598330	32240608	8.341e+06	36429100	1.00:1.03:2.24:0.70:1.48:0.74:0.81:0.21:0.91	56897608	38967008	25670238	1.00:0.68:0.45	57762	T-complex protein 1 subunit beta OS=Danio rerio OX=7955 GN=cct2 PE=1 SV=1
402	TRUE	F6P9S6|F6P9S6_DANRE	si:ch211-243g18.2	6.86	16.82	8	6		8986075	2.05348e+06	14269979	8708449	29048894	23588364	6605819	2933669	0	1.00:0.23:1.59:0.97:3.23:2.62:0.74:0.33:0.00	8436511	20448568	4769744	1.00:2.42:0.57	48572	Si:ch211-243g18.2 OS=Danio rerio OX=7955 GN=si:ch211-243g18.2 PE=1 SV=1
403	FALSE	Q6P0S2|Q6P0S2_DANRE	vdac3	2.32	28.62	7	6		10140297	15551539	70108280	17066016	22676246	23350978	20621606	7912390	13712463	1.00:1.53:6.91:1.68:2.24:2.30:2.03:0.78:1.35	31933372	21031080	14082153	1.00:0.66:0.44	30084	Non-selective voltage-gated ion channel VDAC3 OS=Danio rerio OX=7955 GN=vdac3 PE=1 SV=1
403	TRUE	B0R197|B0R197_DANRE	vdac3	1.93	31.45	8	7		10138823	14958660	70147600	16967414	22688964	22329948	21886040	8134831	13710470	1.00:1.48:6.92:1.67:2.24:2.20:2.16:0.80:1.35	31748360	20662108	14577114	1.00:0.65:0.46	33943	Non-selective voltage-gated ion channel VDAC3 OS=Danio rerio OX=7955 GN=vdac3 PE=3 SV=1
403	TRUE	A0A8M2BEA1|A0A8M2BEA1_DANRE	vdac3	1.93	32.47	8	7		10138823	14958660	70147600	16967414	22688964	22329948	21886040	8134831	13710470	1.00:1.48:6.92:1.67:2.24:2.20:2.16:0.80:1.35	31748360	20662108	14577114	1.00:0.65:0.46	32853	Non-selective voltage-gated ion channel VDAC3 OS=Danio rerio OX=7955 GN=vdac3 PE=1 SV=1
404	FALSE	A0A8M6Z082|A0A8M6Z082_DANRE	tpm4b	65.06	4.58	6	1		0	0	0	2.49497e+06	0	9478188	0	0	0	-:-:-:64.00:-:64.00:-:-:-	0	5.98658e+06	0	-:64.00:-	32660	Tropomyosin 4b isoform X2 OS=Danio rerio OX=7955 GN=tpm4b PE=1 SV=1
404	TRUE	A0A1L6UW65|A0A1L6UW65_DANRE	tpm4b	65.06	4.58	7	1		0	0	0	2.49497e+06	0	9478188	0	0	0	-:-:-:64.00:-:64.00:-:-:-	0	5.98658e+06	0	-:64.00:-	32688	Tropomyosin alpha-1 chain OS=Danio rerio OX=7955 GN=tpm4b PE=2 SV=1
405	FALSE	A0AB32TYZ0|A0AB32TYZ0_DANRE	LOC137496115	1.2	9.2	2	2		5053722	5.67143e+06	3.73764e+06	4471864	10001210	4.5011e+06	7190983	4074139	5.09206e+06	1.00:1.12:0.74:0.88:1.98:0.89:1.42:0.81:1.01	4820933	6324726	5452393	1.00:1.31:1.13	29262	FACT complex subunit OS=Danio rerio OX=7955 GN=LOC137496115 PE=3 SV=1
405	TRUE	A5A4L9|A5A4L9_DANRE	supt16h	1.14	8.52	8	8		11183291	11807001	7666145	6277550	13715883	10635279	9997793	7974622	7857420	1.00:1.06:0.69:0.56:1.23:0.95:0.89:0.71:0.70	10218812	10209571	8609945	1.00:1.00:0.84	118184	FACT complex subunit OS=Danio rerio OX=7955 GN=supt16h PE=1 SV=1
406	TRUE	Q5BLF6|Q5BLF6_DANRE	hbbe3	4	59.86	8	8	Carbamidomethylation	12366007	25597950	44459192	19378354	83514696	86837152	47364524	26442138	31265254	1.00:2.07:3.60:1.57:6.75:7.02:3.83:2.14:2.53	27474384	63243400	35023972	1.00:2.30:1.27	16601	Hemoglobin beta embryonic-3 OS=Danio rerio OX=7955 GN=hbbe3 PE=1 SV=1
407	TRUE	Q6DGE2|Q6DGE2_DANRE	pcca	0.06	13.26	8	8		8698563	11519323	36072560	11568713	11523361	27961086	13627774	16523524	13541450	1.00:1.32:4.15:1.33:1.32:3.21:1.57:1.90:1.56	18763482	17017720	14564249	1.00:0.91:0.78	77815	Propionyl-CoA carboxylase alpha chain, mitochondrial OS=Danio rerio OX=7955 GN=pcca PE=1 SV=1
408	TRUE	A0AB13A8A7|A0AB13A8A7_DANRE	gars1	2.45	11.08	8	8	Carbamidomethylation	14936602	8868734	65889372	14651031	23584390	29787962	12845126	10117308	15845736	1.00:0.59:4.41:0.98:1.58:1.99:0.86:0.68:1.06	29898236	22674460	12936057	1.00:0.76:0.43	84713	Glycine--tRNA ligase OS=Danio rerio OX=7955 GN=gars1 PE=1 SV=1
409	TRUE	Q6PBI0|Q6PBI0_DANRE	sucla2	1.15	20.39	8	8	Carbamidomethylation	8333945	11423786	39108956	13974903	25824330	12916643	12498954	11098422	13459586	1.00:1.37:4.69:1.68:3.10:1.55:1.50:1.33:1.62	19622228	17571958	12352321	1.00:0.90:0.63	50031	Succinate--CoA ligase [ADP-forming] subunit beta, mitochondrial OS=Danio rerio OX=7955 GN=sucla2 PE=1 SV=1
410	TRUE	Q6DHT2|Q6DHT2_DANRE	eef1a2	3.75	2.16	8	1		16098195	7244147	38022616	18048966	33418356	23239062	11451443	1.07056e+06	27836264	1.00:0.45:2.36:1.12:2.08:1.44:0.71:0.07:1.73	20454986	24902128	13452757	1.00:1.22:0.66	50659	Elongation factor 1-alpha OS=Danio rerio OX=7955 GN=eef1a2 PE=1 SV=1
411	TRUE	Q7ZU69|Q7ZU69_DANRE	psmd13	6.43	21.16	8	8	Carbamidomethylation	12742516	6.955e+06	49899972	16580637	34633440	45933516	13421185	4.90348e+06	12081064	1.00:0.55:3.92:1.30:2.72:3.60:1.05:0.38:0.95	23199164	32382532	10135244	1.00:1.40:0.44	43136	26S proteasome non-ATPase regulatory subunit 13 OS=Danio rerio OX=7955 GN=psmd13 PE=1 SV=1
412	TRUE	Q6TNV0|Q6TNV0_DANRE	cox4i1	4.56	46.15	8	8		33674520	34073116	144973392	50922704	48029836	54396140	38011844	16717965	36584012	1.00:1.01:4.31:1.51:1.43:1.62:1.13:0.50:1.09	70907008	51116228	30437940	1.00:0.72:0.43	19385	Cytochrome c oxidase subunit 4 OS=Danio rerio OX=7955 GN=cox4i1 PE=1 SV=1
413	FALSE	A0A8M2B9V9|A0A8M2B9V9_DANRE	prr35	5.55	1.1	1	1		59474768	41544688	146794128	49205340	51017180	85643248	42206316	4548340	52462248	1.00:0.70:2.47:0.83:0.86:1.44:0.71:0.08:0.88	82604528	61955256	33072302	1.00:0.75:0.40	70434	Proline-rich protein 35 OS=Danio rerio OX=7955 GN=prr35 PE=4 SV=1
413	FALSE	A0A8M9PVT7|A0A8M9PVT7_DANRE	LOC103910031	2.34	15.97	3	3		11639527	23883198	84838224	21685932	23059978	36647540	30755782	6221562	18820366	1.00:2.05:7.29:1.86:1.98:3.15:2.64:0.53:1.62	40120316	27131150	18599236	1.00:0.68:0.46	16372	Large ribosomal subunit protein eL6 OS=Danio rerio OX=7955 GN=LOC103910031 PE=4 SV=2
413	TRUE	Q567N5|Q567N5_DANRE	rpl6	3.83	25.66	8	8	Carbamidomethylation	43672468	57140688	192644608	42611960	59183924	101261240	59641096	16130050	51859344	1.00:1.31:4.41:0.98:1.36:2.32:1.37:0.37:1.19	97819256	67685712	42543496	1.00:0.69:0.43	30541	Large ribosomal subunit protein eL6 OS=Danio rerio OX=7955 GN=rpl6 PE=1 SV=1
413	FALSE	A0A8M9Q444|A0A8M9Q444_DANRE	prr35	5.55	1.1	1	1		59474768	41544688	146794128	49205340	51017180	85643248	42206316	4548340	52462248	1.00:0.70:2.47:0.83:0.86:1.44:0.71:0.08:0.88	82604528	61955256	33072302	1.00:0.75:0.40	70378	Proline-rich protein 35 OS=Danio rerio OX=7955 GN=prr35 PE=4 SV=1
414	FALSE	A0A8M9PXB1|A0A8M9PXB1_DANRE	vim	2.88	11.27	7	4		14060253	10979064	28782972	15529161	7.57643e+06	20941742	11088055	7659612	13671743	1.00:0.78:2.05:1.10:0.54:1.49:0.79:0.54:0.97	17940764	14682443	10806470	1.00:0.82:0.60	48160	Vimentin isoform X1 OS=Danio rerio OX=7955 GN=vim PE=1 SV=1
414	TRUE	Q9YHX5|Q9YHX5_DANRE	vim	2.88	13.63	8	5		14060253	10979064	28782972	15529161	7.57643e+06	20941742	11088055	7659612	13671743	1.00:0.78:2.05:1.10:0.54:1.49:0.79:0.54:0.97	17940764	14682443	10806470	1.00:0.82:0.60	52508	Vimentin OS=Danio rerio OX=7955 GN=vim PE=1 SV=1
415	TRUE	F1QEY8|F1QEY8_DANRE	phgdh	0.7	18.37	8	8	Carbamidomethylation	19423478	6.25253e+06	55580040	9310522	53423296	28693420	20571332	7797107	25685844	1.00:0.32:2.86:0.48:2.75:1.48:1.06:0.40:1.32	27085350	30475746	18018094	1.00:1.13:0.67	55612	D-3-phosphoglycerate dehydrogenase OS=Danio rerio OX=7955 GN=phgdh PE=1 SV=1
416	TRUE	Q7ZUB0|Q7ZUB0_DANRE	myl13	21.15	26.34	7	4	Carbamidomethylation	3.79909e+06	3.99511e+06	0	20186300	0	49048332	29949062	20759836	19308300	1.00:1.05:0.00:5.31:0.00:12.91:7.88:5.46:5.08	3897100	34617316	23339066	1.00:8.88:5.99	20885	Atrial myosin light chain OS=Danio rerio OX=7955 GN=myl13 PE=1 SV=1
417	TRUE	A0A8M1PHT1|A0A8M1PHT1_DANRE	ppiaa	14.29	8.54	8	1		655464	13198922	14612013	12454155	0	0	0	0	0	1.00:20.14:22.29:19.00:0.00:0.00:0.00:0.00:0.00	9488800	12454155	0	1.00:1.31:0.00	17404	Peptidyl-prolyl cis-trans isomerase OS=Danio rerio OX=7955 GN=ppiaa PE=1 SV=1
418	TRUE	A0AB32T8L3|A0AB32T8L3_DANRE	col11a2	6.31	4.22	7	6	Carbamidomethylation	2.32383e+06	1.65933e+06	27920252	4536048	60800520	33439912	3.81565e+06	5373533	1.952e+06	1.00:0.71:12.01:1.95:26.16:14.39:1.64:2.31:0.84	10634468	32925494	3.71373e+06	1.00:3.10:0.35	194010	Collagen alpha-2(XI) chain isoform X4 OS=Danio rerio OX=7955 GN=col11a2 PE=1 SV=1
418	TRUE	A0AB32T5T9|A0AB32T5T9_DANRE	col11a2	6.31	4.07	7	6	Carbamidomethylation	2.32383e+06	1.65933e+06	27920252	4536048	60800520	33439912	3.81565e+06	5373533	1.952e+06	1.00:0.71:12.01:1.95:26.16:14.39:1.64:2.31:0.84	10634468	32925494	3.71373e+06	1.00:3.10:0.35	202155	Collagen alpha-2(XI) chain isoform X3 OS=Danio rerio OX=7955 GN=col11a2 PE=1 SV=1
418	TRUE	F1R5X4|F1R5X4_DANRE	col11a2	6.31	4.76	7	6	Carbamidomethylation	2.32383e+06	1.65933e+06	27920252	4536048	60800520	33439912	3.81565e+06	5373533	1.952e+06	1.00:0.71:12.01:1.95:26.16:14.39:1.64:2.31:0.84	10634468	32925494	3.71373e+06	1.00:3.10:0.35	171295	Collagen alpha-2(XI) chain isoform X7 OS=Danio rerio OX=7955 GN=col11a2 PE=1 SV=2
418	TRUE	A0A8M2B5Z5|A0A8M2B5Z5_DANRE	col11a2	6.31	4.06	7	6	Carbamidomethylation	2.32383e+06	1.65933e+06	27920252	4536048	60800520	33439912	3.81565e+06	5373533	1.952e+06	1.00:0.71:12.01:1.95:26.16:14.39:1.64:2.31:0.84	10634468	32925494	3.71373e+06	1.00:3.10:0.35	202517	Collagen alpha-2(XI) chain isoform X1 OS=Danio rerio OX=7955 GN=col11a2 PE=1 SV=1
418	TRUE	A0A8M1NB54|A0A8M1NB54_DANRE	col11a2	6.31	4.84	7	6	Carbamidomethylation	2.32383e+06	1.65933e+06	27920252	4536048	60800520	33439912	3.81565e+06	5373533	1.952e+06	1.00:0.71:12.01:1.95:26.16:14.39:1.64:2.31:0.84	10634468	32925494	3.71373e+06	1.00:3.10:0.35	168788	Collagen alpha-2(XI) chain isoform 1 precursor OS=Danio rerio OX=7955 GN=col11a2 PE=1 SV=1
418	TRUE	A0A8M1P8Y1|A0A8M1P8Y1_DANRE	col11a2	6.31	4.55	7	6	Carbamidomethylation	2.32383e+06	1.65933e+06	27920252	4536048	60800520	33439912	3.81565e+06	5373533	1.952e+06	1.00:0.71:12.01:1.95:26.16:14.39:1.64:2.31:0.84	10634468	32925494	3.71373e+06	1.00:3.10:0.35	180610	Collagen alpha-2(XI) chain isoform 2 precursor OS=Danio rerio OX=7955 GN=col11a2 PE=1 SV=1
418	TRUE	A0A8M2B6B8|A0A8M2B6B8_DANRE	col11a2	6.31	4.65	7	6	Carbamidomethylation	2.32383e+06	1.65933e+06	27920252	4536048	60800520	33439912	3.81565e+06	5373533	1.952e+06	1.00:0.71:12.01:1.95:26.16:14.39:1.64:2.31:0.84	10634468	32925494	3.71373e+06	1.00:3.10:0.35	176134	Collagen alpha-2(XI) chain isoform X6 OS=Danio rerio OX=7955 GN=col11a2 PE=1 SV=1
418	TRUE	A0AB32T5W0|A0AB32T5W0_DANRE	col11a2	6.31	3.98	7	6	Carbamidomethylation	2.32383e+06	1.65933e+06	27920252	4536048	60800520	33439912	3.81565e+06	5373533	1.952e+06	1.00:0.71:12.01:1.95:26.16:14.39:1.64:2.31:0.84	10634468	32925494	3.71373e+06	1.00:3.10:0.35	206994	Collagen alpha-2(XI) chain isoform X1 OS=Danio rerio OX=7955 GN=col11a2 PE=1 SV=1
419	TRUE	Q803A1|Q803A1_DANRE	anxa5b	0	29.97	7	7		10263509	9787334	6.32588e+06	12904869	4.82299e+06	10162907	7280938	8781574	9611961	1.00:0.95:0.62:1.26:0.47:0.99:0.71:0.86:0.94	8792240	9296922	8558158	1.00:1.06:0.97	35061	Annexin OS=Danio rerio OX=7955 GN=anxa5b PE=1 SV=1
420	TRUE	A8KBJ5|A8KBJ5_DANRE	si:ch1073-153i20.2	2.68	30.15	7	7	Oxidation (M)	623307010	591903870	2156327420	991037570	1807248770	884603460	929733820	421604224	862175810	1.00:0.95:3.46:1.59:2.90:1.42:1.49:0.68:1.38	1123846140	1227629950	737837950	1.00:1.09:0.66	15404	Histone H3 OS=Danio rerio OX=7955 GN=si:ch1073-153i20.2 PE=1 SV=1
420	TRUE	Q4QRF5|Q4QRF5_DANRE	h3c13a	2.68	30.15	7	7	Oxidation (M)	623307010	591903870	2156327420	991037570	1807248770	884603460	929733820	421604224	862175810	1.00:0.95:3.46:1.59:2.90:1.42:1.49:0.68:1.38	1123846140	1227629950	737837950	1.00:1.09:0.66	15316	Histone H3 OS=Danio rerio OX=7955 GN=h3c13a PE=2 SV=1
420	TRUE	A0A140LG23|A0A140LG23_DANRE	si:dkey-23a13.21	2.68	30.15	7	7	Oxidation (M)	623307010	591903870	2156327420	991037570	1807248770	884603460	929733820	421604224	862175810	1.00:0.95:3.46:1.59:2.90:1.42:1.49:0.68:1.38	1123846140	1227629950	737837950	1.00:1.09:0.66	15403	Histone H3 OS=Danio rerio OX=7955 GN=si:dkey-23a13.21 PE=3 SV=1
420	TRUE	A0AB32TUN2|A0AB32TUN2_DANRE	LOC137496131	2.68	30.15	7	7	Oxidation (M)	623307010	591903870	2156327420	991037570	1807248770	884603460	929733820	421604224	862175810	1.00:0.95:3.46:1.59:2.90:1.42:1.49:0.68:1.38	1123846140	1227629950	737837950	1.00:1.09:0.66	15388	Histone H3 OS=Danio rerio OX=7955 GN=LOC137496131 PE=3 SV=1
420	TRUE	A8E503|A8E503_DANRE	si:dkey-261m9.16	2.68	30.15	7	7	Oxidation (M)	623307010	591903870	2156327420	991037570	1807248770	884603460	929733820	421604224	862175810	1.00:0.95:3.46:1.59:2.90:1.42:1.49:0.68:1.38	1123846140	1227629950	737837950	1.00:1.09:0.66	15358	Histone H3 OS=Danio rerio OX=7955 GN=si:dkey-261m9.16 PE=2 SV=1
420	FALSE	B2GSF5|B2GSF5_DANRE	h3f3b.1	2.66	25	6	6		623307010	724687680	2156327420	991037570	1474080770	877412350	929733820	425644256	862175810	1.00:1.16:3.46:1.59:2.36:1.41:1.49:0.68:1.38	1168107390	1114176900	739184640	1.00:0.95:0.63	15328	Histone H3 OS=Danio rerio OX=7955 GN=h3f3b.1 PE=2 SV=1
421	TRUE	Q5SPJ4|Q5SPJ4_DANRE	serpina1	5.33	15.85	7	7	Carbamidomethylation	46811808	24337464	211336448	34500828	82766960	86613744	32795918	7.47375e+06	38748424	1.00:0.52:4.51:0.74:1.77:1.85:0.70:0.16:0.83	94161904	67960512	26339366	1.00:0.72:0.28	47654	Alpha-1-antitrypsin precursor OS=Danio rerio OX=7955 GN=serpina1 PE=1 SV=1
421	FALSE	A0A8N7V0N1|A0A8N7V0N1_DANRE	serpina1l	5.33	12.24	6	6	Carbamidomethylation	46811808	24337464	211336448	34500828	82766960	86613744	32795918	7.47375e+06	38748424	1.00:0.52:4.51:0.74:1.77:1.85:0.70:0.16:0.83	94161904	67960512	26339366	1.00:0.72:0.28	48306	Serine (Or cysteine) proteinase inhibitor, clade A (Alpha-1 antiproteinase, antitrypsin), member 1, like precursor OS=Danio rerio OX=7955 GN=serpina1l PE=1 SV=1
422	TRUE	A0AB32TYV7|A0AB32TYV7_DANRE	elavl4	6.46	3.17	7	1		7317752	0	0	7.64467e+06	0	0	7017828	2945676	11539722	1.00:0.00:0.00:1.04:0.00:0.00:0.96:0.40:1.58	7317752	7.64467e+06	7167742	1.00:1.04:0.98	48194	ELAV-like protein OS=Danio rerio OX=7955 GN=elavl4 PE=1 SV=1
422	TRUE	A0AB32TY95|A0AB32TY95_DANRE	elavl4	6.46	3.66	7	1		7317752	0	0	7.64467e+06	0	0	7017828	2945676	11539722	1.00:0.00:0.00:1.04:0.00:0.00:0.96:0.40:1.58	7317752	7.64467e+06	7167742	1.00:1.04:0.98	41978	ELAV-like protein OS=Danio rerio OX=7955 GN=elavl4 PE=1 SV=1
422	TRUE	A0AB32TZW3|A0AB32TZW3_DANRE	elavl4	6.46	3.08	7	1		7317752	0	0	7.64467e+06	0	0	7017828	2945676	11539722	1.00:0.00:0.00:1.04:0.00:0.00:0.96:0.40:1.58	7317752	7.64467e+06	7167742	1.00:1.04:0.98	49682	ELAV-like protein OS=Danio rerio OX=7955 GN=elavl4 PE=1 SV=1
422	TRUE	A0AB32TWH2|A0AB32TWH2_DANRE	elavl4	6.46	3.52	7	1		7317752	0	0	7.64467e+06	0	0	7017828	2945676	11539722	1.00:0.00:0.00:1.04:0.00:0.00:0.96:0.40:1.58	7317752	7.64467e+06	7167742	1.00:1.04:0.98	43829	ELAV-like protein OS=Danio rerio OX=7955 GN=elavl4 PE=1 SV=1
422	TRUE	A0AB32TT42|A0AB32TT42_DANRE	elavl4	6.46	3.41	7	1		7317752	0	0	7.64467e+06	0	0	7017828	2945676	11539722	1.00:0.00:0.00:1.04:0.00:0.00:0.96:0.40:1.58	7317752	7.64467e+06	7167742	1.00:1.04:0.98	45258	ELAV-like protein OS=Danio rerio OX=7955 GN=elavl4 PE=1 SV=1
422	TRUE	A0AB32TU00|A0AB32TU00_DANRE	elavl4	6.46	3.79	7	1		7317752	0	0	7.64467e+06	0	0	7017828	2945676	11539722	1.00:0.00:0.00:1.04:0.00:0.00:0.96:0.40:1.58	7317752	7.64467e+06	7167742	1.00:1.04:0.98	40548	ELAV-like protein OS=Danio rerio OX=7955 GN=elavl4 PE=1 SV=1
422	TRUE	F1QGR7|F1QGR7_DANRE	elavl4	6.46	3.47	7	1		7317752	0	0	7.64467e+06	0	0	7017828	2945676	11539722	1.00:0.00:0.00:1.04:0.00:0.00:0.96:0.40:1.58	7317752	7.64467e+06	7167742	1.00:1.04:0.98	44491	ELAV-like protein OS=Danio rerio OX=7955 GN=elavl4 PE=1 SV=1
422	TRUE	A0AB32TUE3|A0AB32TUE3_DANRE	elavl4	6.46	3.74	7	1		7317752	0	0	7.64467e+06	0	0	7017828	2945676	11539722	1.00:0.00:0.00:1.04:0.00:0.00:0.96:0.40:1.58	7317752	7.64467e+06	7167742	1.00:1.04:0.98	41211	ELAV-like protein OS=Danio rerio OX=7955 GN=elavl4 PE=1 SV=1
423	TRUE	A0A8M2B3A8|A0A8M2B3A8_DANRE	immt	6.91	12.88	7	7		15360030	13787436	42590120	22659348	32165076	25171934	17426530	10555758	13694486	1.00:0.90:2.77:1.48:2.09:1.64:1.13:0.69:0.89	23912528	26665452	13892258	1.00:1.12:0.58	79887	MICOS complex subunit MIC60 OS=Danio rerio OX=7955 GN=immt PE=1 SV=1
423	TRUE	Q6PFS4|Q6PFS4_DANRE	immt	6.91	12.29	7	7		15360030	13787436	42590120	22659348	32165076	25171934	17426530	10555758	13694486	1.00:0.90:2.77:1.48:2.09:1.64:1.13:0.69:0.89	23912528	26665452	13892258	1.00:1.12:0.58	83200	MICOS complex subunit MIC60 OS=Danio rerio OX=7955 GN=immt PE=1 SV=1
424	TRUE	Q6P105|Q6P105_DANRE	elavl3	6.12	3.34	7	1		2.03694e+06	702282	0	2.78712e+06	0	0	3.07805e+06	1.71751e+06	0	1.00:0.34:0.00:1.37:0.00:0.00:1.51:0.84:0.00	1.36961e+06	2.78712e+06	2.39778e+06	1.00:2.03:1.75	39198	ELAV-like protein OS=Danio rerio OX=7955 GN=elavl3 PE=1 SV=1
424	TRUE	A0A8M6YXB4|A0A8M6YXB4_DANRE	elavl3	6.12	3.4	7	1		2.03694e+06	702282	0	2.78712e+06	0	0	3.07805e+06	1.71751e+06	0	1.00:0.34:0.00:1.37:0.00:0.00:1.51:0.84:0.00	1.36961e+06	2.78712e+06	2.39778e+06	1.00:2.03:1.75	38437	ELAV-like protein OS=Danio rerio OX=7955 GN=elavl3 PE=1 SV=1
424	TRUE	A0A8M6YUY6|A0A8M6YUY6_DANRE	elavl3	6.12	3.47	7	1		2.03694e+06	702282	0	2.78712e+06	0	0	3.07805e+06	1.71751e+06	0	1.00:0.34:0.00:1.37:0.00:0.00:1.51:0.84:0.00	1.36961e+06	2.78712e+06	2.39778e+06	1.00:2.03:1.75	37753	ELAV-like protein OS=Danio rerio OX=7955 GN=elavl3 PE=1 SV=1
424	TRUE	A0A8M3AYA7|A0A8M3AYA7_DANRE	elavl3	6.12	3.28	7	1		2.03694e+06	702282	0	2.78712e+06	0	0	3.07805e+06	1.71751e+06	0	1.00:0.34:0.00:1.37:0.00:0.00:1.51:0.84:0.00	1.36961e+06	2.78712e+06	2.39778e+06	1.00:2.03:1.75	39881	ELAV-like protein OS=Danio rerio OX=7955 GN=elavl3 PE=1 SV=1
425	TRUE	A0A8M1P554|A0A8M1P554_DANRE	apex1	1.56	23.62	7	7	Carbamidomethylation	9856449	14273445	49410888	13302058	18447552	31108046	14301816	9316855	18642638	1.00:1.45:5.01:1.35:1.87:3.16:1.45:0.95:1.89	24513594	20952552	14087103	1.00:0.85:0.57	34826	exodeoxyribonuclease III OS=Danio rerio OX=7955 GN=apex1 PE=1 SV=1
425	TRUE	A0A8M1PAH1|A0A8M1PAH1_DANRE	apex1	1.56	21.41	7	7	Carbamidomethylation	9856449	14273445	49410888	13302058	18447552	31108046	14301816	9316855	18642638	1.00:1.45:5.01:1.35:1.87:3.16:1.45:0.95:1.89	24513594	20952552	14087103	1.00:0.85:0.57	38398	exodeoxyribonuclease III OS=Danio rerio OX=7955 GN=apex1 PE=1 SV=1
425	TRUE	A0A0R4IWF9|A0A0R4IWF9_DANRE	apex1	1.56	21.47	7	7	Carbamidomethylation	9856449	14273445	49410888	13302058	18447552	31108046	14301816	9316855	18642638	1.00:1.45:5.01:1.35:1.87:3.16:1.45:0.95:1.89	24513594	20952552	14087103	1.00:0.85:0.57	38327	exodeoxyribonuclease III OS=Danio rerio OX=7955 GN=apex1 PE=1 SV=2
425	TRUE	A0A2R9YJQ0|A0A2R9YJQ0_DANRE	apex1	1.56	23.55	7	7	Carbamidomethylation	9856449	14273445	49410888	13302058	18447552	31108046	14301816	9316855	18642638	1.00:1.45:5.01:1.35:1.87:3.16:1.45:0.95:1.89	24513594	20952552	14087103	1.00:0.85:0.57	34897	exodeoxyribonuclease III OS=Danio rerio OX=7955 GN=apex1 PE=1 SV=1
426	TRUE	A0A8M2BCK7|A0A8M2BCK7_DANRE	nova1	2.7	2.7	7	1		4.18568e+06	6.0235e+06	13085508	1.77067e+06	14961518	21738632	0	553325	8922079	1.00:1.44:3.13:0.42:3.57:5.19:0.00:0.13:2.13	7764895	12823608	4737702	1.00:1.65:0.61	45312	RNA-binding protein Nova-1 isoform X1 OS=Danio rerio OX=7955 GN=nova1 PE=1 SV=1
426	TRUE	Q1LYC7|Q1LYC7_DANRE	nova1	2.7	2.42	7	1		4.18568e+06	6.0235e+06	13085508	1.77067e+06	14961518	21738632	0	553325	8922079	1.00:1.44:3.13:0.42:3.57:5.19:0.00:0.13:2.13	7764895	12823608	4737702	1.00:1.65:0.61	50795	NOVA alternative-splicing regulator 1 OS=Danio rerio OX=7955 GN=nova1 PE=1 SV=1
427	TRUE	A0A0R4I9F5|A0A0R4I9F5_DANRE	ddost	0.67	15.87	7	7	Carbamidomethylation	4.27853e+06	4.77851e+06	16685266	4.64262e+06	5845366	6.7275e+06	6.69222e+06	4636122	6968939	1.00:1.12:3.90:1.09:1.37:1.57:1.56:1.08:1.63	8580768	5738495	6099093	1.00:0.67:0.71	48534	Dolichyl-diphosphooligosaccharide--protein glycosyltransferase 48 kDa subunit OS=Danio rerio OX=7955 GN=ddost PE=3 SV=1
428	TRUE	A9JT29|A9JT29_DANRE	rbm4.1	2.06	17.9	7	5	Carbamidomethylation	8742434	3.956e+06	43980972	8332121	21170106	32049896	8575648	7107412	12224151	1.00:0.45:5.03:0.95:2.42:3.67:0.98:0.81:1.40	18893134	20517374	9302404	1.00:1.09:0.49	46135	RNA binding motif protein 4.1 OS=Danio rerio OX=7955 GN=rbm4.1 PE=1 SV=1
428	FALSE	A0A1D5NSQ1|A0A1D5NSQ1_DANRE	rbm4.1	6.72	18.29	4	2	Carbamidomethylation	2.98452e+06	1.73896e+06	0	3803444	3.54559e+06	0	2.6452e+06	3.08276e+06	2.16326e+06	1.00:0.58:0.00:1.27:1.19:0.00:0.89:1.03:0.72	2.36174e+06	3.67452e+06	2.63041e+06	1.00:1.56:1.11	19468	RNA-binding protein 4.1 OS=Danio rerio OX=7955 GN=rbm4.1 PE=1 SV=1
429	TRUE	F1QEB4|F1QEB4_DANRE	ssrp1a	1.99	10.92	7	7	Carbamidomethylation	9187821	9541944	34438136	9740785	13681067	11090518	13469496	7.90799e+06	9053267	1.00:1.04:3.75:1.06:1.49:1.21:1.47:0.86:0.99	17722634	11504123	10143583	1.00:0.65:0.57	79667	FACT complex subunit SSRP1 OS=Danio rerio OX=7955 GN=ssrp1a PE=1 SV=1
429	FALSE	F6NLJ7|F6NLJ7_DANRE	ssrp1b	7.59	5.12	4	4	Carbamidomethylation	12591920	12287829	27174346	9905229	8437708	3.4704e+06	11800143	4523991	11036171	1.00:0.98:2.16:0.79:0.67:0.28:0.94:0.36:0.88	17351364	7271113	9120102	1.00:0.42:0.53	80407	FACT complex subunit SSRP1 OS=Danio rerio OX=7955 GN=ssrp1b PE=3 SV=1
430	TRUE	E7F8M1|E7F8M1_DANRE	crybb1l1	14.49	17.35	7	4	Carbamidomethylation	16859794	17435756	50394044	75727936	87444328	198029632	41135684	15704508	41527336	1.00:1.03:2.99:4.49:5.19:11.75:2.44:0.93:2.46	28229864	120400632	32789176	1.00:4.27:1.16	25568	Beta-crystallin B1 OS=Danio rerio OX=7955 GN=crybb1l1 PE=1 SV=2
431	TRUE	Q8UVG7|Q8UVG7_DANRE	fabp3	7.76	50.38	7	6		37027440	33386472	125764440	33420104	42715024	26906306	27616146	11250767	27415314	1.00:0.90:3.40:0.90:1.15:0.73:0.75:0.30:0.74	65392784	34347144	22094076	1.00:0.53:0.34	14882	Fatty acid-binding protein 3, muscle and heart OS=Danio rerio OX=7955 GN=fabp3 PE=1 SV=1
432	TRUE	Q6NW56|Q6NW56_DANRE	khdrbs1a	9.16	17.57	7	6		55157348	71991656	0	74054240	161184736	140373312	80875632	83213424	84136808	1.00:1.31:0.00:1.34:2.92:2.54:1.47:1.51:1.53	63574504	125204096	82741952	1.00:1.97:1.30	40321	KH domain-containing, RNA-binding, signal transduction-associated protein 1 OS=Danio rerio OX=7955 GN=khdrbs1a PE=1 SV=1
432	FALSE	A0AB13A8N7|A0AB13A8N7_DANRE	khdrbs1a	8.26	15.89	6	5		50554984	71991656	0	70821280	161184736	140373312	81119920	95107768	83729624	1.00:1.42:0.00:1.40:3.19:2.78:1.60:1.88:1.66	61273320	124126440	86652440	1.00:2.03:1.41	34787	KH domain-containing, RNA-binding, signal transduction-associated protein 1 OS=Danio rerio OX=7955 GN=khdrbs1a PE=1 SV=1
432	FALSE	A0A8M6Z928|A0A8M6Z928_DANRE	khdrbs1a	8.26	17.17	6	5		50554984	71991656	0	70821280	161184736	140373312	81119920	95107768	83729624	1.00:1.42:0.00:1.40:3.19:2.78:1.60:1.88:1.66	61273320	124126440	86652440	1.00:2.03:1.41	32041	KH domain-containing, RNA-binding, signal transduction-associated protein 1 OS=Danio rerio OX=7955 GN=khdrbs1a PE=1 SV=1
432	TRUE	A2CE73|A2CE73_DANRE	khdrbs1a	9.16	17.62	7	6		55157348	71991656	0	74054240	161184736	140373312	80875632	83213424	84136808	1.00:1.31:0.00:1.34:2.92:2.54:1.47:1.51:1.53	63574504	125204096	82741952	1.00:1.97:1.30	40219	KH domain-containing, RNA-binding, signal transduction-associated protein 1 OS=Danio rerio OX=7955 GN=khdrbs1a PE=1 SV=1
433	TRUE	A0A8N7UZX0|A0A8N7UZX0_DANRE	iars1	7.06	5.82	7	7	Carbamidomethylation	6.96518e+06	6.50928e+06	14219295	9147347	23925284	23325110	12408567	11338839	8879225	1.00:0.93:2.04:1.31:3.43:3.35:1.78:1.63:1.27	9231251	18799248	10875544	1.00:2.04:1.18	145203	Isoleucine--tRNA ligase, cytoplasmic OS=Danio rerio OX=7955 GN=iars1 PE=1 SV=1
434	TRUE	A0A0R4IC33|A0A0R4IC33_DANRE	elavl3	9.02	3.07	7	1		5.49532e+06	5.03601e+06	0	6.25832e+06	0	0	10049955	8.0378e+06	10397394	1.00:0.92:0.00:1.14:0.00:0.00:1.83:1.46:1.89	5265663	6.25832e+06	9495050	1.00:1.19:1.80	39126	ELAV-like protein OS=Danio rerio OX=7955 GN=elavl3 PE=1 SV=2
434	TRUE	A0A8M2BBS5|A0A8M2BBS5_DANRE	elavl3	9.02	3.01	7	1		5.49532e+06	5.03601e+06	0	6.25832e+06	0	0	10049955	8.0378e+06	10397394	1.00:0.92:0.00:1.14:0.00:0.00:1.83:1.46:1.89	5265663	6.25832e+06	9495050	1.00:1.19:1.80	39810	ELAV-like protein OS=Danio rerio OX=7955 GN=elavl3 PE=1 SV=1
434	TRUE	A0A8M6Z446|A0A8M6Z446_DANRE	elavl3	9.02	3.12	7	1		5.49532e+06	5.03601e+06	0	6.25832e+06	0	0	10049955	8.0378e+06	10397394	1.00:0.92:0.00:1.14:0.00:0.00:1.83:1.46:1.89	5265663	6.25832e+06	9495050	1.00:1.19:1.80	38366	ELAV-like protein OS=Danio rerio OX=7955 GN=elavl3 PE=1 SV=1
435	TRUE	A0A8M9Q474|A0A8M9Q474_DANRE	usp7	2.91	7.46	7	7	Carbamidomethylation	0	1.31625e+06	11385560	3.36587e+06	12862790	13843846	4.40431e+06	3.17104e+06	4.2398e+06	-:64.00:64.00:64.00:64.00:64.00:64.00:64.00:64.00	6350906	10024169	3.93838e+06	1.00:1.58:0.62	126502	Ubiquitin carboxyl-terminal hydrolase 7 OS=Danio rerio OX=7955 GN=usp7 PE=1 SV=1
435	TRUE	A0A8M3B8A7|A0A8M3B8A7_DANRE	usp7	2.91	7.32	7	7	Carbamidomethylation	0	1.31625e+06	11385560	3.36587e+06	12862790	13843846	4.40431e+06	3.17104e+06	4.2398e+06	-:64.00:64.00:64.00:64.00:64.00:64.00:64.00:64.00	6350906	10024169	3.93838e+06	1.00:1.58:0.62	129002	Ubiquitin carboxyl-terminal hydrolase 7 OS=Danio rerio OX=7955 GN=usp7 PE=1 SV=2
435	TRUE	I3ISS5|I3ISS5_DANRE	usp7	2.91	7.34	7	7	Carbamidomethylation	0	1.31625e+06	11385560	3.36587e+06	12862790	13843846	4.40431e+06	3.17104e+06	4.2398e+06	-:64.00:64.00:64.00:64.00:64.00:64.00:64.00:64.00	6350906	10024169	3.93838e+06	1.00:1.58:0.62	128665	Ubiquitin carboxyl-terminal hydrolase 7 OS=Danio rerio OX=7955 GN=usp7 PE=1 SV=1
435	TRUE	A0A8M3B0Y8|A0A8M3B0Y8_DANRE	usp7	2.91	7.39	7	7	Carbamidomethylation	0	1.31625e+06	11385560	3.36587e+06	12862790	13843846	4.40431e+06	3.17104e+06	4.2398e+06	-:64.00:64.00:64.00:64.00:64.00:64.00:64.00:64.00	6350906	10024169	3.93838e+06	1.00:1.58:0.62	127523	Ubiquitin carboxyl-terminal hydrolase 7 OS=Danio rerio OX=7955 GN=usp7 PE=1 SV=1
435	TRUE	F1QUS9|F1QUS9_DANRE	usp7	2.91	7.3	7	7	Carbamidomethylation	0	1.31625e+06	11385560	3.36587e+06	12862790	13843846	4.40431e+06	3.17104e+06	4.2398e+06	-:64.00:64.00:64.00:64.00:64.00:64.00:64.00:64.00	6350906	10024169	3.93838e+06	1.00:1.58:0.62	129333	Ubiquitin carboxyl-terminal hydrolase 7 OS=Danio rerio OX=7955 GN=usp7 PE=1 SV=1
435	TRUE	A0A8M3AQW7|A0A8M3AQW7_DANRE	usp7	2.91	7.36	7	7	Carbamidomethylation	0	1.31625e+06	11385560	3.36587e+06	12862790	13843846	4.40431e+06	3.17104e+06	4.2398e+06	-:64.00:64.00:64.00:64.00:64.00:64.00:64.00:64.00	6350906	10024169	3.93838e+06	1.00:1.58:0.62	128334	Ubiquitin carboxyl-terminal hydrolase 7 OS=Danio rerio OX=7955 GN=usp7 PE=1 SV=2
436	TRUE	A0AB32U315|A0AB32U315_DANRE	col6a3	6.78	0.7	7	7	Carbamidomethylation	672333	1.43739e+06	5.52526e+06	2.71041e+06	8.24626e+06	4.71727e+06	1.70081e+06	1917379	1.61254e+06	1.00:2.14:8.22:4.03:12.27:7.02:2.53:2.85:2.40	2.54499e+06	5.22465e+06	1.74358e+06	1.00:2.05:0.69	1402535	Collagen alpha-3(VI) chain isoform X2 OS=Danio rerio OX=7955 GN=col6a3 PE=1 SV=1
436	TRUE	A0AB32TMZ5|A0AB32TMZ5_DANRE	col6a3	6.78	0.7	7	7	Carbamidomethylation	672333	1.43739e+06	5.52526e+06	2.71041e+06	8.24626e+06	4.71727e+06	1.70081e+06	1917379	1.61254e+06	1.00:2.14:8.22:4.03:12.27:7.02:2.53:2.85:2.40	2.54499e+06	5.22465e+06	1.74358e+06	1.00:2.05:0.69	1405265	Collagen alpha-3(VI) chain isoform X1 OS=Danio rerio OX=7955 GN=col6a3 PE=1 SV=1
436	TRUE	A0AB32TJA3|A0AB32TJA3_DANRE	col6a3	6.78	0.71	7	7	Carbamidomethylation	672333	1.43739e+06	5.52526e+06	2.71041e+06	8.24626e+06	4.71727e+06	1.70081e+06	1917379	1.61254e+06	1.00:2.14:8.22:4.03:12.27:7.02:2.53:2.85:2.40	2.54499e+06	5.22465e+06	1.74358e+06	1.00:2.05:0.69	1398065	Collagen alpha-3(VI) chain isoform X3 OS=Danio rerio OX=7955 GN=col6a3 PE=1 SV=1
436	TRUE	A0A8M6Z0G5|A0A8M6Z0G5_DANRE	col6a3	6.78	0.71	7	7	Carbamidomethylation	672333	1.43739e+06	5.52526e+06	2.71041e+06	8.24626e+06	4.71727e+06	1.70081e+06	1917379	1.61254e+06	1.00:2.14:8.22:4.03:12.27:7.02:2.53:2.85:2.40	2.54499e+06	5.22465e+06	1.74358e+06	1.00:2.05:0.69	1384859	Collagen alpha-3(VI) chain isoform X5 OS=Danio rerio OX=7955 GN=col6a3 PE=1 SV=2
436	TRUE	A0A8M9Q514|A0A8M9Q514_DANRE	col6a3	6.78	0.71	7	7	Carbamidomethylation	672333	1.43739e+06	5.52526e+06	2.71041e+06	8.24626e+06	4.71727e+06	1.70081e+06	1917379	1.61254e+06	1.00:2.14:8.22:4.03:12.27:7.02:2.53:2.85:2.40	2.54499e+06	5.22465e+06	1.74358e+06	1.00:2.05:0.69	1395334	Collagen alpha-3(VI) chain isoform X4 OS=Danio rerio OX=7955 GN=col6a3 PE=1 SV=2
437	TRUE	Q6NW47|Q6NW47_DANRE	ckap4	2.3	22.33	7	7		9674706	12485747	39408944	8.37307e+06	10968504	14898878	13564766	10735336	15533809	1.00:1.29:4.07:0.87:1.13:1.54:1.40:1.11:1.61	20523132	11413482	13277970	1.00:0.56:0.65	46004	Cytoskeleton-associated protein 4 OS=Danio rerio OX=7955 GN=ckap4 PE=1 SV=1
438	FALSE	A0AB32TN34|A0AB32TN34_DANRE	LOC137487349	12.72	18.83	5	5		18745914	19366040	54716592	22265820	30568540	25544766	13030539	6765022	12623472	1.00:1.03:2.92:1.19:1.63:1.36:0.70:0.36:0.67	30942848	26126376	10806344	1.00:0.84:0.35	25352	Glutathione S-transferase OS=Danio rerio OX=7955 GN=LOC137487349 PE=1 SV=1
438	TRUE	Q6P962|Q6P962_DANRE	gsta.1	12	26.46	7	7		18057578	19222766	56991604	23584932	38771292	33130146	13536577	7.5617e+06	14000666	1.00:1.06:3.16:1.31:2.15:1.83:0.75:0.42:0.78	31423982	31828790	11699648	1.00:1.01:0.37	25249	glutathione transferase OS=Danio rerio OX=7955 GN=gsta.1 PE=2 SV=1
438	FALSE	A0AB12YWX5|A0AB12YWX5_DANRE	gsta.2	12.4	22.87	6	6		18997042	19755420	55816744	22051532	31183162	26058378	13292535	7.05447e+06	13061505	1.00:1.04:2.94:1.16:1.64:1.37:0.70:0.37:0.69	31523068	26431024	11136168	1.00:0.84:0.35	25256	Glutathione S-transferase OS=Danio rerio OX=7955 GN=gsta.2 PE=3 SV=1
438	TRUE	F1R4Z8|F1R4Z8_DANRE	gsta.1	12	26.46	7	7		18057578	19222766	56991604	23584932	38771292	33130146	13536577	7.5617e+06	14000666	1.00:1.06:3.16:1.31:2.15:1.83:0.75:0.42:0.78	31423982	31828790	11699648	1.00:1.01:0.37	25193	glutathione transferase OS=Danio rerio OX=7955 GN=gsta.1 PE=1 SV=1
439	TRUE	A0A8M3AHH2|A0A8M3AHH2_DANRE	si:ch211-212c13.10	10.91	0.84	7	1		0	1.17142e+06	0	4481838	0	15455310	5.69892e+06	5.54116e+06	4.34867e+06	-:64.00:-:64.00:-:64.00:64.00:64.00:64.00	1.17142e+06	9968574	5.19625e+06	1.00:8.51:4.44	159795	Alpha-2-macroglobulin isoform X2 OS=Danio rerio OX=7955 GN=si:ch211-212c13.10 PE=3 SV=1
439	TRUE	A0AB32T6X8|A0AB32T6X8_DANRE	si:ch211-212c13.10	10.91	0.93	7	1		0	1.17142e+06	0	4481838	0	15455310	5.69892e+06	5.54116e+06	4.34867e+06	-:64.00:-:64.00:-:64.00:64.00:64.00:64.00	1.17142e+06	9968574	5.19625e+06	1.00:8.51:4.44	142881	Alpha-2-macroglobulin-P isoform X3 OS=Danio rerio OX=7955 GN=si:ch211-212c13.10 PE=3 SV=1
439	TRUE	A0A8M1QHK3|A0A8M1QHK3_DANRE	si:ch211-212c13.10	10.91	0.84	7	1		0	1.17142e+06	0	4481838	0	15455310	5.69892e+06	5.54116e+06	4.34867e+06	-:64.00:-:64.00:-:64.00:64.00:64.00:64.00	1.17142e+06	9968574	5.19625e+06	1.00:8.51:4.44	159834	Alpha-2-macroglobulin-P isoform X1 OS=Danio rerio OX=7955 GN=si:ch211-212c13.10 PE=3 SV=1
440	TRUE	Q6NXA6|Q6NXA6_DANRE	adh5	0.58	25	7	7	Carbamidomethylation	9915220	4539758	43144992	8564635	19463456	20008982	11524656	11314510	10307524	1.00:0.46:4.35:0.86:1.96:2.02:1.16:1.14:1.04	19199990	16012358	11048897	1.00:0.83:0.58	40032	S-(hydroxymethyl)glutathione dehydrogenase OS=Danio rerio OX=7955 GN=adh5 PE=1 SV=1
442	TRUE	Q804G7|Q804G7_DANRE	anxa4	0.89	27.41	7	7	Carbamidomethylation	7.37115e+06	9244186	33386220	10145783	18566568	19754418	15211170	12899228	7874758	1.00:1.25:4.53:1.38:2.52:2.68:2.06:1.75:1.07	16667184	16155590	11995052	1.00:0.97:0.72	35634	Annexin OS=Danio rerio OX=7955 GN=anxa4 PE=1 SV=1
443	TRUE	A0A0R4IQM9|A0A0R4IQM9_DANRE	stxbp1a	11.29	12.94	7	7	Carbamidomethylation	4.45645e+06	3317221	17290424	9456036	54754024	28612282	5.64269e+06	3.479e+06	5.79124e+06	1.00:0.74:3.88:2.12:12.29:6.42:1.27:0.78:1.30	8354698	30940780	4.97098e+06	1.00:3.70:0.59	68715	Syntaxin-binding protein 1 OS=Danio rerio OX=7955 GN=stxbp1a PE=1 SV=1
443	FALSE	Q4QRD0|Q4QRD0_DANRE	stxbp1a	9.44	11.34	6	6	Carbamidomethylation	4.68794e+06	3.87598e+06	17041730	9704273	43890340	16748018	6409836	4675504	5707946	1.00:0.83:3.64:2.07:9.36:3.57:1.37:1.00:1.22	8535214	23447544	5597762	1.00:2.75:0.66	67129	Syntaxin-binding protein 1 OS=Danio rerio OX=7955 GN=stxbp1a PE=1 SV=1
444	TRUE	A0A8M2BIL8|A0A8M2BIL8_DANRE	elavl1a	3.13	16.18	7	5		21829422	14338678	80960880	12234862	43635728	70775288	19897974	9746923	20072602	1.00:0.66:3.71:0.56:2.00:3.24:0.91:0.45:0.92	39042992	42215292	16572500	1.00:1.08:0.42	37911	ELAV-like protein OS=Danio rerio OX=7955 GN=elavl1a PE=1 SV=1
444	FALSE	A0A8M3AQB0|A0A8M3AQB0_DANRE	elavl1a	3.14	16.19	4	4		21829422	14338678	80960880	12234862	43635728	71194800	19897974	9689489	20072602	1.00:0.66:3.71:0.56:2.00:3.26:0.91:0.44:0.92	39042992	42355128	16553355	1.00:1.08:0.42	23343	ELAV-like protein 1a isoform X2 OS=Danio rerio OX=7955 GN=elavl1a PE=1 SV=1
444	FALSE	Q9PTK5|Q9PTK5_DANRE	elavl1a	3.14	10.49	6	4		21829422	14338678	80960880	12234862	43635728	71194800	19897974	9689489	20072602	1.00:0.66:3.71:0.56:2.00:3.26:0.91:0.44:0.92	39042992	42355128	16553355	1.00:1.08:0.42	35923	ELAV-like protein OS=Danio rerio OX=7955 GN=elavl1a PE=1 SV=1
446	TRUE	B8JI17|B8JI17_DANRE	psap	1.93	17.69	7	7	Carbamidomethylation	35612280	41765220	86074408	14447525	101836952	73811480	34401580	22827440	36895372	1.00:1.17:2.42:0.41:2.86:2.07:0.97:0.64:1.04	54483968	63365320	31374798	1.00:1.16:0.58	57445	Prosaposin OS=Danio rerio OX=7955 GN=psap PE=1 SV=1
446	TRUE	E7FCT1|E7FCT1_DANRE	psap	1.93	17.62	7	7	Carbamidomethylation	35612280	41765220	86074408	14447525	101836952	73811480	34401580	22827440	36895372	1.00:1.17:2.42:0.41:2.86:2.07:0.97:0.64:1.04	54483968	63365320	31374798	1.00:1.16:0.58	57702	Prosaposin OS=Danio rerio OX=7955 GN=psap PE=1 SV=2
447	TRUE	B2GNT1|B2GNT1_DANRE	rpsa	6.19	30.52	7	7	Carbamidomethylation	58494936	41305672	85602728	72776904	77073624	86530712	87233288	75274984	79858144	1.00:0.71:1.46:1.24:1.32:1.48:1.49:1.29:1.37	61801112	78793744	80788808	1.00:1.27:1.31	34012	Small ribosomal subunit protein uS2 OS=Danio rerio OX=7955 GN=rpsa PE=2 SV=1
448	TRUE	Q7ZV76|Q7ZV76_DANRE	etfb	3.8	29.92	7	7	Carbamidomethylation	30882508	20148706	64796924	21589200	37219452	35057364	27878990	14097262	23905992	1.00:0.65:2.10:0.70:1.21:1.14:0.90:0.46:0.77	38609380	31288672	21960748	1.00:0.81:0.57	27525	Electron transfer flavoprotein subunit beta OS=Danio rerio OX=7955 GN=etfb PE=1 SV=1
449	TRUE	B3DH85|B3DH85_DANRE	ncam1a	4.72	9.8	7	7	Carbamidomethylation	5.86428e+06	7121033	20693148	9102308	24935244	11898231	8.37507e+06	5940950	7.40192e+06	1.00:1.21:3.53:1.55:4.25:2.03:1.43:1.01:1.26	11226152	15311928	7239312	1.00:1.36:0.64	92622	NCAM OS=Danio rerio OX=7955 GN=ncam1a PE=1 SV=1
449	FALSE	A0A8M2B8D1|A0A8M2B8D1_DANRE	ncam1a	5.68	6.68	6	6	Carbamidomethylation	6248697	7.34848e+06	19010266	8.14389e+06	23327480	14892909	8666730	6404788	6.26911e+06	1.00:1.18:3.04:1.30:3.73:2.38:1.39:1.02:1.00	10869148	15454760	7113542	1.00:1.42:0.65	108006	Neural cell adhesion molecule 1a isoform X2 OS=Danio rerio OX=7955 GN=ncam1a PE=1 SV=1
449	FALSE	A0AB32TEL3|A0AB32TEL3_DANRE	ncam1a	5.68	9.02	6	6	Carbamidomethylation	6248697	7.34848e+06	19010266	8.14389e+06	23327480	14892909	8666730	6404788	6.26911e+06	1.00:1.18:3.04:1.30:3.73:2.38:1.39:1.02:1.00	10869148	15454760	7113542	1.00:1.42:0.65	81791	Neural cell adhesion molecule 1a isoform X6 OS=Danio rerio OX=7955 GN=ncam1a PE=1 SV=1
449	TRUE	A0A8M2B851|A0A8M2B851_DANRE	ncam1a	4.72	11.44	7	7	Carbamidomethylation	5.86428e+06	7121033	20693148	9102308	24935244	11898231	8.37507e+06	5940950	7.40192e+06	1.00:1.21:3.53:1.55:4.25:2.03:1.43:1.01:1.26	11226152	15311928	7239312	1.00:1.36:0.64	79900	Neural cell adhesion molecule 1a isoform X8 OS=Danio rerio OX=7955 GN=ncam1a PE=1 SV=1
449	FALSE	A0A8M6YUF3|A0A8M6YUF3_DANRE	ncam1a	5.68	9.08	6	6	Carbamidomethylation	6248697	7.34848e+06	19010266	8.14389e+06	23327480	14892909	8666730	6404788	6.26911e+06	1.00:1.18:3.04:1.30:3.73:2.38:1.39:1.02:1.00	10869148	15454760	7113542	1.00:1.42:0.65	81121	Neural cell adhesion molecule 1a isoform X7 OS=Danio rerio OX=7955 GN=ncam1a PE=1 SV=1
449	FALSE	A0AB32TEP5|A0AB32TEP5_DANRE	ncam1a	5.68	6.65	6	6	Carbamidomethylation	6248697	7.34848e+06	19010266	8.14389e+06	23327480	14892909	8666730	6404788	6.26911e+06	1.00:1.18:3.04:1.30:3.73:2.38:1.39:1.02:1.00	10869148	15454760	7113542	1.00:1.42:0.65	108675	Neural cell adhesion molecule 1a isoform X1 OS=Danio rerio OX=7955 GN=ncam1a PE=1 SV=1
449	FALSE	A0AB32TEF7|A0AB32TEF7_DANRE	ncam1a	5.68	7.75	6	6	Carbamidomethylation	6248697	7.34848e+06	19010266	8.14389e+06	23327480	14892909	8666730	6404788	6.26911e+06	1.00:1.18:3.04:1.30:3.73:2.38:1.39:1.02:1.00	10869148	15454760	7113542	1.00:1.42:0.65	94513	Neural cell adhesion molecule 1a isoform X5 OS=Danio rerio OX=7955 GN=ncam1a PE=1 SV=1
449	TRUE	A0AB32TG64|A0AB32TG64_DANRE	ncam1a	4.72	8.34	7	7	Carbamidomethylation	5.86428e+06	7121033	20693148	9102308	24935244	11898231	8.37507e+06	5940950	7.40192e+06	1.00:1.21:3.53:1.55:4.25:2.03:1.43:1.01:1.26	11226152	15311928	7239312	1.00:1.36:0.64	107454	Neural cell adhesion molecule 1a isoform X3 OS=Danio rerio OX=7955 GN=ncam1a PE=1 SV=1
449	TRUE	A0A8M2B824|A0A8M2B824_DANRE	ncam1a	4.72	8.38	7	7	Carbamidomethylation	5.86428e+06	7121033	20693148	9102308	24935244	11898231	8.37507e+06	5940950	7.40192e+06	1.00:1.21:3.53:1.55:4.25:2.03:1.43:1.01:1.26	11226152	15311928	7239312	1.00:1.36:0.64	106784	Neural cell adhesion molecule 1a isoform X4 OS=Danio rerio OX=7955 GN=ncam1a PE=1 SV=1
450	TRUE	Q6NXB9|Q6NXB9_DANRE	pdia7	7.11	17.42	7	7		12304631	9224176	31616432	13763800	24714744	29727236	10919955	3677021	12938476	1.00:0.75:2.57:1.12:2.01:2.42:0.89:0.30:1.05	17715080	22735260	9178484	1.00:1.28:0.52	54675	Protein disulfide-isomerase OS=Danio rerio OX=7955 GN=pdia7 PE=1 SV=1
451	TRUE	Q6DRD1|Q6DRD1_DANRE	atp5po	2.3	44.5	7	7	Carbamidomethylation	4747540	8.27622e+06	39814304	12237671	19928466	22672144	9573614	10920483	9810969	1.00:1.74:8.39:2.58:4.20:4.78:2.02:2.30:2.07	17612690	18279428	10101689	1.00:1.04:0.57	22482	ATP synthase peripheral stalk subunit OSCP, mitochondrial OS=Danio rerio OX=7955 GN=atp5po PE=1 SV=1
452	TRUE	A7MCA0|A7MCA0_DANRE	zgc:173556	9.75	2.09	7	1		25597638	0	0	2599606	8396703	0	0	0	0	1.00:0.00:0.00:0.10:0.33:0.00:0.00:0.00:0.00	25597638	5.49815e+06	0	1.00:0.21:0.00	47466	Zona pellucida sperm-binding protein 3 OS=Danio rerio OX=7955 GN=zgc:173556 PE=1 SV=1
454	FALSE	A0A8M2BG36|A0A8M2BG36_DANRE	ddx3xb	2.4	10.68	6	6	Carbamidomethylation	6899138	5074415	16972742	5823308	30103020	12926629	8470550	7992864	7862561	1.00:0.74:2.46:0.84:4.36:1.87:1.23:1.16:1.14	9648765	16284319	8.10866e+06	1.00:1.69:0.84	79291	RNA helicase OS=Danio rerio OX=7955 GN=ddx3xb PE=1 SV=1
454	FALSE	A0A8M9QJS4|A0A8M9QJS4_DANRE	ddx3xa	3.28	6.76	4	4		7.01585e+06	6908256	2.80054e+06	3.31329e+06	82147848	12401425	11296010	5982734	11058915	1.00:0.98:0.40:0.47:11.71:1.77:1.61:0.85:1.58	5574882	32620854	9445886	1.00:5.85:1.69	86935	RNA helicase OS=Danio rerio OX=7955 GN=ddx3xa PE=1 SV=1
454	FALSE	A0A8M9QAW0|A0A8M9QAW0_DANRE	ddx3xa	3.28	6.42	4	4		7.01585e+06	6908256	2.80054e+06	3.31329e+06	82147848	12401425	11296010	5982734	11058915	1.00:0.98:0.40:0.47:11.71:1.77:1.61:0.85:1.58	5574882	32620854	9445886	1.00:5.85:1.69	91083	RNA helicase OS=Danio rerio OX=7955 GN=ddx3xa PE=1 SV=1
454	FALSE	A0A8M9QFJ0|A0A8M9QFJ0_DANRE	ddx3xa	3.28	6.52	4	4		7.01585e+06	6908256	2.80054e+06	3.31329e+06	82147848	12401425	11296010	5982734	11058915	1.00:0.98:0.40:0.47:11.71:1.77:1.61:0.85:1.58	5574882	32620854	9445886	1.00:5.85:1.69	90139	RNA helicase OS=Danio rerio OX=7955 GN=ddx3xa PE=1 SV=1
454	FALSE	A0AB32TSU4|A0AB32TSU4_DANRE	ddx3xb	2.4	10.95	6	6	Carbamidomethylation	6899138	5074415	16972742	5823308	30103020	12926629	8470550	7992864	7862561	1.00:0.74:2.46:0.84:4.36:1.87:1.23:1.16:1.14	9648765	16284319	8.10866e+06	1.00:1.69:0.84	77444	RNA helicase OS=Danio rerio OX=7955 GN=ddx3xb PE=1 SV=1
454	FALSE	A0A8M6Z099|A0A8M6Z099_DANRE	ddx3xa	3.28	7.28	4	4		7.01585e+06	6908256	2.80054e+06	3.31329e+06	82147848	12401425	11296010	5982734	11058915	1.00:0.98:0.40:0.47:11.71:1.77:1.61:0.85:1.58	5574882	32620854	9445886	1.00:5.85:1.69	80223	RNA helicase OS=Danio rerio OX=7955 GN=ddx3xa PE=1 SV=1
454	FALSE	A0A8M9Q4N8|A0A8M9Q4N8_DANRE	ddx3xa	3.28	6.53	4	4		7.01585e+06	6908256	2.80054e+06	3.31329e+06	82147848	12401425	11296010	5982734	11058915	1.00:0.98:0.40:0.47:11.71:1.77:1.61:0.85:1.58	5574882	32620854	9445886	1.00:5.85:1.69	89800	RNA helicase OS=Danio rerio OX=7955 GN=ddx3xa PE=1 SV=1
454	FALSE	A0A8M2BG33|A0A8M2BG33_DANRE	ddx3xb	2.4	10.71	6	6	Carbamidomethylation	6899138	5074415	16972742	5823308	30103020	12926629	8470550	7992864	7862561	1.00:0.74:2.46:0.84:4.36:1.87:1.23:1.16:1.14	9648765	16284319	8.10866e+06	1.00:1.69:0.84	79106	RNA helicase OS=Danio rerio OX=7955 GN=ddx3xb PE=1 SV=1
454	FALSE	A0A8M9QJR9|A0A8M9QJR9_DANRE	ddx3xa	3.28	6.46	4	4		7.01585e+06	6908256	2.80054e+06	3.31329e+06	82147848	12401425	11296010	5982734	11058915	1.00:0.98:0.40:0.47:11.71:1.77:1.61:0.85:1.58	5574882	32620854	9445886	1.00:5.85:1.69	90988	RNA helicase OS=Danio rerio OX=7955 GN=ddx3xa PE=1 SV=1
454	TRUE	A0AB32TUU7|A0AB32TUU7_DANRE	ddx3xb	2.28	12.97	7	7	Carbamidomethylation	6.71569e+06	5.20393e+06	17519776	5.15635e+06	43071508	12908565	9069731	7.00534e+06	8.06324e+06	1.00:0.77:2.61:0.77:6.41:1.92:1.35:1.04:1.20	9813132	20378808	8.0461e+06	1.00:2.08:0.82	75647	RNA helicase OS=Danio rerio OX=7955 GN=ddx3xb PE=1 SV=1
454	FALSE	A0A8M3B2Q5|A0A8M3B2Q5_DANRE	ddx3xa	3.28	7.49	4	4		7.01585e+06	6908256	2.80054e+06	3.31329e+06	82147848	12401425	11296010	5982734	11058915	1.00:0.98:0.40:0.47:11.71:1.77:1.61:0.85:1.58	5574882	32620854	9445886	1.00:5.85:1.69	78207	RNA helicase OS=Danio rerio OX=7955 GN=ddx3xa PE=1 SV=1
454	TRUE	A0A8M2BG28|A0A8M2BG28_DANRE	ddx3xb	2.28	12.64	7	7	Carbamidomethylation	6.71569e+06	5.20393e+06	17519776	5.15635e+06	43071508	12908565	9069731	7.00534e+06	8.06324e+06	1.00:0.77:2.61:0.77:6.41:1.92:1.35:1.04:1.20	9813132	20378808	8.0461e+06	1.00:2.08:0.82	77494	RNA helicase OS=Danio rerio OX=7955 GN=ddx3xb PE=1 SV=1
454	FALSE	A0A8M9QFJ5|A0A8M9QFJ5_DANRE	ddx3xa	3.28	7.43	4	4		7.01585e+06	6908256	2.80054e+06	3.31329e+06	82147848	12401425	11296010	5982734	11058915	1.00:0.98:0.40:0.47:11.71:1.77:1.61:0.85:1.58	5574882	32620854	9445886	1.00:5.85:1.69	78430	RNA helicase OS=Danio rerio OX=7955 GN=ddx3xa PE=1 SV=1
454	FALSE	A0A8M6Z8G4|A0A8M6Z8G4_DANRE	ddx3xa	3.28	7.28	4	4		7.01585e+06	6908256	2.80054e+06	3.31329e+06	82147848	12401425	11296010	5982734	11058915	1.00:0.98:0.40:0.47:11.71:1.77:1.61:0.85:1.58	5574882	32620854	9445886	1.00:5.85:1.69	80280	RNA helicase OS=Danio rerio OX=7955 GN=ddx3xa PE=1 SV=1
454	FALSE	A0A8M9PS93|A0A8M9PS93_DANRE	ddx3xa	3.28	6.31	4	4		7.01585e+06	6908256	2.80054e+06	3.31329e+06	82147848	12401425	11296010	5982734	11058915	1.00:0.98:0.40:0.47:11.71:1.77:1.61:0.85:1.58	5574882	32620854	9445886	1.00:5.85:1.69	92933	RNA helicase OS=Danio rerio OX=7955 GN=ddx3xa PE=1 SV=1
454	TRUE	Q6PBB2|Q6PBB2_DANRE	ddx3xb	2.28	12.94	7	7	Carbamidomethylation	6.71569e+06	5.20393e+06	17519776	5.15635e+06	43071508	12908565	9069731	7.00534e+06	8.06324e+06	1.00:0.77:2.61:0.77:6.41:1.92:1.35:1.04:1.20	9813132	20378808	8.0461e+06	1.00:2.08:0.82	75846	RNA helicase OS=Danio rerio OX=7955 GN=ddx3xb PE=1 SV=1
454	FALSE	A0A8M2BGM7|A0A8M2BGM7_DANRE	ddx3xb	2.4	10.92	6	6	Carbamidomethylation	6899138	5074415	16972742	5823308	30103020	12926629	8470550	7992864	7862561	1.00:0.74:2.46:0.84:4.36:1.87:1.23:1.16:1.14	9648765	16284319	8.10866e+06	1.00:1.69:0.84	77629	RNA helicase OS=Danio rerio OX=7955 GN=ddx3xb PE=1 SV=1
454	FALSE	B0S6P6|B0S6P6_DANRE	ddx3xa	3.28	7.48	4	4		7.01585e+06	6908256	2.80054e+06	3.31329e+06	82147848	12401425	11296010	5982734	11058915	1.00:0.98:0.40:0.47:11.71:1.77:1.61:0.85:1.58	5574882	32620854	9445886	1.00:5.85:1.69	78335	RNA helicase OS=Danio rerio OX=7955 GN=ddx3xa PE=1 SV=1
454	TRUE	A0A8M2BG39|A0A8M2BG39_DANRE	ddx3xb	2.28	12.68	7	7	Carbamidomethylation	6.71569e+06	5.20393e+06	17519776	5.15635e+06	43071508	12908565	9069731	7.00534e+06	8.06324e+06	1.00:0.77:2.61:0.77:6.41:1.92:1.35:1.04:1.20	9813132	20378808	8.0461e+06	1.00:2.08:0.82	77309	RNA helicase OS=Danio rerio OX=7955 GN=ddx3xb PE=1 SV=1
454	FALSE	A0A8M9QAW2|A0A8M9QAW2_DANRE	ddx3xa	3.28	6.69	4	4		7.01585e+06	6908256	2.80054e+06	3.31329e+06	82147848	12401425	11296010	5982734	11058915	1.00:0.98:0.40:0.47:11.71:1.77:1.61:0.85:1.58	5574882	32620854	9445886	1.00:5.85:1.69	87784	RNA helicase OS=Danio rerio OX=7955 GN=ddx3xa PE=1 SV=1
454	FALSE	A0A8M2BF54|A0A8M2BF54_DANRE	ddx3xa	3.28	7.65	4	4		7.01585e+06	6908256	2.80054e+06	3.31329e+06	82147848	12401425	11296010	5982734	11058915	1.00:0.98:0.40:0.47:11.71:1.77:1.61:0.85:1.58	5574882	32620854	9445886	1.00:5.85:1.69	76410	RNA helicase OS=Danio rerio OX=7955 GN=ddx3xa PE=1 SV=1
454	FALSE	A0A8M2BF62|A0A8M2BF62_DANRE	ddx3xa	3.28	7.27	4	4		7.01585e+06	6908256	2.80054e+06	3.31329e+06	82147848	12401425	11296010	5982734	11058915	1.00:0.98:0.40:0.47:11.71:1.77:1.61:0.85:1.58	5574882	32620854	9445886	1.00:5.85:1.69	80351	RNA helicase OS=Danio rerio OX=7955 GN=ddx3xa PE=1 SV=1
454	FALSE	A0A8M9Q4N5|A0A8M9Q4N5_DANRE	ddx3xa	3.28	6.31	4	4		7.01585e+06	6908256	2.80054e+06	3.31329e+06	82147848	12401425	11296010	5982734	11058915	1.00:0.98:0.40:0.47:11.71:1.77:1.61:0.85:1.58	5574882	32620854	9445886	1.00:5.85:1.69	92876	RNA helicase OS=Danio rerio OX=7955 GN=ddx3xa PE=1 SV=1
454	FALSE	A0A8M9QFI7|A0A8M9QFI7_DANRE	ddx3xa	3.28	6.3	4	4		7.01585e+06	6908256	2.80054e+06	3.31329e+06	82147848	12401425	11296010	5982734	11058915	1.00:0.98:0.40:0.47:11.71:1.77:1.61:0.85:1.58	5574882	32620854	9445886	1.00:5.85:1.69	93004	RNA helicase OS=Danio rerio OX=7955 GN=ddx3xa PE=1 SV=1
454	FALSE	A0AB32U016|A0AB32U016_DANRE	ddx3xa	3.28	7.66	4	4		7.01585e+06	6908256	2.80054e+06	3.31329e+06	82147848	12401425	11296010	5982734	11058915	1.00:0.98:0.40:0.47:11.71:1.77:1.61:0.85:1.58	5574882	32620854	9445886	1.00:5.85:1.69	76282	RNA helicase OS=Danio rerio OX=7955 GN=ddx3xa PE=1 SV=1
455	TRUE	Q9PT95|Q9PT95_DANRE	rbp4	3.94	27.08	6	6	Carbamidomethylation; Oxidation (M)	15706730	7.93564e+06	45206092	6.58136e+06	18630558	12114944	7837094	1.86473e+06	17122978	1.00:0.51:2.88:0.42:1.19:0.77:0.50:0.12:1.09	22949488	12442286	8941599	1.00:0.54:0.39	21971	Plasma retinol-binding protein II OS=Danio rerio OX=7955 GN=rbp4 PE=1 SV=1
456	TRUE	A0A8M3AUB3|A0A8M3AUB3_DANRE	capzb	3.18	6.93	7	2		10873453	879869	41024716	11431433	29235360	45504596	11761685	4.11525e+06	13535826	1.00:0.08:3.77:1.05:2.69:4.18:1.08:0.38:1.24	17592680	28723796	9804254	1.00:1.63:0.56	31139	F-actin-capping protein subunit beta OS=Danio rerio OX=7955 GN=capzb PE=1 SV=1
457	TRUE	Q6PC56|Q6PC56_DANRE	calb2b	19.26	18.59	7	5	Carbamidomethylation	1.69617e+06	2.90154e+06	3.55997e+06	6299843	18991718	12756516	3.9883e+06	5073574	5.79629e+06	1.00:1.71:2.10:3.71:11.20:7.52:2.35:2.99:3.42	2.71923e+06	12682692	4.95272e+06	1.00:4.66:1.82	30901	Calbindin 2, (Calretinin) OS=Danio rerio OX=7955 GN=calb2b PE=1 SV=1
458	TRUE	D6MUD3|D6MUD3_DANRE	col11a1b	5.23	3.69	7	4		5.01937e+06	2.96066e+06	14396468	4.17334e+06	66931992	31650116	3.98208e+06	5.12979e+06	11708984	1.00:0.59:2.87:0.83:13.33:6.31:0.79:1.02:2.33	7458834	34251816	6.94029e+06	1.00:4.59:0.93	180933	Collagen type XI alpha-1b OS=Danio rerio OX=7955 GN=col11a1b PE=2 SV=1
459	TRUE	Q29RA2|Q29RA2_DANRE	zgc:136908	3.01	9.19	7	7	Carbamidomethylation	20845860	27398028	103412064	27055996	46861376	36197752	27119366	23839254	20330544	1.00:1.31:4.96:1.30:2.25:1.74:1.30:1.14:0.98	50551984	36705040	23763054	1.00:0.73:0.47	89494	Transitional endoplasmic reticulum ATPase OS=Danio rerio OX=7955 GN=zgc:136908 PE=1 SV=1
460	FALSE	A0A8M9QBR0|A0A8M9QBR0_DANRE	LOC110440055	2.21	11.49	4	4	Carbamidomethylation	3.88016e+06	83042.8	14451731	4578266	5.19818e+06	12752265	5.47301e+06	1.72669e+06	7329036	1.00:0.02:3.72:1.18:1.34:3.29:1.41:0.45:1.89	6138312	7509571	4.84291e+06	1.00:1.22:0.79	44200	leucine--tRNA ligase OS=Danio rerio OX=7955 GN=LOC110440055 PE=3 SV=2
460	TRUE	A0A8N7T837|A0A8N7T837_DANRE	lars1b	1.57	7.06	7	7	Carbamidomethylation	5.90548e+06	1.43e+06	23979432	6.22861e+06	10251289	19335694	7403903	2.10899e+06	11318322	1.00:0.24:4.06:1.05:1.74:3.27:1.25:0.36:1.92	10438307	11938531	6.94374e+06	1.00:1.14:0.67	134058	Leucine--tRNA ligase, cytoplasmic OS=Danio rerio OX=7955 GN=lars1b PE=1 SV=1
461	TRUE	A0AB13A9F1|A0AB13A9F1_DANRE	dspb	2.09	3.67	7	7	Carbamidomethylation	11171394	16570094	33681188	9202008	10676854	24092462	13385271	10841546	15848493	1.00:1.48:3.01:0.82:0.96:2.16:1.20:0.97:1.42	20474226	14657108	13358437	1.00:0.72:0.65	251066	Desmoplakin-B OS=Danio rerio OX=7955 GN=dspb PE=1 SV=1
461	FALSE	A0A8M9P346|A0A8M9P346_DANRE	dspb	1.7	3.46	5	5		8907126	12880575	28862794	9389004	11017299	18459108	9491001	9239309	14512564	1.00:1.45:3.24:1.05:1.24:2.07:1.07:1.04:1.63	16883498	12955137	11080958	1.00:0.77:0.66	199093	Desmoplakin-B isoform X1 OS=Danio rerio OX=7955 GN=dspb PE=1 SV=1
462	FALSE	A0AB32TCN1|A0AB32TCN1_DANRE	LOC137489167	3.73	6.73	6	2		8940281	10500038	38343936	1436008	0	17189162	5.6413e+06	6.38746e+06	7.94084e+06	1.00:1.17:4.29:0.16:0.00:1.92:0.63:0.71:0.89	19261418	9312585	6656533	1.00:0.48:0.35	47407	NIDO domain-containing protein OS=Danio rerio OX=7955 GN=LOC137489167 PE=4 SV=1
462	TRUE	A0AB32TGJ6|A0AB32TGJ6_DANRE	LOC137489165	3.73	4.58	7	2		8940281	10500038	38343936	1436008	0	17189162	5.6413e+06	6.38746e+06	7.94084e+06	1.00:1.17:4.29:0.16:0.00:1.92:0.63:0.71:0.89	19261418	9312585	6656533	1.00:0.48:0.35	68631	NIDO domain-containing protein OS=Danio rerio OX=7955 GN=LOC137489165 PE=4 SV=1
462	TRUE	A0AB32TCF3|A0AB32TCF3_DANRE	LOC137489166	3.73	3.63	7	2		8940281	10500038	38343936	1436008	0	17189162	5.6413e+06	6.38746e+06	7.94084e+06	1.00:1.17:4.29:0.16:0.00:1.92:0.63:0.71:0.89	19261418	9312585	6656533	1.00:0.48:0.35	87068	Dendrite extension defective protein 1-like OS=Danio rerio OX=7955 GN=LOC137489166 PE=4 SV=1
462	TRUE	A0AB32TC01|A0AB32TC01_DANRE	LOC137489075	3.73	6.99	7	2		8940281	10500038	38343936	1436008	0	17189162	5.6413e+06	6.38746e+06	7.94084e+06	1.00:1.17:4.29:0.16:0.00:1.92:0.63:0.71:0.89	19261418	9312585	6656533	1.00:0.48:0.35	45259	NIDO domain-containing protein OS=Danio rerio OX=7955 GN=LOC137489075 PE=4 SV=1
463	TRUE	A0A8M2BBY4|A0A8M2BBY4_DANRE	ngs	4.58	12.33	7	6		20501230	7.5907e+06	143810432	27681902	107670288	218301968	32293546	16754239	26317878	1.00:0.37:7.01:1.35:5.25:10.65:1.58:0.82:1.28	57300788	117884720	25121888	1.00:2.06:0.44	57100	Notochord granular surface isoform X1 OS=Danio rerio OX=7955 GN=ngs PE=1 SV=1
463	TRUE	B3DI58|B3DI58_DANRE	ngs	4.58	11.69	7	6		20501230	7.5907e+06	143810432	27681902	107670288	218301968	32293546	16754239	26317878	1.00:0.37:7.01:1.35:5.25:10.65:1.58:0.82:1.28	57300788	117884720	25121888	1.00:2.06:0.44	60262	Notochord granular surface OS=Danio rerio OX=7955 GN=ngs PE=1 SV=1
464	TRUE	Q803I7|Q803I7_DANRE	psat1	4.47	21.47	7	7	Carbamidomethylation	9828046	13324690	33464492	7132989	12979434	14246820	9642135	5321776	12835152	1.00:1.36:3.40:0.73:1.32:1.45:0.98:0.54:1.31	18872410	11453081	9266354	1.00:0.61:0.49	40523	Phosphoserine aminotransferase OS=Danio rerio OX=7955 GN=psat1 PE=1 SV=1
465	TRUE	B2GT34|B2GT34_DANRE	cs	6	14.32	7	7	Carbamidomethylation	10122091	12204369	38066876	15377067	81721312	38413028	17721258	12424292	14091535	1.00:1.21:3.76:1.52:8.07:3.79:1.75:1.23:1.39	20131112	45170468	14745695	1.00:2.24:0.73	51751	Citrate synthase OS=Danio rerio OX=7955 GN=cs PE=2 SV=1
466	TRUE	A4IGC2|A4IGC2_DANRE	gsnb	1.62	12.36	7	7	Carbamidomethylation	9159131	2.15401e+06	31508598	6.69069e+06	17075244	20280112	7125947	3.49219e+06	12693784	1.00:0.24:3.44:0.73:1.86:2.21:0.78:0.38:1.39	14273912	14682014	7.77064e+06	1.00:1.03:0.54	80184	Gelsolin OS=Danio rerio OX=7955 GN=gsnb PE=1 SV=1
466	TRUE	F1QQQ5|F1QQQ5_DANRE	gsnb	1.62	12.36	7	7	Carbamidomethylation	9159131	2.15401e+06	31508598	6.69069e+06	17075244	20280112	7125947	3.49219e+06	12693784	1.00:0.24:3.44:0.73:1.86:2.21:0.78:0.38:1.39	14273912	14682014	7.77064e+06	1.00:1.03:0.54	80196	Gelsolin OS=Danio rerio OX=7955 GN=gsnb PE=3 SV=1
467	TRUE	A0A8M9Q7S8|A0A8M9Q7S8_DANRE	col6a2	4.94	6.56	7	7		20642528	8716554	30005192	20980656	20699374	32870920	14210060	6.53802e+06	19252912	1.00:0.42:1.45:1.02:1.00:1.59:0.69:0.32:0.93	19788092	24850316	13333663	1.00:1.26:0.67	107519	Collagen alpha-2(VI) chain OS=Danio rerio OX=7955 GN=col6a2 PE=1 SV=1
467	TRUE	A0A8M9PVL2|A0A8M9PVL2_DANRE	col6a2	4.94	6.15	7	7		20642528	8716554	30005192	20980656	20699374	32870920	14210060	6.53802e+06	19252912	1.00:0.42:1.45:1.02:1.00:1.59:0.69:0.32:0.93	19788092	24850316	13333663	1.00:1.26:0.67	115435	Collagen alpha-2(VI) chain OS=Danio rerio OX=7955 GN=col6a2 PE=1 SV=1
467	TRUE	A0A8M3AXV0|A0A8M3AXV0_DANRE	col6a2	4.94	6.18	7	7		20642528	8716554	30005192	20980656	20699374	32870920	14210060	6.53802e+06	19252912	1.00:0.42:1.45:1.02:1.00:1.59:0.69:0.32:0.93	19788092	24850316	13333663	1.00:1.26:0.67	114829	Collagen alpha-2(VI) chain OS=Danio rerio OX=7955 GN=col6a2 PE=1 SV=1
467	TRUE	E7FCV8|E7FCV8_DANRE	col6a2	4.94	6.6	7	7		20642528	8716554	30005192	20980656	20699374	32870920	14210060	6.53802e+06	19252912	1.00:0.42:1.45:1.02:1.00:1.59:0.69:0.32:0.93	19788092	24850316	13333663	1.00:1.26:0.67	106913	Collagen alpha-2(VI) chain OS=Danio rerio OX=7955 GN=col6a2 PE=1 SV=3
468	TRUE	Q6PE26|Q6PE26_DANRE	calr3a	0.66	15.79	7	6		9763779	12532850	23054028	11506627	13630983	13336898	12903925	9687460	15391328	1.00:1.28:2.36:1.18:1.40:1.37:1.32:0.99:1.58	15116886	12824836	12660904	1.00:0.85:0.84	48540	Calreticulin OS=Danio rerio OX=7955 GN=calr3a PE=1 SV=1
469	TRUE	A0A0R4IF65|A0A0R4IF65_DANRE	mcm2	0.85	9.22	7	7	Carbamidomethylation	18074288	10619830	29963972	11182206	10071983	25970240	20687158	3.75664e+06	23965434	1.00:0.59:1.66:0.62:0.56:1.44:1.14:0.21:1.33	19552696	15741476	16136410	1.00:0.81:0.83	100048	DNA replication licensing factor MCM2 OS=Danio rerio OX=7955 GN=mcm2 PE=1 SV=1
470	TRUE	Q7T2C2|Q7T2C2_DANRE	acadvl	6.58	13.66	7	6	Carbamidomethylation	12685397	13880085	48966356	16105950	22152372	33800836	12237849	5.17768e+06	14269945	1.00:1.09:3.86:1.27:1.75:2.66:0.96:0.41:1.12	25177280	24019720	10561823	1.00:0.95:0.42	71112	Very long-chain specific acyl-CoA dehydrogenase, mitochondrial OS=Danio rerio OX=7955 GN=acadvl PE=1 SV=1
470	TRUE	A0AB32TU96|A0AB32TU96_DANRE	acadvl	6.58	13.66	7	6	Carbamidomethylation	12685397	13880085	48966356	16105950	22152372	33800836	12237849	5.17768e+06	14269945	1.00:1.09:3.86:1.27:1.75:2.66:0.96:0.41:1.12	25177280	24019720	10561823	1.00:0.95:0.42	71085	Very long-chain specific acyl-CoA dehydrogenase, mitochondrial OS=Danio rerio OX=7955 GN=acadvl PE=1 SV=1
471	TRUE	Q4KME8|Q4KME8_DANRE	vat1	4.95	22.31	7	7		15638260	4973475	23839892	14341875	105686952	36645796	19648556	3.40651e+06	25381762	1.00:0.32:1.52:0.92:6.76:2.34:1.26:0.22:1.62	14817209	52224876	16145609	1.00:3.52:1.09	53547	Synaptic vesicle membrane protein VAT-1 homolog OS=Danio rerio OX=7955 GN=vat1 PE=1 SV=1
472	TRUE	A0A8M1PC84|A0A8M1PC84_DANRE	anxa11b	8.4	15.67	7	5	Carbamidomethylation	4244764	4944486	0	6417541	61091800	17020952	6134429	5955826	6159421	1.00:1.16:0.00:1.51:14.39:4.01:1.45:1.40:1.45	4594625	28176764	6.08323e+06	1.00:6.13:1.32	51469	Annexin OS=Danio rerio OX=7955 GN=anxa11b PE=1 SV=1
472	FALSE	Q804G3|Q804G3_DANRE	anxa11b	7.74	13.61	6	4	Carbamidomethylation	3.08262e+06	3.59077e+06	0	4510405	39305400	10950501	4.50999e+06	5092944	4375859	1.00:1.16:0.00:1.46:12.75:3.55:1.46:1.65:1.42	3.33669e+06	18255436	4.6596e+06	1.00:5.47:1.40	51461	Annexin OS=Danio rerio OX=7955 GN=anxa11b PE=2 SV=1
473	TRUE	Q5TZ72|Q5TZ72_DANRE	pfas	1.81	7.15	7	7	Carbamidomethylation	6527829	9658080	26608586	4.81447e+06	34708988	10814773	9038390	3.9466e+06	10396741	1.00:1.48:4.08:0.74:5.32:1.66:1.38:0.60:1.59	14264832	16779410	7793910	1.00:1.18:0.55	142481	Phosphoribosylformylglycinamidine synthase OS=Danio rerio OX=7955 GN=pfas PE=1 SV=1
474	TRUE	Q6DFZ8|Q6DFZ8_DANRE	capn2l	4.36	8.57	7	5	Carbamidomethylation	8825498	4598904	19835242	3940237	5.72381e+06	11219800	6448213	1.08066e+06	6078220	1.00:0.52:2.25:0.45:0.65:1.27:0.73:0.12:0.69	11086548	6961282	4535697	1.00:0.63:0.41	78572	Calpain-2 catalytic subunit OS=Danio rerio OX=7955 GN=capn2l PE=1 SV=1
475	TRUE	A0A8M1P6T9|A0A8M1P6T9_DANRE	cndp1	10.1	17.11	7	7	Carbamidomethylation	10509562	10587652	23015706	8466125	21164136	29624878	6683863	4945863	8.16202e+06	1.00:1.01:2.19:0.81:2.01:2.82:0.64:0.47:0.78	14704307	19751712	6597249	1.00:1.34:0.45	54472	Uncharacterized protein LOC619255 precursor OS=Danio rerio OX=7955 GN=cndp1 PE=1 SV=1
476	TRUE	Q8JHG7|Q8JHG7_DANRE	cct7	2.37	15.9	7	7	Carbamidomethylation	15962629	16074050	55882100	20155654	51840804	19060490	20505348	10945842	20726444	1.00:1.01:3.50:1.26:3.25:1.19:1.28:0.69:1.30	29306260	30352316	17392544	1.00:1.04:0.59	59799	T-complex protein 1 subunit eta OS=Danio rerio OX=7955 GN=cct7 PE=1 SV=1
477	TRUE	A8WFS1|A8WFS1_DANRE	eftud2	6.77	8.53	7	7	Carbamidomethylation	11210001	12289679	28368170	11546718	13581560	17571806	10270127	7.85891e+06	10141537	1.00:1.10:2.53:1.03:1.21:1.57:0.92:0.70:0.90	17289284	14233361	9423524	1.00:0.82:0.55	109288	116 kDa U5 small nuclear ribonucleoprotein component OS=Danio rerio OX=7955 GN=eftud2 PE=1 SV=1
477	TRUE	A0AB32TBK7|A0AB32TBK7_DANRE	eftud2	6.77	8.53	7	7	Carbamidomethylation	11210001	12289679	28368170	11546718	13581560	17571806	10270127	7.85891e+06	10141537	1.00:1.10:2.53:1.03:1.21:1.57:0.92:0.70:0.90	17289284	14233361	9423524	1.00:0.82:0.55	109334	116 kDa U5 small nuclear ribonucleoprotein component OS=Danio rerio OX=7955 GN=eftud2 PE=1 SV=1
478	TRUE	Q7T368|Q7T368_DANRE	pdhb	2.75	23.68	7	7	Carbamidomethylation	8325373	9871104	36906788	11336596	23436058	15267999	10564195	10652155	8602868	1.00:1.19:4.43:1.36:2.82:1.83:1.27:1.28:1.03	18367756	16680218	9939739	1.00:0.91:0.54	39308	Pyruvate dehydrogenase E1 component subunit beta OS=Danio rerio OX=7955 GN=pdhb PE=1 SV=1
479	FALSE	Q6NWH7|Q6NWH7_DANRE	ddx5	1.35	9.07	6	4	Carbamidomethylation	13901332	21134380	12509634	9249395	6.25734e+06	18995166	18317114	4.78378e+06	22882224	1.00:1.52:0.90:0.67:0.45:1.37:1.32:0.34:1.65	15848449	11500634	15327706	1.00:0.73:0.97	56613	RNA helicase OS=Danio rerio OX=7955 GN=ddx5 PE=1 SV=1
479	TRUE	F1Q5L6|F1Q5L6_DANRE	ddx5	2	8.91	7	5	Carbamidomethylation	13000821	17289222	20265290	8.26696e+06	6.25734e+06	21219840	15815155	4.78378e+06	21416166	1.00:1.33:1.56:0.64:0.48:1.63:1.22:0.37:1.65	16851778	11914715	14005034	1.00:0.71:0.83	69418	RNA helicase OS=Danio rerio OX=7955 GN=ddx5 PE=1 SV=1
480	TRUE	B8JLW8|B8JLW8_DANRE	gmps	1.14	11.42	7	7	Carbamidomethylation	11170685	6.66948e+06	29103044	6.37643e+06	13019026	11426980	13251262	7622790	9948523	1.00:0.60:2.61:0.57:1.17:1.02:1.19:0.68:0.89	15647737	10274146	10274192	1.00:0.66:0.66	76936	GMP synthase [glutamine-hydrolyzing] OS=Danio rerio OX=7955 GN=gmps PE=1 SV=1
481	FALSE	A0AB32T6V1|A0AB32T6V1_DANRE	eno2	14.8	9.36	5	3	Carbamidomethylation	5.99757e+06	6340272	11548298	10731513	20316424	14797279	6.5656e+06	6.80777e+06	7.59449e+06	1.00:1.06:1.93:1.79:3.39:2.47:1.09:1.14:1.27	7962046	15281739	6.98929e+06	1.00:1.92:0.88	37064	phosphopyruvate hydratase OS=Danio rerio OX=7955 GN=eno2 PE=1 SV=1
481	TRUE	Q6GQM9|Q6GQM9_DANRE	eno2	16.33	9.68	7	4	Carbamidomethylation	5.37847e+06	6341659	11241355	11862136	25768918	20454244	6673373	4.75088e+06	8526969	1.00:1.18:2.09:2.21:4.79:3.80:1.24:0.88:1.59	7653827	19361766	6650406	1.00:2.53:0.87	46841	phosphopyruvate hydratase OS=Danio rerio OX=7955 GN=eno2 PE=1 SV=1
482	FALSE	Q6P0S5|Q6P0S5_DANRE	adh8a	4.91	7.43	3	3		9000677	36431880	24187740	11819901	26632700	19372856	10463766	8162645	0	1.00:4.05:2.69:1.31:2.96:2.15:1.16:0.91:0.00	23206766	19275152	9313206	1.00:0.83:0.40	40572	Alcohol dehydrogenase 8a OS=Danio rerio OX=7955 GN=adh8a PE=1 SV=1
482	TRUE	Q7T2J4|Q7T2J4_DANRE	adh8b	9.39	16.76	7	7	Carbamidomethylation	16815156	25400772	32698514	17653944	23582172	24004152	13455062	11045221	19205508	1.00:1.51:1.94:1.05:1.40:1.43:0.80:0.66:1.14	24971480	21746756	14568597	1.00:0.87:0.58	40825	Alcohol dehydrogenase 8b OS=Danio rerio OX=7955 GN=adh8b PE=1 SV=1
483	TRUE	Q5PQY9|Q5PQY9_DANRE	cavin4b	6.72	27.04	7	7	Carbamidomethylation	13406957	2906565	18763640	10199909	69379376	32208326	7.45448e+06	5.30718e+06	13501846	1.00:0.22:1.40:0.76:5.17:2.40:0.56:0.40:1.01	11692387	37262536	8754503	1.00:3.19:0.75	35052	Caveolae-associated protein 4b OS=Danio rerio OX=7955 GN=cavin4b PE=1 SV=1
484	FALSE	A0A8M9QE68|A0A8M9QE68_DANRE	rps11b	4.36	30.06	6	6	Carbamidomethylation	40976436	37211560	108019280	39434380	58461460	57760584	41779280	9984307	47302448	1.00:0.91:2.64:0.96:1.43:1.41:1.02:0.24:1.15	62069092	51885476	33022012	1.00:0.84:0.53	19920	Small ribosomal subunit protein uS17 OS=Danio rerio OX=7955 GN=rps11b PE=1 SV=1
484	TRUE	Q7ZV05|Q7ZV05_DANRE	rps11	4.93	44.03	7	7	Carbamidomethylation	40976436	35011304	108019280	39479936	58461460	61487624	42814772	11412278	40272496	1.00:0.85:2.64:0.96:1.43:1.50:1.04:0.28:0.98	61335672	53143008	31499848	1.00:0.87:0.51	18406	Small ribosomal subunit protein uS17 OS=Danio rerio OX=7955 GN=rps11 PE=1 SV=1
485	TRUE	Q1ECX9|Q1ECX9_DANRE	pdia4	2.77	12.15	7	7		32661016	42788216	82759080	17530812	47424948	53648192	36451224	20669722	37841928	1.00:1.31:2.53:0.54:1.45:1.64:1.12:0.63:1.16	52736104	39534652	31654292	1.00:0.75:0.60	72467	Protein disulfide-isomerase A4 OS=Danio rerio OX=7955 GN=pdia4 PE=1 SV=1
486	TRUE	Q6PC44|Q6PC44_DANRE	calb2a	12.1	23.62	7	5		2532996	0	0	6.69149e+06	12594187	8868404	2.11795e+06	2374739	3.75853e+06	1.00:0.00:0.00:2.64:4.97:3.50:0.84:0.94:1.48	2532996	9384694	2.7504e+06	1.00:3.70:1.09	31125	Calretinin OS=Danio rerio OX=7955 GN=calb2a PE=1 SV=1
487	TRUE	Q6PBW7|Q6PBW7_DANRE	rps19	5.31	45.89	7	7	Carbamidomethylation	46281644	17240824	57976100	41009264	112587600	84986288	63073232	38111896	56245804	1.00:0.37:1.25:0.89:2.43:1.84:1.36:0.82:1.22	40499524	79527720	52476976	1.00:1.96:1.30	15942	Small ribosomal subunit protein eS19 OS=Danio rerio OX=7955 GN=rps19 PE=1 SV=1
487	TRUE	A0A0R4IJ49|A0A0R4IJ49_DANRE	rps19	5.31	44.08	7	7	Carbamidomethylation	46281644	17240824	57976100	41009264	112587600	84986288	63073232	38111896	56245804	1.00:0.37:1.25:0.89:2.43:1.84:1.36:0.82:1.22	40499524	79527720	52476976	1.00:1.96:1.30	16731	Small ribosomal subunit protein eS19 OS=Danio rerio OX=7955 GN=rps19 PE=1 SV=1
489	TRUE	F1Q890|F1Q890_DANRE	plg	4.7	9.41	7	7	Carbamidomethylation	9326142	2.14538e+06	15518435	8338131	11599968	14909095	5294354	1.45264e+06	7905739	1.00:0.23:1.66:0.89:1.24:1.60:0.57:0.16:0.85	8996651	11615731	4884243	1.00:1.29:0.54	91634	Plasminogen OS=Danio rerio OX=7955 GN=plg PE=1 SV=1
490	TRUE	A7YT47|A7YT47_DANRE	hadhaa	5.62	8.8	7	6	Carbamidomethylation	5.15119e+06	1.1417e+06	17202172	9441135	23641712	23104500	7.65752e+06	2.75176e+06	11158708	1.00:0.22:3.34:1.83:4.59:4.49:1.49:0.53:2.17	7.83169e+06	18729116	7.18933e+06	1.00:2.39:0.92	81875	Trifunctional enzyme subunit alpha, mitochondrial OS=Danio rerio OX=7955 GN=hadhaa PE=1 SV=1
491	FALSE	Q6PC86|Q6PC86_DANRE	ckmt2b	17.32	10.9	6	3	Carbamidomethylation	4.09549e+06	4622788	8.08699e+06	13325681	15283316	10447894	10313223	7.05295e+06	7788771	1.00:1.13:1.97:3.25:3.73:2.55:2.52:1.72:1.90	5601756	13018964	8384980	1.00:2.32:1.50	46295	Creatine kinase S-type, mitochondrial OS=Danio rerio OX=7955 GN=ckmt2b PE=1 SV=1
491	TRUE	A8E5J9|A8E5J9_DANRE	ckmt2b	17.32	10.9	7	3	Carbamidomethylation	4.09549e+06	4622788	8.08699e+06	13325681	15283316	10447894	10313223	7.05295e+06	7788771	1.00:1.13:1.97:3.25:3.73:2.55:2.52:1.72:1.90	5601756	13018964	8384980	1.00:2.32:1.50	46283	Creatine kinase S-type, mitochondrial OS=Danio rerio OX=7955 GN=ckmt2b PE=1 SV=1
492	TRUE	A0AB32TZW9|A0AB32TZW9_DANRE	elavl4	2.31	2.51	7	1		0	16394102	41381932	18290584	21302300	22561688	18646072	13897373	24217440	-:64.00:64.00:64.00:64.00:64.00:64.00:64.00:64.00	28888016	20718190	18920296	1.00:0.72:0.65	47938	ELAV-like protein OS=Danio rerio OX=7955 GN=elavl4 PE=1 SV=1
492	TRUE	A0AB32U130|A0AB32U130_DANRE	elavl4	2.31	2.44	7	1		0	16394102	41381932	18290584	21302300	22561688	18646072	13897373	24217440	-:64.00:64.00:64.00:64.00:64.00:64.00:64.00:64.00	28888016	20718190	18920296	1.00:0.72:0.65	49427	ELAV-like protein OS=Danio rerio OX=7955 GN=elavl4 PE=1 SV=1
493	TRUE	F1R9C6|F1R9C6_DANRE	phb2b	5.89	3.96	7	1		15340298	917011	0	0	34864360	14495756	0	0	21710624	1.00:0.06:0.00:0.00:2.27:0.94:0.00:0.00:1.42	8.12865e+06	24680058	21710624	1.00:3.04:2.67	33785	Prohibitin OS=Danio rerio OX=7955 GN=phb2b PE=1 SV=2
494	TRUE	F1QS86|F1QS86_DANRE	si:dkey-46g23.5	5.89	3.85	7	4		3.63906e+06	322870	12328526	0	0	32581148	0	663831	0	1.00:0.09:3.39:0.00:0.00:8.95:0.00:0.18:0.00	5430152	32581148	663831	1.00:6.00:0.12	161689	Si:dkey-46g23.5 OS=Danio rerio OX=7955 GN=si:dkey-46g23.5 PE=1 SV=3
495	TRUE	Q6NWC3|Q6NWC3_DANRE	rps2	1.06	26.43	7	7	Carbamidomethylation	41555764	20674764	170685168	40884132	52680036	37798944	55723720	12504136	52585384	1.00:0.50:4.11:0.98:1.27:0.91:1.34:0.30:1.27	77638568	43787704	40271080	1.00:0.56:0.52	30290	Small ribosomal subunit protein uS5 OS=Danio rerio OX=7955 GN=rps2 PE=1 SV=1
496	TRUE	Q1LXK0|Q1LXK0_DANRE	krt1-19d	2.83	10.4	7	5		8222028	27553854	0	14942524	155261008	39991400	34925676	35141756	3.5132e+06	1.00:3.35:0.00:1.82:18.88:4.86:4.25:4.27:0.43	17887940	70064976	24526876	1.00:3.92:1.37	47169	Keratin, type 1, gene 19d OS=Danio rerio OX=7955 GN=krt1-19d PE=1 SV=1
497	TRUE	Q7ZVL3|Q7ZVL3_DANRE	dlst	3.63	18.12	7	7		6.73191e+06	7.85116e+06	49272104	11802112	49236260	43892724	14501033	13155072	12672829	1.00:1.17:7.32:1.75:7.31:6.52:2.15:1.95:1.88	21285058	34977032	13442978	1.00:1.64:0.63	48697	Dihydrolipoyllysine-residue succinyltransferase component of 2-oxoglutarate dehydrogenase complex, mitochondrial OS=Danio rerio OX=7955 GN=dlst PE=1 SV=1
498	TRUE	A5D6S3|A5D6S3_DANRE	mmut	8.14	11.23	7	7		6443821	0	16343563	5544584	8.30407e+06	6.91037e+06	5296802	5440346	4529509	1.00:0.00:2.54:0.86:1.29:1.07:0.82:0.84:0.70	11393692	6919675	5.08889e+06	1.00:0.61:0.45	83518	Methylmalonyl-CoA mutase, mitochondrial OS=Danio rerio OX=7955 GN=mmut PE=1 SV=1
499	FALSE	A0AB32TGY7|A0AB32TGY7_DANRE	si:dkey-46g23.2	60.77	1.03	6	1		3.06828e+06	0	16242315	0	0	0	0	0	0	1.00:0.00:5.29:0.00:0.00:0.00:0.00:0.00:0.00	9655297	0	0	1.00:0.00:0.00	158363	Alpha-2-macroglobulin OS=Danio rerio OX=7955 GN=si:dkey-46g23.2 PE=1 SV=1
499	TRUE	A8WFS6|A8WFS6_DANRE	zgc:171446	60.77	1.03	7	1		3.06828e+06	0	16242315	0	0	0	0	0	0	1.00:0.00:5.29:0.00:0.00:0.00:0.00:0.00:0.00	9655297	0	0	1.00:0.00:0.00	158358	Uncharacterized protein LOC100136837 OS=Danio rerio OX=7955 GN=zgc:171446 PE=1 SV=1
499	TRUE	A8WFS5|A8WFS5_DANRE	si:dkey-46g23.4	60.77	1.03	7	1		3.06828e+06	0	16242315	0	0	0	0	0	0	1.00:0.00:5.29:0.00:0.00:0.00:0.00:0.00:0.00	9655297	0	0	1.00:0.00:0.00	158897	Uncharacterized protein LOC793035 precursor OS=Danio rerio OX=7955 GN=si:dkey-46g23.4 PE=1 SV=1
500	TRUE	A2CG95|A2CG95_DANRE	acadm	2.33	21.6	7	7	Carbamidomethylation	24089210	13323059	90940656	20129580	29234830	44311944	23702452	10622474	23638976	1.00:0.55:3.78:0.84:1.21:1.84:0.98:0.44:0.98	42784308	31225452	19321300	1.00:0.73:0.45	46351	Medium-chain specific acyl-CoA dehydrogenase, mitochondrial OS=Danio rerio OX=7955 GN=acadm PE=1 SV=1
501	TRUE	Q7ZTH6|Q7ZTH6_DANRE	hadhb	2.73	14.01	7	7		5.71151e+06	5206051	45878676	11940223	31579242	26032476	10873695	12735578	10635720	1.00:0.91:8.03:2.09:5.53:4.56:1.90:2.23:1.86	18932080	23183980	11414998	1.00:1.22:0.60	49972	Trifunctional enzyme subunit beta, mitochondrial OS=Danio rerio OX=7955 GN=hadhb PE=1 SV=1
502	FALSE	A0A8M2BJ34|A0A8M2BJ34_DANRE	hexb	5.34	12.18	6	6	Carbamidomethylation	5358671	10204676	15768857	12270371	15192123	14712553	9970005	9253818	8705077	1.00:1.90:2.94:2.29:2.84:2.75:1.86:1.73:1.62	10444068	14058349	9309633	1.00:1.35:0.89	61528	Beta-hexosaminidase OS=Danio rerio OX=7955 GN=hexb PE=1 SV=1
502	FALSE	F1QUU0|F1QUU0_DANRE	hexb	17.24	10.78	5	5	Carbamidomethylation	6.5435e+06	10372032	7.25137e+06	14255368	15441272	12546961	13511668	9899754	12093979	1.00:1.59:1.11:2.18:2.36:1.92:2.06:1.51:1.85	8055635	14081200	11835134	1.00:1.75:1.47	52966	Beta-hexosaminidase subunit beta OS=Danio rerio OX=7955 GN=hexb PE=1 SV=1
502	TRUE	A2BHD8|A2BHD8_DANRE	hexb	1.62	14.6	7	7	Carbamidomethylation	5.81795e+06	9459734	27966576	10497597	9853844	17982832	8998710	8493859	8679258	1.00:1.63:4.81:1.80:1.69:3.09:1.55:1.46:1.49	14414752	12778091	8723942	1.00:0.89:0.61	61533	Beta-hexosaminidase OS=Danio rerio OX=7955 GN=hexb PE=1 SV=1
503	TRUE	B8A565|B8A565_DANRE	c9	11.1	10.55	7	7	Carbamidomethylation	14396414	16184177	31812714	10120382	18991918	22341514	8.14895e+06	2.03925e+06	9493803	1.00:1.12:2.21:0.70:1.32:1.55:0.57:0.14:0.66	20797768	17151272	6560666	1.00:0.82:0.32	72713	Complement component C9 OS=Danio rerio OX=7955 GN=c9 PE=1 SV=1
504	TRUE	Q7ZUM5|Q7ZUM5_DANRE	hspa4b	2.58	7.26	7	5	Carbamidomethylation	12928822	10923625	41740888	11483688	37902640	23061778	12444057	10601211	16227312	1.00:0.84:3.23:0.89:2.93:1.78:0.96:0.82:1.26	21864444	24149368	13090860	1.00:1.10:0.60	94747	Heat shock 70 kDa protein 4 OS=Danio rerio OX=7955 GN=hspa4b PE=1 SV=1
505	TRUE	A0A8N7TFJ5|A0A8N7TFJ5_DANRE	nup153	4.34	5.02	6	6		7526130	5555472	13178336	6.45915e+06	10046186	12752830	6744431	1.13766e+06	8708882	1.00:0.74:1.75:0.86:1.33:1.69:0.90:0.15:1.16	8753313	9752723	5530324	1.00:1.11:0.63	146172	Nuclear pore complex protein Nup153 OS=Danio rerio OX=7955 GN=nup153 PE=1 SV=1
505	FALSE	A0A8M9PB38|A0A8M9PB38_DANRE	nup153	3.64	4.25	4	4		4.36541e+06	3.28006e+06	8393601	3.34106e+06	5207453	8317796	3.72015e+06	608431	5.74916e+06	1.00:0.75:1.92:0.77:1.19:1.91:0.85:0.14:1.32	5.34636e+06	5.6221e+06	3.35925e+06	1.00:1.05:0.63	141488	Nuclear pore complex protein Nup153 OS=Danio rerio OX=7955 GN=nup153 PE=1 SV=1
505	TRUE	A0A8M3ASW6|A0A8M3ASW6_DANRE	nup153	4.34	5.45	6	6		7526130	5555472	13178336	6.45915e+06	10046186	12752830	6744431	1.13766e+06	8708882	1.00:0.74:1.75:0.86:1.33:1.69:0.90:0.15:1.16	8753313	9752723	5530324	1.00:1.11:0.63	134975	Nuclear pore complex protein Nup153 OS=Danio rerio OX=7955 GN=nup153 PE=1 SV=1
505	TRUE	A0A0R4IVZ0|A0A0R4IVZ0_DANRE	nup153	4.34	5.01	6	6		7526130	5555472	13178336	6.45915e+06	10046186	12752830	6744431	1.13766e+06	8708882	1.00:0.74:1.75:0.86:1.33:1.69:0.90:0.15:1.16	8753313	9752723	5530324	1.00:1.11:0.63	146300	Nuclear pore complex protein Nup153 OS=Danio rerio OX=7955 GN=nup153 PE=1 SV=1
505	TRUE	A0AB32T7N2|A0AB32T7N2_DANRE	nup153	4.34	5.02	6	6		7526130	5555472	13178336	6.45915e+06	10046186	12752830	6744431	1.13766e+06	8708882	1.00:0.74:1.75:0.86:1.33:1.69:0.90:0.15:1.16	8753313	9752723	5530324	1.00:1.11:0.63	146044	Nuclear pore complex protein Nup153 OS=Danio rerio OX=7955 GN=nup153 PE=1 SV=1
505	TRUE	A0A8M2B6L1|A0A8M2B6L1_DANRE	nup153	4.34	5.06	6	6		7526130	5555472	13178336	6.45915e+06	10046186	12752830	6744431	1.13766e+06	8708882	1.00:0.74:1.75:0.86:1.33:1.69:0.90:0.15:1.16	8753313	9752723	5530324	1.00:1.11:0.63	144778	Nuclear pore complex protein Nup153 OS=Danio rerio OX=7955 GN=nup153 PE=1 SV=1
505	TRUE	A0A8M3AVV7|A0A8M3AVV7_DANRE	nup153	4.34	5.02	6	6		7526130	5555472	13178336	6.45915e+06	10046186	12752830	6744431	1.13766e+06	8708882	1.00:0.74:1.75:0.86:1.33:1.69:0.90:0.15:1.16	8753313	9752723	5530324	1.00:1.11:0.63	146172	Nuclear pore complex protein Nup153 OS=Danio rerio OX=7955 GN=nup153 PE=1 SV=1
506	TRUE	A0A8M3AWW4|A0A8M3AWW4_DANRE	LOC103909927	3.75	0.96	6	1		0	0	6557274	0	0	0	0	0	0	-:-:64.00:-:-:-:-:-:-	6557274	0	0	1.00:0.00:0.00	158125	Pregnancy zone protein OS=Danio rerio OX=7955 GN=LOC103909927 PE=3 SV=1
507	FALSE	A0AB32T9N9|A0AB32T9N9_DANRE	si:ch211-266g18.10	8.67	2.74	5	5		7529813	10592372	13092681	12269764	22302812	16451822	4494647	6.09528e+06	14367594	1.00:1.41:1.74:1.63:2.96:2.18:0.60:0.81:1.91	10404955	17008132	8319173	1.00:1.63:0.80	260587	Calponin homology domain-containing protein DDB_G0272472 isoform X34 OS=Danio rerio OX=7955 GN=si:ch211-266g18.10 PE=4 SV=1
507	TRUE	A0A8M9P9B2|A0A8M9P9B2_DANRE	si:ch211-266g18.10	8.23	2.9	6	6		7529813	10592372	13092681	11642276	22302812	16451822	4.7369e+06	6.09528e+06	14367594	1.00:1.41:1.74:1.55:2.96:2.18:0.63:0.81:1.91	10404955	16798970	8399923	1.00:1.61:0.81	300768	Titin isoform X2 OS=Danio rerio OX=7955 GN=si:ch211-266g18.10 PE=4 SV=1
507	TRUE	A0A8M9P0F1|A0A8M9P0F1_DANRE	si:ch211-266g18.10	8.23	2.91	6	6		7529813	10592372	13092681	11642276	22302812	16451822	4.7369e+06	6.09528e+06	14367594	1.00:1.41:1.74:1.55:2.96:2.18:0.63:0.81:1.91	10404955	16798970	8399923	1.00:1.61:0.81	299193	Titin isoform X11 OS=Danio rerio OX=7955 GN=si:ch211-266g18.10 PE=4 SV=1
507	TRUE	A0A8M9PL66|A0A8M9PL66_DANRE	si:ch211-266g18.10	8.23	2.91	6	6		7529813	10592372	13092681	11642276	22302812	16451822	4.7369e+06	6.09528e+06	14367594	1.00:1.41:1.74:1.55:2.96:2.18:0.63:0.81:1.91	10404955	16798970	8399923	1.00:1.61:0.81	299905	Titin isoform X6 OS=Danio rerio OX=7955 GN=si:ch211-266g18.10 PE=4 SV=1
507	FALSE	A0AB32T5C0|A0AB32T5C0_DANRE	si:ch211-266g18.10	8.67	2.82	5	5		7529813	10592372	13092681	12269764	22302812	16451822	4494647	6.09528e+06	14367594	1.00:1.41:1.74:1.63:2.96:2.18:0.60:0.81:1.91	10404955	17008132	8319173	1.00:1.63:0.80	253235	Calponin homology domain-containing protein DDB_G0272472 isoform X35 OS=Danio rerio OX=7955 GN=si:ch211-266g18.10 PE=4 SV=1
507	TRUE	A0A8M9P9D5|A0A8M9P9D5_DANRE	si:ch211-266g18.10	8.23	2.93	6	6		7529813	10592372	13092681	11642276	22302812	16451822	4.7369e+06	6.09528e+06	14367594	1.00:1.41:1.74:1.55:2.96:2.18:0.63:0.81:1.91	10404955	16798970	8399923	1.00:1.61:0.81	297414	Titin isoform X23 OS=Danio rerio OX=7955 GN=si:ch211-266g18.10 PE=4 SV=1
507	TRUE	A0A8M9P9B6|A0A8M9P9B6_DANRE	si:ch211-266g18.10	8.23	2.91	6	6		7529813	10592372	13092681	11642276	22302812	16451822	4.7369e+06	6.09528e+06	14367594	1.00:1.41:1.74:1.55:2.96:2.18:0.63:0.81:1.91	10404955	16798970	8399923	1.00:1.61:0.81	299390	Titin isoform X8 OS=Danio rerio OX=7955 GN=si:ch211-266g18.10 PE=4 SV=1
507	TRUE	A0A8M9P9D1|A0A8M9P9D1_DANRE	si:ch211-266g18.10	8.23	2.93	6	6		7529813	10592372	13092681	11642276	22302812	16451822	4.7369e+06	6.09528e+06	14367594	1.00:1.41:1.74:1.55:2.96:2.18:0.63:0.81:1.91	10404955	16798970	8399923	1.00:1.61:0.81	297818	Titin isoform X18 OS=Danio rerio OX=7955 GN=si:ch211-266g18.10 PE=4 SV=1
507	TRUE	A0A8M9PEM2|A0A8M9PEM2_DANRE	si:ch211-266g18.10	8.23	2.9	6	6		7529813	10592372	13092681	11642276	22302812	16451822	4.7369e+06	6.09528e+06	14367594	1.00:1.41:1.74:1.55:2.96:2.18:0.63:0.81:1.91	10404955	16798970	8399923	1.00:1.61:0.81	300798	Titin isoform X3 OS=Danio rerio OX=7955 GN=si:ch211-266g18.10 PE=4 SV=1
507	TRUE	A0A8M9P9E9|A0A8M9P9E9_DANRE	si:ch211-266g18.10	8.23	2.98	6	6		7529813	10592372	13092681	11642276	22302812	16451822	4.7369e+06	6.09528e+06	14367594	1.00:1.41:1.74:1.55:2.96:2.18:0.63:0.81:1.91	10404955	16798970	8399923	1.00:1.61:0.81	292992	Titin isoform X28 OS=Danio rerio OX=7955 GN=si:ch211-266g18.10 PE=4 SV=1
507	TRUE	A0AB32TB14|A0AB32TB14_DANRE	si:ch211-266g18.10	8.23	2.91	6	6		7529813	10592372	13092681	11642276	22302812	16451822	4.7369e+06	6.09528e+06	14367594	1.00:1.41:1.74:1.55:2.96:2.18:0.63:0.81:1.91	10404955	16798970	8399923	1.00:1.61:0.81	299053	Titin isoform X16 OS=Danio rerio OX=7955 GN=si:ch211-266g18.10 PE=4 SV=1
507	TRUE	A0A8M9PPC3|A0A8M9PPC3_DANRE	si:ch211-266g18.10	8.23	2.94	6	6		7529813	10592372	13092681	11642276	22302812	16451822	4.7369e+06	6.09528e+06	14367594	1.00:1.41:1.74:1.55:2.96:2.18:0.63:0.81:1.91	10404955	16798970	8399923	1.00:1.61:0.81	296864	Titin isoform X25 OS=Danio rerio OX=7955 GN=si:ch211-266g18.10 PE=4 SV=1
507	TRUE	A0A8M9PPB3|A0A8M9PPB3_DANRE	si:ch211-266g18.10	8.23	2.93	6	6		7529813	10592372	13092681	11642276	22302812	16451822	4.7369e+06	6.09528e+06	14367594	1.00:1.41:1.74:1.55:2.96:2.18:0.63:0.81:1.91	10404955	16798970	8399923	1.00:1.61:0.81	297504	Titin isoform X20 OS=Danio rerio OX=7955 GN=si:ch211-266g18.10 PE=4 SV=1
507	TRUE	A0A8M9P0E7|A0A8M9P0E7_DANRE	si:ch211-266g18.10	8.23	2.91	6	6		7529813	10592372	13092681	11642276	22302812	16451822	4.7369e+06	6.09528e+06	14367594	1.00:1.41:1.74:1.55:2.96:2.18:0.63:0.81:1.91	10404955	16798970	8399923	1.00:1.61:0.81	299463	Titin isoform X7 OS=Danio rerio OX=7955 GN=si:ch211-266g18.10 PE=4 SV=1
507	TRUE	A0A8M9PL81|A0A8M9PL81_DANRE	si:ch211-266g18.10	8.23	2.92	6	6		7529813	10592372	13092681	11642276	22302812	16451822	4.7369e+06	6.09528e+06	14367594	1.00:1.41:1.74:1.55:2.96:2.18:0.63:0.81:1.91	10404955	16798970	8399923	1.00:1.61:0.81	298242	Titin isoform X17 OS=Danio rerio OX=7955 GN=si:ch211-266g18.10 PE=4 SV=1
507	FALSE	A0AB32T6T4|A0AB32T6T4_DANRE	si:ch211-266g18.10	8.67	2.62	5	5		7529813	10592372	13092681	12269764	22302812	16451822	4494647	6.09528e+06	14367594	1.00:1.41:1.74:1.63:2.96:2.18:0.60:0.81:1.91	10404955	17008132	8319173	1.00:1.63:0.80	272629	Titin isoform X33 OS=Danio rerio OX=7955 GN=si:ch211-266g18.10 PE=4 SV=1
507	TRUE	A0AB32TB33|A0AB32TB33_DANRE	si:ch211-266g18.10	8.23	2.98	6	6		7529813	10592372	13092681	11642276	22302812	16451822	4.7369e+06	6.09528e+06	14367594	1.00:1.41:1.74:1.55:2.96:2.18:0.63:0.81:1.91	10404955	16798970	8399923	1.00:1.61:0.81	292900	Titin isoform X29 OS=Danio rerio OX=7955 GN=si:ch211-266g18.10 PE=4 SV=1
507	TRUE	A0A8M9P0E4|A0A8M9P0E4_DANRE	si:ch211-266g18.10	8.23	2.9	6	6		7529813	10592372	13092681	11642276	22302812	16451822	4.7369e+06	6.09528e+06	14367594	1.00:1.41:1.74:1.55:2.96:2.18:0.63:0.81:1.91	10404955	16798970	8399923	1.00:1.61:0.81	300897	Titin isoform X1 OS=Danio rerio OX=7955 GN=si:ch211-266g18.10 PE=4 SV=1
507	TRUE	A0A8M9PP88|A0A8M9PP88_DANRE	si:ch211-266g18.10	8.23	2.9	6	6		7529813	10592372	13092681	11642276	22302812	16451822	4.7369e+06	6.09528e+06	14367594	1.00:1.41:1.74:1.55:2.96:2.18:0.63:0.81:1.91	10404955	16798970	8399923	1.00:1.61:0.81	300798	Titin isoform X4 OS=Danio rerio OX=7955 GN=si:ch211-266g18.10 PE=4 SV=1
507	FALSE	A0AB32T5Y1|A0AB32T5Y1_DANRE	si:ch211-266g18.10	8.67	2.9	5	5		7529813	10592372	13092681	12269764	22302812	16451822	4494647	6.09528e+06	14367594	1.00:1.41:1.74:1.63:2.96:2.18:0.60:0.81:1.91	10404955	17008132	8319173	1.00:1.63:0.80	246233	Calponin homology domain-containing protein DDB_G0272472 isoform X36 OS=Danio rerio OX=7955 GN=si:ch211-266g18.10 PE=4 SV=1
507	TRUE	A0A8M9P9C2|A0A8M9P9C2_DANRE	si:ch211-266g18.10	8.23	2.91	6	6		7529813	10592372	13092681	11642276	22302812	16451822	4.7369e+06	6.09528e+06	14367594	1.00:1.41:1.74:1.55:2.96:2.18:0.63:0.81:1.91	10404955	16798970	8399923	1.00:1.61:0.81	299110	Titin isoform X14 OS=Danio rerio OX=7955 GN=si:ch211-266g18.10 PE=4 SV=1
507	TRUE	A0A8M9PP95|A0A8M9PP95_DANRE	si:ch211-266g18.10	8.23	2.91	6	6		7529813	10592372	13092681	11642276	22302812	16451822	4.7369e+06	6.09528e+06	14367594	1.00:1.41:1.74:1.55:2.96:2.18:0.63:0.81:1.91	10404955	16798970	8399923	1.00:1.61:0.81	299279	Titin isoform X10 OS=Danio rerio OX=7955 GN=si:ch211-266g18.10 PE=4 SV=1
507	TRUE	A0AB32T420|A0AB32T420_DANRE	si:ch211-266g18.10	8.23	3.16	6	6		7529813	10592372	13092681	11642276	22302812	16451822	4.7369e+06	6.09528e+06	14367594	1.00:1.41:1.74:1.55:2.96:2.18:0.63:0.81:1.91	10404955	16798970	8399923	1.00:1.61:0.81	275990	Titin homolog isoform X32 OS=Danio rerio OX=7955 GN=si:ch211-266g18.10 PE=4 SV=1
507	TRUE	A0A8M9PLA4|A0A8M9PLA4_DANRE	si:ch211-266g18.10	8.23	2.97	6	6		7529813	10592372	13092681	11642276	22302812	16451822	4.7369e+06	6.09528e+06	14367594	1.00:1.41:1.74:1.55:2.96:2.18:0.63:0.81:1.91	10404955	16798970	8399923	1.00:1.61:0.81	293896	Titin isoform X27 OS=Danio rerio OX=7955 GN=si:ch211-266g18.10 PE=4 SV=1
507	TRUE	A0A8M9PP99|A0A8M9PP99_DANRE	si:ch211-266g18.10	8.23	2.91	6	6		7529813	10592372	13092681	11642276	22302812	16451822	4.7369e+06	6.09528e+06	14367594	1.00:1.41:1.74:1.55:2.96:2.18:0.63:0.81:1.91	10404955	16798970	8399923	1.00:1.61:0.81	298996	Titin isoform X15 OS=Danio rerio OX=7955 GN=si:ch211-266g18.10 PE=4 SV=1
507	TRUE	A0A8M9PL87|A0A8M9PL87_DANRE	si:ch211-266g18.10	8.23	2.93	6	6		7529813	10592372	13092681	11642276	22302812	16451822	4.7369e+06	6.09528e+06	14367594	1.00:1.41:1.74:1.55:2.96:2.18:0.63:0.81:1.91	10404955	16798970	8399923	1.00:1.61:0.81	297547	Titin isoform X21 OS=Danio rerio OX=7955 GN=si:ch211-266g18.10 PE=4 SV=1
507	TRUE	A0A8M9PL99|A0A8M9PL99_DANRE	si:ch211-266g18.10	8.23	2.95	6	6		7529813	10592372	13092681	11642276	22302812	16451822	4.7369e+06	6.09528e+06	14367594	1.00:1.41:1.74:1.55:2.96:2.18:0.63:0.81:1.91	10404955	16798970	8399923	1.00:1.61:0.81	296029	Titin isoform X26 OS=Danio rerio OX=7955 GN=si:ch211-266g18.10 PE=4 SV=1
507	TRUE	A0AB32T427|A0AB32T427_DANRE	si:ch211-266g18.10	8.23	3.03	6	6		7529813	10592372	13092681	11642276	22302812	16451822	4.7369e+06	6.09528e+06	14367594	1.00:1.41:1.74:1.55:2.96:2.18:0.63:0.81:1.91	10404955	16798970	8399923	1.00:1.61:0.81	287755	Titin isoform X30 OS=Danio rerio OX=7955 GN=si:ch211-266g18.10 PE=4 SV=1
507	TRUE	A0A8M9P0G1|A0A8M9P0G1_DANRE	si:ch211-266g18.10	8.23	2.93	6	6		7529813	10592372	13092681	11642276	22302812	16451822	4.7369e+06	6.09528e+06	14367594	1.00:1.41:1.74:1.55:2.96:2.18:0.63:0.81:1.91	10404955	16798970	8399923	1.00:1.61:0.81	297460	Titin isoform X22 OS=Danio rerio OX=7955 GN=si:ch211-266g18.10 PE=4 SV=1
507	FALSE	A0AB32TBF0|A0AB32TBF0_DANRE	si:ch211-266g18.10	8.67	2.94	5	5		7529813	10592372	13092681	12269764	22302812	16451822	4494647	6.09528e+06	14367594	1.00:1.41:1.74:1.63:2.96:2.18:0.60:0.81:1.91	10404955	17008132	8319173	1.00:1.63:0.80	242663	Calponin homology domain-containing protein DDB_G0272472 isoform X37 OS=Danio rerio OX=7955 GN=si:ch211-266g18.10 PE=4 SV=1
507	TRUE	A0A8M9PL71|A0A8M9PL71_DANRE	si:ch211-266g18.10	8.23	2.91	6	6		7529813	10592372	13092681	11642276	22302812	16451822	4.7369e+06	6.09528e+06	14367594	1.00:1.41:1.74:1.55:2.96:2.18:0.63:0.81:1.91	10404955	16798970	8399923	1.00:1.61:0.81	299235	Titin homolog isoform X12 OS=Danio rerio OX=7955 GN=si:ch211-266g18.10 PE=4 SV=1
507	TRUE	A0A8M9PL93|A0A8M9PL93_DANRE	si:ch211-266g18.10	8.23	2.93	6	6		7529813	10592372	13092681	11642276	22302812	16451822	4.7369e+06	6.09528e+06	14367594	1.00:1.41:1.74:1.55:2.96:2.18:0.63:0.81:1.91	10404955	16798970	8399923	1.00:1.61:0.81	297221	Titin isoform X24 OS=Danio rerio OX=7955 GN=si:ch211-266g18.10 PE=4 SV=1
507	TRUE	A0AB32TCQ4|A0AB32TCQ4_DANRE	si:ch211-266g18.10	8.23	2.9	6	6		7529813	10592372	13092681	11642276	22302812	16451822	4.7369e+06	6.09528e+06	14367594	1.00:1.41:1.74:1.55:2.96:2.18:0.63:0.81:1.91	10404955	16798970	8399923	1.00:1.61:0.81	300598	Titin isoform X5 OS=Danio rerio OX=7955 GN=si:ch211-266g18.10 PE=4 SV=1
507	TRUE	A0A8M9PEP3|A0A8M9PEP3_DANRE	si:ch211-266g18.10	8.23	2.93	6	6		7529813	10592372	13092681	11642276	22302812	16451822	4.7369e+06	6.09528e+06	14367594	1.00:1.41:1.74:1.55:2.96:2.18:0.63:0.81:1.91	10404955	16798970	8399923	1.00:1.61:0.81	297671	Titin isoform X19 OS=Danio rerio OX=7955 GN=si:ch211-266g18.10 PE=4 SV=1
507	FALSE	A0A8M9PLB6|A0A8M9PLB6_DANRE	si:ch211-266g18.10	4.46	0.98	2	2		9757269	0	986692	18894320	14351880	5.11691e+06	6.04152e+06	6015659	12723849	1.00:0.00:0.10:1.94:1.47:0.52:0.62:0.62:1.30	5.37198e+06	12787704	8.26034e+06	1.00:2.38:1.54	239874	Axoneme-associated protein mst101(2) isoform X38 OS=Danio rerio OX=7955 GN=si:ch211-266g18.10 PE=4 SV=1
507	TRUE	A0A8M9PEN3|A0A8M9PEN3_DANRE	si:ch211-266g18.10	8.23	2.91	6	6		7529813	10592372	13092681	11642276	22302812	16451822	4.7369e+06	6.09528e+06	14367594	1.00:1.41:1.74:1.55:2.96:2.18:0.63:0.81:1.91	10404955	16798970	8399923	1.00:1.61:0.81	298976	Titin isoform X13 OS=Danio rerio OX=7955 GN=si:ch211-266g18.10 PE=4 SV=1
507	TRUE	A0A8M9P9F2|A0A8M9P9F2_DANRE	si:ch211-266g18.10	8.23	3.06	6	6		7529813	10592372	13092681	11642276	22302812	16451822	4.7369e+06	6.09528e+06	14367594	1.00:1.41:1.74:1.55:2.96:2.18:0.63:0.81:1.91	10404955	16798970	8399923	1.00:1.61:0.81	285336	Titin homolog isoform X31 OS=Danio rerio OX=7955 GN=si:ch211-266g18.10 PE=4 SV=1
507	TRUE	A0A8M9PEM9|A0A8M9PEM9_DANRE	si:ch211-266g18.10	8.23	2.91	6	6		7529813	10592372	13092681	11642276	22302812	16451822	4.7369e+06	6.09528e+06	14367594	1.00:1.41:1.74:1.55:2.96:2.18:0.63:0.81:1.91	10404955	16798970	8399923	1.00:1.61:0.81	299105	Titin isoform X9 OS=Danio rerio OX=7955 GN=si:ch211-266g18.10 PE=4 SV=1
508	TRUE	F1QQZ1|F1QQZ1_DANRE	sf3b1	2.94	4.56	6	6	Carbamidomethylation	12096070	1.30473e+06	29391902	20593146	11425293	46673908	20499838	8015829	22664384	1.00:0.11:2.43:1.70:0.94:3.86:1.69:0.66:1.87	14264235	26230782	17060016	1.00:1.84:1.20	147181	Splicing factor 3B subunit 1 OS=Danio rerio OX=7955 GN=sf3b1 PE=1 SV=2
508	TRUE	A0A8M2BF86|A0A8M2BF86_DANRE	sf3b1	2.94	5.17	6	6	Carbamidomethylation	12096070	1.30473e+06	29391902	20593146	11425293	46673908	20499838	8015829	22664384	1.00:0.11:2.43:1.70:0.94:3.86:1.69:0.66:1.87	14264235	26230782	17060016	1.00:1.84:1.20	129982	Splicing factor 3B subunit 1 OS=Danio rerio OX=7955 GN=sf3b1 PE=1 SV=1
509	TRUE	A0AB32TWR3|A0AB32TWR3_DANRE	tnnt3b	3.21	23.45	6	5		6.48199e+06	5.6102e+06	40306904	8.18509e+06	59227220	20857384	10359541	8672719	8.19987e+06	1.00:0.87:6.22:1.26:9.14:3.22:1.60:1.34:1.27	17466366	29423230	9077378	1.00:1.68:0.52	34333	Troponin T type 3b (Skeletal, fast) isoform X4 OS=Danio rerio OX=7955 GN=tnnt3b PE=1 SV=1
509	TRUE	Q7ZZW4|Q7ZZW4_DANRE	tnnt3b	3.21	29.31	6	5		6.48199e+06	5.6102e+06	40306904	8.18509e+06	59227220	20857384	10359541	8672719	8.19987e+06	1.00:0.87:6.22:1.26:9.14:3.22:1.60:1.34:1.27	17466366	29423230	9077378	1.00:1.68:0.52	27830	Fast muscle troponin T isoform TnnT3b OS=Danio rerio OX=7955 GN=tnnt3b PE=1 SV=1
509	TRUE	A0AB13ABM4|A0AB13ABM4_DANRE	tnnt3b	3.21	29.82	6	5		6.48199e+06	5.6102e+06	40306904	8.18509e+06	59227220	20857384	10359541	8672719	8.19987e+06	1.00:0.87:6.22:1.26:9.14:3.22:1.60:1.34:1.27	17466366	29423230	9077378	1.00:1.68:0.52	27294	Troponin T type 3b (Skeletal, fast) isoform 6 OS=Danio rerio OX=7955 GN=tnnt3b PE=1 SV=1
509	TRUE	A0AB32TXX1|A0AB32TXX1_DANRE	tnnt3b	3.21	22.9	6	5		6.48199e+06	5.6102e+06	40306904	8.18509e+06	59227220	20857384	10359541	8672719	8.19987e+06	1.00:0.87:6.22:1.26:9.14:3.22:1.60:1.34:1.27	17466366	29423230	9077378	1.00:1.68:0.52	35106	Troponin T type 3b (Skeletal, fast) isoform X2 OS=Danio rerio OX=7955 GN=tnnt3b PE=1 SV=1
509	TRUE	A0AB32TUE0|A0AB32TUE0_DANRE	tnnt3b	3.21	22.9	6	5		6.48199e+06	5.6102e+06	40306904	8.18509e+06	59227220	20857384	10359541	8672719	8.19987e+06	1.00:0.87:6.22:1.26:9.14:3.22:1.60:1.34:1.27	17466366	29423230	9077378	1.00:1.68:0.52	35122	Troponin T type 3b (Skeletal, fast) isoform X1 OS=Danio rerio OX=7955 GN=tnnt3b PE=1 SV=1
509	TRUE	A0AB32TZ22|A0AB32TZ22_DANRE	tnnt3b	3.21	23.45	6	5		6.48199e+06	5.6102e+06	40306904	8.18509e+06	59227220	20857384	10359541	8672719	8.19987e+06	1.00:0.87:6.22:1.26:9.14:3.22:1.60:1.34:1.27	17466366	29423230	9077378	1.00:1.68:0.52	34349	Troponin T type 3b (Skeletal, fast) isoform X3 OS=Danio rerio OX=7955 GN=tnnt3b PE=1 SV=1
509	TRUE	A0AB13AA21|A0AB13AA21_DANRE	tnnt3b	3.21	29.31	6	5		6.48199e+06	5.6102e+06	40306904	8.18509e+06	59227220	20857384	10359541	8672719	8.19987e+06	1.00:0.87:6.22:1.26:9.14:3.22:1.60:1.34:1.27	17466366	29423230	9077378	1.00:1.68:0.52	27814	Troponin T type 3b (Skeletal, fast) isoform 5 OS=Danio rerio OX=7955 GN=tnnt3b PE=1 SV=1
509	TRUE	A0AB32TXQ8|A0AB32TXQ8_DANRE	tnnt3b	3.21	23.94	6	5		6.48199e+06	5.6102e+06	40306904	8.18509e+06	59227220	20857384	10359541	8672719	8.19987e+06	1.00:0.87:6.22:1.26:9.14:3.22:1.60:1.34:1.27	17466366	29423230	9077378	1.00:1.68:0.52	33583	Troponin T type 3b (Skeletal, fast) isoform X5 OS=Danio rerio OX=7955 GN=tnnt3b PE=1 SV=1
509	TRUE	A0AB13ABB9|A0AB13ABB9_DANRE	tnnt3b	3.21	28.57	6	5		6.48199e+06	5.6102e+06	40306904	8.18509e+06	59227220	20857384	10359541	8672719	8.19987e+06	1.00:0.87:6.22:1.26:9.14:3.22:1.60:1.34:1.27	17466366	29423230	9077378	1.00:1.68:0.52	28565	Troponin T type 3b (Skeletal, fast) isoform 4 OS=Danio rerio OX=7955 GN=tnnt3b PE=1 SV=1
509	TRUE	A0AB13A9B5|A0AB13A9B5_DANRE	tnnt3b	3.21	28.57	6	5		6.48199e+06	5.6102e+06	40306904	8.18509e+06	59227220	20857384	10359541	8672719	8.19987e+06	1.00:0.87:6.22:1.26:9.14:3.22:1.60:1.34:1.27	17466366	29423230	9077378	1.00:1.68:0.52	28581	Troponin T type 3b (Skeletal, fast) isoform 3 OS=Danio rerio OX=7955 GN=tnnt3b PE=1 SV=1
509	TRUE	A8WGA6|A8WGA6_DANRE	tnnt3b	3.21	23.94	6	5		6.48199e+06	5.6102e+06	40306904	8.18509e+06	59227220	20857384	10359541	8672719	8.19987e+06	1.00:0.87:6.22:1.26:9.14:3.22:1.60:1.34:1.27	17466366	29423230	9077378	1.00:1.68:0.52	33599	Tnnt3b protein OS=Danio rerio OX=7955 GN=tnnt3b PE=1 SV=1
510	TRUE	A0AB32TP30|A0AB32TP30_DANRE	ap2a1	8.45	6.43	6	6	Carbamidomethylation	15270988	10649009	61131788	14556490	24467950	18641056	8.33529e+06	2.02275e+06	11078166	1.00:0.70:4.00:0.95:1.60:1.22:0.55:0.13:0.73	29017262	19221832	7145401	1.00:0.66:0.25	108209	AP-2 complex subunit alpha OS=Danio rerio OX=7955 GN=ap2a1 PE=1 SV=1
510	TRUE	A0AB32TJW0|A0AB32TJW0_DANRE	ap2a1	8.45	6.74	6	6	Carbamidomethylation	15270988	10649009	61131788	14556490	24467950	18641056	8.33529e+06	2.02275e+06	11078166	1.00:0.70:4.00:0.95:1.60:1.22:0.55:0.13:0.73	29017262	19221832	7145401	1.00:0.66:0.25	103680	AP-2 complex subunit alpha OS=Danio rerio OX=7955 GN=ap2a1 PE=1 SV=1
510	TRUE	A0AB32TH60|A0AB32TH60_DANRE	ap2a1	8.45	6.57	6	6	Carbamidomethylation	15270988	10649009	61131788	14556490	24467950	18641056	8.33529e+06	2.02275e+06	11078166	1.00:0.70:4.00:0.95:1.60:1.22:0.55:0.13:0.73	29017262	19221832	7145401	1.00:0.66:0.25	106027	AP-2 complex subunit alpha OS=Danio rerio OX=7955 GN=ap2a1 PE=1 SV=1
510	TRUE	A0AB32TPH2|A0AB32TPH2_DANRE	ap2a1	8.45	6.74	6	6	Carbamidomethylation	15270988	10649009	61131788	14556490	24467950	18641056	8.33529e+06	2.02275e+06	11078166	1.00:0.70:4.00:0.95:1.60:1.22:0.55:0.13:0.73	29017262	19221832	7145401	1.00:0.66:0.25	103699	AP-2 complex subunit alpha OS=Danio rerio OX=7955 GN=ap2a1 PE=1 SV=1
510	TRUE	A0AB32TK65|A0AB32TK65_DANRE	ap2a1	8.45	6.57	6	6	Carbamidomethylation	15270988	10649009	61131788	14556490	24467950	18641056	8.33529e+06	2.02275e+06	11078166	1.00:0.70:4.00:0.95:1.60:1.22:0.55:0.13:0.73	29017262	19221832	7145401	1.00:0.66:0.25	106046	AP-2 complex subunit alpha OS=Danio rerio OX=7955 GN=ap2a1 PE=1 SV=1
510	TRUE	A0AB32TH56|A0AB32TH56_DANRE	ap2a1	8.45	6.43	6	6	Carbamidomethylation	15270988	10649009	61131788	14556490	24467950	18641056	8.33529e+06	2.02275e+06	11078166	1.00:0.70:4.00:0.95:1.60:1.22:0.55:0.13:0.73	29017262	19221832	7145401	1.00:0.66:0.25	108228	AP-2 complex subunit alpha OS=Danio rerio OX=7955 GN=ap2a1 PE=1 SV=1
511	TRUE	A0A8M9PX80|A0A8M9PX80_DANRE	hnrnpl	4.68	3.44	6	2	Carbamidomethylation	7853571	6790428	22980030	9690827	7261379	11066954	9056716	490789	7008112	1.00:0.86:2.93:1.23:0.92:1.41:1.15:0.06:0.89	12541343	9339720	5518539	1.00:0.74:0.44	57880	Heterogeneous nuclear ribonucleoprotein L isoform X1 OS=Danio rerio OX=7955 GN=hnrnpl PE=1 SV=1
511	TRUE	Q7ZW09|Q7ZW09_DANRE	hnrnpl	4.68	3.36	6	2	Carbamidomethylation	7853571	6790428	22980030	9690827	7261379	11066954	9056716	490789	7008112	1.00:0.86:2.93:1.23:0.92:1.41:1.15:0.06:0.89	12541343	9339720	5518539	1.00:0.74:0.44	59168	Heterogeneous nuclear ribonucleoprotein L OS=Danio rerio OX=7955 GN=hnrnpl PE=1 SV=1
512	TRUE	A4QN90|A4QN90_DANRE	zgc:163061	7.92	39.13	6	5		78270352	142833808	190410752	63878132	612178240	433317088	64304588	70035112	61064896	1.00:1.82:2.43:0.82:7.82:5.54:0.82:0.89:0.78	137171632	369791168	65134864	1.00:2.70:0.47	11835	Histone H1 OS=Danio rerio OX=7955 GN=zgc:163061 PE=2 SV=1
512	TRUE	A0A8M6Z7Z5|A0A8M6Z7Z5_DANRE	LOC569982	7.92	22.5	6	5		78270352	142833808	190410752	63878132	612178240	433317088	64304588	70035112	61064896	1.00:1.82:2.43:0.82:7.82:5.54:0.82:0.89:0.78	137171632	369791168	65134864	1.00:2.70:0.47	20294	Histone H1 OS=Danio rerio OX=7955 GN=LOC569982 PE=3 SV=1
513	TRUE	Q05AL9|Q05AL9_DANRE	krt94	0.17	5.34	5	1		0	2.70196e+06	4.28953e+06	147887	17974416	5.20462e+06	3.27646e+06	1.58488e+06	7.08793e+06	-:64.00:64.00:64.00:64.00:64.00:64.00:64.00:64.00	3.49575e+06	7.77564e+06	3983087	1.00:2.22:1.14	47758	Keratin 94 OS=Danio rerio OX=7955 GN=krt94 PE=1 SV=1
514	TRUE	A0A8M2B804|A0A8M2B804_DANRE	cad	3.37	3.52	6	6		7.01176e+06	6517915	25041106	3.843e+06	7.70403e+06	7.82447e+06	7756715	2.86304e+06	8486928	1.00:0.93:3.57:0.55:1.10:1.12:1.11:0.41:1.21	12856926	6.45717e+06	6368893	1.00:0.50:0.50	248820	Multifunctional protein CAD OS=Danio rerio OX=7955 GN=cad PE=1 SV=1
514	TRUE	U3JAV8|U3JAV8_DANRE	cad	3.37	3.54	6	6		7.01176e+06	6517915	25041106	3.843e+06	7.70403e+06	7.82447e+06	7756715	2.86304e+06	8486928	1.00:0.93:3.57:0.55:1.10:1.12:1.11:0.41:1.21	12856926	6.45717e+06	6368893	1.00:0.50:0.50	247303	Multifunctional protein CAD OS=Danio rerio OX=7955 GN=cad PE=1 SV=1
514	TRUE	A0A8M3AL15|A0A8M3AL15_DANRE	cad	3.37	3.5	6	6		7.01176e+06	6517915	25041106	3.843e+06	7.70403e+06	7.82447e+06	7756715	2.86304e+06	8486928	1.00:0.93:3.57:0.55:1.10:1.12:1.11:0.41:1.21	12856926	6.45717e+06	6368893	1.00:0.50:0.50	250236	Multifunctional protein CAD OS=Danio rerio OX=7955 GN=cad PE=1 SV=1
514	TRUE	A0A8M3B4B1|A0A8M3B4B1_DANRE	cad	3.37	3.52	6	6		7.01176e+06	6517915	25041106	3.843e+06	7.70403e+06	7.82447e+06	7756715	2.86304e+06	8486928	1.00:0.93:3.57:0.55:1.10:1.12:1.11:0.41:1.21	12856926	6.45717e+06	6368893	1.00:0.50:0.50	248719	Multifunctional protein CAD OS=Danio rerio OX=7955 GN=cad PE=1 SV=1
515	TRUE	A0A8M9QFJ6|A0A8M9QFJ6_DANRE	desmb	5.72	3.04	6	1	Carbamidomethylation	0	1.55379e+06	12952812	3.80434e+06	7.62593e+06	7005449	1.34863e+06	0	1.63649e+06	-:64.00:64.00:64.00:64.00:64.00:64.00:-:64.00	7.2533e+06	6145242	1492557	1.00:0.85:0.21	52847	Desmin b isoform X1 OS=Danio rerio OX=7955 GN=desmb PE=3 SV=1
515	TRUE	Q05AI8|Q05AI8_DANRE	desmb	5.72	2.95	6	1	Carbamidomethylation	0	1.55379e+06	12952812	3.80434e+06	7.62593e+06	7005449	1.34863e+06	0	1.63649e+06	-:64.00:64.00:64.00:64.00:64.00:64.00:-:64.00	7.2533e+06	6145242	1492557	1.00:0.85:0.21	54275	Desmin b OS=Danio rerio OX=7955 GN=desmb PE=2 SV=1
516	TRUE	R4GDP5|R4GDP5_DANRE	api5	2.53	10.4	6	6		6240643	4.59784e+06	40028484	11025716	24228184	22343018	11988984	8.29265e+06	9482347	1.00:0.74:6.41:1.77:3.88:3.58:1.92:1.33:1.52	16955654	19198972	9921326	1.00:1.13:0.59	59436	Apoptosis inhibitor 5 OS=Danio rerio OX=7955 GN=api5 PE=1 SV=1
517	TRUE	Q5GA10|Q5GA10_DANRE	ogt.1	3.92	7.14	6	6	Carbamidomethylation	5243655	1991648	8828015	7.05328e+06	10045515	11684220	7566373	2.48925e+06	10140358	1.00:0.38:1.68:1.35:1.92:2.23:1.44:0.47:1.93	5.35444e+06	9594339	6731995	1.00:1.79:1.26	115362	UDP-N-acetylglucosamine--peptide N-acetylglucosaminyltransferase 110 kDa subunit OS=Danio rerio OX=7955 GN=ogt.1 PE=1 SV=1
517	TRUE	Q5GA12|Q5GA12_DANRE	ogt.1	3.92	7.03	6	6	Carbamidomethylation	5243655	1991648	8828015	7.05328e+06	10045515	11684220	7566373	2.48925e+06	10140358	1.00:0.38:1.68:1.35:1.92:2.23:1.44:0.47:1.93	5.35444e+06	9594339	6731995	1.00:1.79:1.26	117035	UDP-N-acetylglucosamine--peptide N-acetylglucosaminyltransferase 110 kDa subunit OS=Danio rerio OX=7955 GN=ogt.1 PE=1 SV=1
517	TRUE	Q5GA13|Q5GA13_DANRE	ogt.1	3.92	6.97	6	6	Carbamidomethylation	5243655	1991648	8828015	7.05328e+06	10045515	11684220	7566373	2.48925e+06	10140358	1.00:0.38:1.68:1.35:1.92:2.23:1.44:0.47:1.93	5.35444e+06	9594339	6731995	1.00:1.79:1.26	118221	UDP-N-acetylglucosamine--peptide N-acetylglucosaminyltransferase 110 kDa subunit OS=Danio rerio OX=7955 GN=ogt.1 PE=1 SV=1
517	TRUE	Q5GA11|Q5GA11_DANRE	ogt.1	3.92	7.07	6	6	Carbamidomethylation	5243655	1991648	8828015	7.05328e+06	10045515	11684220	7566373	2.48925e+06	10140358	1.00:0.38:1.68:1.35:1.92:2.23:1.44:0.47:1.93	5.35444e+06	9594339	6731995	1.00:1.79:1.26	116548	UDP-N-acetylglucosamine--peptide N-acetylglucosaminyltransferase 110 kDa subunit OS=Danio rerio OX=7955 GN=ogt.1 PE=1 SV=1
518	TRUE	A0A0R4I9C1|A0A0R4I9C1_DANRE	yars1	2.54	12.67	6	6		15377318	4.66969e+06	28938606	14108228	20619436	26118454	12607661	5769314	17957200	1.00:0.30:1.88:0.92:1.34:1.70:0.82:0.38:1.17	16328539	20282040	12111392	1.00:1.24:0.74	59506	Tyrosine--tRNA ligase OS=Danio rerio OX=7955 GN=yars1 PE=1 SV=1
519	TRUE	A0A2R8Q139|A0A2R8Q139_DANRE	hnrnpk	2.57	15.83	6	5	Carbamidomethylation	24150930	31260350	81143432	18795520	37582436	59581544	29492676	13143356	33484502	1.00:1.29:3.36:0.78:1.56:2.47:1.22:0.54:1.39	45518236	38653168	25373512	1.00:0.85:0.56	46252	Heterogeneous nuclear ribonucleoprotein K OS=Danio rerio OX=7955 GN=hnrnpk PE=1 SV=1
519	TRUE	A0AB32TVW0|A0AB32TVW0_DANRE	hnrnpk	2.57	15.49	6	5	Carbamidomethylation	24150930	31260350	81143432	18795520	37582436	59581544	29492676	13143356	33484502	1.00:1.29:3.36:0.78:1.56:2.47:1.22:0.54:1.39	45518236	38653168	25373512	1.00:0.85:0.56	47245	Heterogeneous nuclear ribonucleoprotein K OS=Danio rerio OX=7955 GN=hnrnpk PE=1 SV=1
519	TRUE	F1QWB4|F1QWB4_DANRE	hnrnpk	2.57	15.38	6	5	Carbamidomethylation	24150930	31260350	81143432	18795520	37582436	59581544	29492676	13143356	33484502	1.00:1.29:3.36:0.78:1.56:2.47:1.22:0.54:1.39	45518236	38653168	25373512	1.00:0.85:0.56	47596	Heterogeneous nuclear ribonucleoprotein K OS=Danio rerio OX=7955 GN=hnrnpk PE=1 SV=1
520	TRUE	B2GSB4|B2GSB4_DANRE	anp32a	2.39	18.11	6	4	Carbamidomethylation	20958454	20972264	110849816	22000586	22196828	44056140	23099370	20338892	20526802	1.00:1.00:5.29:1.05:1.06:2.10:1.10:0.97:0.98	50926844	29417852	21321688	1.00:0.58:0.42	29091	Acidic leucine-rich nuclear phosphoprotein 32 family member OS=Danio rerio OX=7955 GN=anp32a PE=2 SV=1
521	TRUE	A0A8M3AQ68|A0A8M3AQ68_DANRE	tpra	6.98	3.32	6	6		5904066	5.69533e+06	11528092	5553997	19273138	12081778	5.12383e+06	2.64554e+06	7033660	1.00:0.96:1.95:0.94:3.26:2.05:0.87:0.45:1.19	7709162	12302971	4.93434e+06	1.00:1.60:0.64	265940	Nucleoprotein TPR OS=Danio rerio OX=7955 GN=tpra PE=1 SV=1
521	TRUE	A0A8M3B081|A0A8M3B081_DANRE	tpra	6.98	3.32	6	6		5904066	5.69533e+06	11528092	5553997	19273138	12081778	5.12383e+06	2.64554e+06	7033660	1.00:0.96:1.95:0.94:3.26:2.05:0.87:0.45:1.19	7709162	12302971	4.93434e+06	1.00:1.60:0.64	265811	Nucleoprotein TPR OS=Danio rerio OX=7955 GN=tpra PE=1 SV=1
522	FALSE	A0AB13ABA9|A0AB13ABA9_DANRE	crp5	4.26	4	1	1		830859	1.29227e+06	25144406	0	3.24223e+06	15620653	0	1.73527e+06	180669	1.00:1.56:30.26:0.00:3.90:18.80:0.00:2.09:0.22	9089178	9431441	957971	1.00:1.04:0.11	25234	Pentraxin family member OS=Danio rerio OX=7955 GN=crp5 PE=3 SV=1
522	TRUE	A0A8M2BA52|A0A8M2BA52_DANRE	crp2	9.95	18.83	6	4		7.7092e+06	9247242	91284216	0	21650848	104311088	3.63464e+06	5970514	2.89597e+06	1.00:1.20:11.84:0.00:2.81:13.53:0.47:0.77:0.38	36080220	62980968	4.16704e+06	1.00:1.75:0.12	25039	Pentraxin family member OS=Danio rerio OX=7955 GN=crp2 PE=1 SV=1
522	TRUE	Q7SZ53|Q7SZ53_DANRE	crp2	9.95	18.92	6	4		7.7092e+06	9247242	91284216	0	21650848	104311088	3.63464e+06	5970514	2.89597e+06	1.00:1.20:11.84:0.00:2.81:13.53:0.47:0.77:0.38	36080220	62980968	4.16704e+06	1.00:1.75:0.12	24947	Pentraxin family member OS=Danio rerio OX=7955 GN=crp2 PE=1 SV=2
523	TRUE	F1Q5B8|F1Q5B8_DANRE	ogdha	5.18	5.3	6	4		3.9725e+06	2.48968e+06	26004622	7649054	40538632	20819320	7173943	2.90487e+06	9087205	1.00:0.63:6.55:1.93:10.20:5.24:1.81:0.73:2.29	10822269	23002336	6388674	1.00:2.13:0.59	115313	2-oxoglutarate dehydrogenase complex component E1 OS=Danio rerio OX=7955 GN=ogdha PE=1 SV=3
523	TRUE	B8JI08|B8JI08_DANRE	ogdha	5.18	5.28	6	4		3.9725e+06	2.48968e+06	26004622	7649054	40538632	20819320	7173943	2.90487e+06	9087205	1.00:0.63:6.55:1.93:10.20:5.24:1.81:0.73:2.29	10822269	23002336	6388674	1.00:2.13:0.59	115670	2-oxoglutarate dehydrogenase complex component E1 OS=Danio rerio OX=7955 GN=ogdha PE=1 SV=1
523	TRUE	A0A8M2BJT5|A0A8M2BJT5_DANRE	ogdha	5.18	5.12	6	4		3.9725e+06	2.48968e+06	26004622	7649054	40538632	20819320	7173943	2.90487e+06	9087205	1.00:0.63:6.55:1.93:10.20:5.24:1.81:0.73:2.29	10822269	23002336	6388674	1.00:2.13:0.59	119384	2-oxoglutarate dehydrogenase complex component E1 OS=Danio rerio OX=7955 GN=ogdha PE=1 SV=1
523	TRUE	A0A0R4IP01|A0A0R4IP01_DANRE	ogdha	5.18	5.28	6	4		3.9725e+06	2.48968e+06	26004622	7649054	40538632	20819320	7173943	2.90487e+06	9087205	1.00:0.63:6.55:1.93:10.20:5.24:1.81:0.73:2.29	10822269	23002336	6388674	1.00:2.13:0.59	115639	2-oxoglutarate dehydrogenase complex component E1 OS=Danio rerio OX=7955 GN=ogdha PE=1 SV=1
523	TRUE	A0A8M3AVG6|A0A8M3AVG6_DANRE	ogdha	5.18	5.21	6	4		3.9725e+06	2.48968e+06	26004622	7649054	40538632	20819320	7173943	2.90487e+06	9087205	1.00:0.63:6.55:1.93:10.20:5.24:1.81:0.73:2.29	10822269	23002336	6388674	1.00:2.13:0.59	117304	2-oxoglutarate dehydrogenase complex component E1 OS=Danio rerio OX=7955 GN=ogdha PE=1 SV=1
524	TRUE	Q6DGU2|Q6DGU2_DANRE	rab11bb	3.58	26.15	6	6		11305924	12003390	27069370	12705048	25169548	36483924	16775240	11418187	15646785	1.00:1.06:2.39:1.12:2.23:3.23:1.48:1.01:1.38	16792894	24786174	14613404	1.00:1.48:0.87	24547	small monomeric GTPase OS=Danio rerio OX=7955 GN=rab11bb PE=2 SV=1
524	FALSE	Q7SY35|Q7SY35_DANRE	rab11al	5.18	18.52	4	4		12065231	14362638	27839870	15532483	31486278	25739882	17206858	9122350	16018547	1.00:1.19:2.31:1.29:2.61:2.13:1.43:0.76:1.33	18089246	24252880	14115918	1.00:1.34:0.78	24118	small monomeric GTPase OS=Danio rerio OX=7955 GN=rab11al PE=1 SV=1
524	FALSE	A0A8M6Z2N0|A0A8M6Z2N0_DANRE	LOC100536182	2.69	4.9	3	3		12724272	12154510	0	10598044	0	52323076	14765495	9630561	16330848	1.00:0.96:0.00:0.83:0.00:4.11:1.16:0.76:1.28	12439391	31460560	13575635	1.00:2.53:1.09	62593	Ras-related protein Rab-25 OS=Danio rerio OX=7955 GN=LOC100536182 PE=3 SV=2
524	FALSE	Q5U3E1|Q5U3E1_DANRE	rab11a	6.21	22.79	5	5		12024726	13938134	26498586	18513516	25571676	24499772	17149092	10491503	15984548	1.00:1.16:2.20:1.54:2.13:2.04:1.43:0.87:1.33	17487148	22861654	14541714	1.00:1.31:0.83	24311	small monomeric GTPase OS=Danio rerio OX=7955 GN=rab11a PE=1 SV=1
524	TRUE	Q802D1|Q802D1_DANRE	rab11ba	3.58	26.15	6	6		11305924	12003390	27069370	12705048	25169548	36483924	16775240	11418187	15646785	1.00:1.06:2.39:1.12:2.23:3.23:1.48:1.01:1.38	16792894	24786174	14613404	1.00:1.48:0.87	24581	small monomeric GTPase OS=Danio rerio OX=7955 GN=rab11ba PE=1 SV=1
525	TRUE	Q6PC06|Q6PC06_DANRE	ahcyl2b	1.97	8.63	6	4	Carbamidomethylation	11245303	12705404	56347860	12980457	17727940	28739072	14548109	12136199	12665193	1.00:1.13:5.01:1.15:1.58:2.56:1.29:1.08:1.13	26766188	19815824	13116500	1.00:0.74:0.49	65087	Adenosylhomocysteinase OS=Danio rerio OX=7955 GN=ahcyl2b PE=1 SV=1
525	FALSE	A5PMG3|A5PMG3_DANRE	ahcyl1	1.72	5.6	5	3		11245303	14949637	56347860	12980457	13507498	25376948	14548109	13745551	14125599	1.00:1.33:5.01:1.15:1.20:2.26:1.29:1.22:1.26	27514266	17288300	14139753	1.00:0.63:0.51	55696	Adenosylhomocysteinase OS=Danio rerio OX=7955 GN=ahcyl1 PE=1 SV=1
525	FALSE	Q7T2B5|Q7T2B5_DANRE	ahcyl1	1.72	5.47	5	3		11245303	14949637	56347860	12980457	13507498	25376948	14548109	13745551	14125599	1.00:1.33:5.01:1.15:1.20:2.26:1.29:1.22:1.26	27514266	17288300	14139753	1.00:0.63:0.51	56776	Adenosylhomocysteinase OS=Danio rerio OX=7955 GN=ahcyl1 PE=2 SV=1
525	FALSE	A0A8N1TYR5|A0A8N1TYR5_DANRE	ahcyl1	1.72	5.05	5	3		11245303	14949637	56347860	12980457	13507498	25376948	14548109	13745551	14125599	1.00:1.33:5.01:1.15:1.20:2.26:1.29:1.22:1.26	27514266	17288300	14139753	1.00:0.63:0.51	61382	Adenosylhomocysteinase OS=Danio rerio OX=7955 GN=ahcyl1 PE=1 SV=1
526	TRUE	Q6DBZ1|Q6DBZ1_DANRE	fkbp9	2.87	11.7	6	6	Carbamidomethylation	19802418	22056606	66130568	12192940	15806598	36508344	22517494	14298856	23702276	1.00:1.11:3.34:0.62:0.80:1.84:1.14:0.72:1.20	35996532	21502628	20172876	1.00:0.60:0.56	63282	peptidylprolyl isomerase OS=Danio rerio OX=7955 GN=fkbp9 PE=1 SV=1
527	TRUE	A0A8M9PIP9|A0A8M9PIP9_DANRE	col5a1	8.07	3.66	6	4		3.57049e+06	774524	11836606	2.97077e+06	15918155	11628669	1.97584e+06	1.78739e+06	388159	1.00:0.22:3.32:0.83:4.46:3.26:0.55:0.50:0.11	5.39387e+06	10172531	1.3838e+06	1.00:1.89:0.26	200402	Collagen alpha-1(V) chain isoform X2 OS=Danio rerio OX=7955 GN=col5a1 PE=1 SV=1
527	TRUE	A0A8M9PD17|A0A8M9PD17_DANRE	col5a1	8.07	3.66	6	4		3.57049e+06	774524	11836606	2.97077e+06	15918155	11628669	1.97584e+06	1.78739e+06	388159	1.00:0.22:3.32:0.83:4.46:3.26:0.55:0.50:0.11	5.39387e+06	10172531	1.3838e+06	1.00:1.89:0.26	200378	Collagen alpha-1(V) chain isoform X1 OS=Danio rerio OX=7955 GN=col5a1 PE=1 SV=1
528	TRUE	A0AB32TLZ9|A0AB32TLZ9_DANRE	poldip3	0.14	17.59	6	6		25780214	496743	42819052	2.61586e+06	13932591	28379226	14145638	3.19854e+06	0	1.00:0.02:1.66:0.10:0.54:1.10:0.55:0.12:0.00	23032002	14975891	8672088	1.00:0.65:0.38	51359	Polymerase delta-interacting protein 3 isoform X3 OS=Danio rerio OX=7955 GN=poldip3 PE=1 SV=1
528	TRUE	A0A8M3AQ58|A0A8M3AQ58_DANRE	poldip3	0.14	17.13	6	6		25780214	496743	42819052	2.61586e+06	13932591	28379226	14145638	3.19854e+06	0	1.00:0.02:1.66:0.10:0.54:1.10:0.55:0.12:0.00	23032002	14975891	8672088	1.00:0.65:0.38	52655	Polymerase delta-interacting protein 3 isoform X1 OS=Danio rerio OX=7955 GN=poldip3 PE=1 SV=2
528	TRUE	A0A8M3B816|A0A8M3B816_DANRE	poldip3	0.14	17.17	6	6		25780214	496743	42819052	2.61586e+06	13932591	28379226	14145638	3.19854e+06	0	1.00:0.02:1.66:0.10:0.54:1.10:0.55:0.12:0.00	23032002	14975891	8672088	1.00:0.65:0.38	52527	Polymerase delta-interacting protein 3 isoform X2 OS=Danio rerio OX=7955 GN=poldip3 PE=1 SV=2
529	TRUE	Q6IQH4|Q6IQH4_DANRE	psmd8	4.32	23.22	6	6		11696031	6426397	42196832	9991574	35867936	13347524	9949056	2375262	11003012	1.00:0.55:3.61:0.85:3.07:1.14:0.85:0.20:0.94	20106420	19735678	7.77578e+06	1.00:0.98:0.39	31015	26S proteasome non-ATPase regulatory subunit 8 OS=Danio rerio OX=7955 GN=psmd8 PE=1 SV=1
530	TRUE	Q804G9|Q804G9_DANRE	anxa2a	8.54	20.18	6	6	Carbamidomethylation	8.273e+06	17062364	14584891	11955371	34568192	28921546	8544070	2.04579e+06	13085871	1.00:2.06:1.76:1.45:4.18:3.50:1.03:0.25:1.58	13306753	25148370	7.89191e+06	1.00:1.89:0.59	38153	Annexin OS=Danio rerio OX=7955 GN=anxa2a PE=1 SV=1
531	TRUE	Q6Q418|Q6Q418_DANRE	rpl3	4.95	14.64	6	6	Carbamidomethylation	32316110	18454952	81328176	31303882	110081680	61390760	38388896	8524418	31933658	1.00:0.57:2.52:0.97:3.41:1.90:1.19:0.26:0.99	44033080	67592104	26282324	1.00:1.54:0.60	46199	Large ribosomal subunit protein uL3 OS=Danio rerio OX=7955 GN=rpl3 PE=1 SV=1
531	TRUE	A0A2R8Q924|A0A2R8Q924_DANRE	rpl3	4.95	14.64	6	6	Carbamidomethylation	32316110	18454952	81328176	31303882	110081680	61390760	38388896	8524418	31933658	1.00:0.57:2.52:0.97:3.41:1.90:1.19:0.26:0.99	44033080	67592104	26282324	1.00:1.54:0.60	46255	Large ribosomal subunit protein uL3 OS=Danio rerio OX=7955 GN=rpl3 PE=1 SV=1
532	TRUE	E7F0A1|E7F0A1_DANRE	pfn1	4.25	38.3	6	6	Carbamidomethylation	18026722	16529566	83087320	25067828	138145264	42443596	23921954	21591508	19672426	1.00:0.92:4.61:1.39:7.66:2.35:1.33:1.20:1.09	39214536	68552232	21728630	1.00:1.75:0.55	15171	Profilin OS=Danio rerio OX=7955 GN=pfn1 PE=1 SV=1
533	TRUE	A0AB32TT84|A0AB32TT84_DANRE	col7a1	6.16	2.16	6	5		6642910	2631882	32469240	9389028	15499643	21637966	5.2621e+06	1152114	6514373	1.00:0.40:4.89:1.41:2.33:3.26:0.79:0.17:0.98	13914677	15508879	4309529	1.00:1.11:0.31	298411	Collagen alpha-1(VII) chain isoform X2 OS=Danio rerio OX=7955 GN=col7a1 PE=1 SV=1
533	TRUE	A0AB32TXM4|A0AB32TXM4_DANRE	col7a1	6.16	2.16	6	5		6642910	2631882	32469240	9389028	15499643	21637966	5.2621e+06	1152114	6514373	1.00:0.40:4.89:1.41:2.33:3.26:0.79:0.17:0.98	13914677	15508879	4309529	1.00:1.11:0.31	298527	Collagen alpha-1(VII) chain isoform X1 OS=Danio rerio OX=7955 GN=col7a1 PE=1 SV=1
534	TRUE	A0A8M3BBG1|A0A8M3BBG1_DANRE	myom1b	10.11	3.24	6	4		3.20307e+06	0	6.63364e+06	2.39195e+06	1.16066e+06	5879939	9607180	7583533	11255333	1.00:0.00:2.07:0.75:0.36:1.84:3.00:2.37:3.51	4918353	3144184	9482015	1.00:0.64:1.93	181740	Myomesin-1 OS=Danio rerio OX=7955 GN=myom1b PE=1 SV=1
534	TRUE	A0A8M3AUQ5|A0A8M3AUQ5_DANRE	myom1b	10.11	3.24	6	4		3.20307e+06	0	6.63364e+06	2.39195e+06	1.16066e+06	5879939	9607180	7583533	11255333	1.00:0.00:2.07:0.75:0.36:1.84:3.00:2.37:3.51	4918353	3144184	9482015	1.00:0.64:1.93	181499	Myomesin-1 OS=Danio rerio OX=7955 GN=myom1b PE=1 SV=1
534	TRUE	A0A8M6Z0A9|A0A8M6Z0A9_DANRE	myom1b	10.11	3.24	6	4		3.20307e+06	0	6.63364e+06	2.39195e+06	1.16066e+06	5879939	9607180	7583533	11255333	1.00:0.00:2.07:0.75:0.36:1.84:3.00:2.37:3.51	4918353	3144184	9482015	1.00:0.64:1.93	181570	Myomesin-1 OS=Danio rerio OX=7955 GN=myom1b PE=1 SV=1
534	TRUE	A0A8M3AUS9|A0A8M3AUS9_DANRE	myom1b	10.11	3.23	6	4		3.20307e+06	0	6.63364e+06	2.39195e+06	1.16066e+06	5879939	9607180	7583533	11255333	1.00:0.00:2.07:0.75:0.36:1.84:3.00:2.37:3.51	4918353	3144184	9482015	1.00:0.64:1.93	182172	Myomesin-1 OS=Danio rerio OX=7955 GN=myom1b PE=1 SV=1
534	TRUE	A0A8M6Z7G3|A0A8M6Z7G3_DANRE	myom1b	10.11	3.22	6	4		3.20307e+06	0	6.63364e+06	2.39195e+06	1.16066e+06	5879939	9607180	7583533	11255333	1.00:0.00:2.07:0.75:0.36:1.84:3.00:2.37:3.51	4918353	3144184	9482015	1.00:0.64:1.93	182693	Myomesin-1 OS=Danio rerio OX=7955 GN=myom1b PE=1 SV=1
534	TRUE	A0A8M3B4K5|A0A8M3B4K5_DANRE	myom1b	10.11	3.62	6	4		3.20307e+06	0	6.63364e+06	2.39195e+06	1.16066e+06	5879939	9607180	7583533	11255333	1.00:0.00:2.07:0.75:0.36:1.84:3.00:2.37:3.51	4918353	3144184	9482015	1.00:0.64:1.93	164052	Myomesin-1 OS=Danio rerio OX=7955 GN=myom1b PE=1 SV=1
535	TRUE	A8KC22|A8KC22_DANRE	hnrnpl2	5.55	3.83	6	2		13439281	15533219	35521492	1.96042e+06	15177566	30963996	11516722	1.57167e+06	4.1477e+06	1.00:1.16:2.64:0.15:1.13:2.30:0.86:0.12:0.31	21497998	16033995	5745366	1.00:0.75:0.27	57804	Heterogeneous nuclear ribonucleoprotein L2 OS=Danio rerio OX=7955 GN=hnrnpl2 PE=1 SV=1
535	TRUE	Q7SYM9|Q7SYM9_DANRE	hnrnpl2	5.55	4.16	6	2		13439281	15533219	35521492	1.96042e+06	15177566	30963996	11516722	1.57167e+06	4.1477e+06	1.00:1.16:2.64:0.15:1.13:2.30:0.86:0.12:0.31	21497998	16033995	5745366	1.00:0.75:0.27	53305	Heterogeneous nuclear ribonucleoprotein L OS=Danio rerio OX=7955 GN=hnrnpl2 PE=2 SV=1
535	TRUE	A0A0R4IVC0|A0A0R4IVC0_DANRE	hnrnpl2	5.55	4.01	6	2		13439281	15533219	35521492	1.96042e+06	15177566	30963996	11516722	1.57167e+06	4.1477e+06	1.00:1.16:2.64:0.15:1.13:2.30:0.86:0.12:0.31	21497998	16033995	5745366	1.00:0.75:0.27	55160	Heterogeneous nuclear ribonucleoprotein L2 OS=Danio rerio OX=7955 GN=hnrnpl2 PE=1 SV=1
536	TRUE	A0A8M3ARN6|A0A8M3ARN6_DANRE	syncripl	1.23	3.97	6	2		0	2693728	15982674	5790324	6208825	6.027e+06	2.68373e+06	6.89825e+06	4.50035e+06	-:64.00:64.00:64.00:64.00:64.00:64.00:64.00:64.00	9338201	6008716	4.69411e+06	1.00:0.64:0.50	62307	Synaptotagmin binding, cytoplasmic RNA interacting protein, like isoform X2 OS=Danio rerio OX=7955 GN=syncripl PE=1 SV=1
536	FALSE	A0A8M2B5D1|A0A8M2B5D1_DANRE	syncripl	1.23	4.77	5	2		0	2693728	15982674	5790324	6208825	6.027e+06	2.68373e+06	6.89825e+06	4.50035e+06	-:64.00:64.00:64.00:64.00:64.00:64.00:64.00:64.00	9338201	6008716	4.69411e+06	1.00:0.64:0.50	52095	Synaptotagmin binding, cytoplasmic RNA interacting protein, like isoform X3 OS=Danio rerio OX=7955 GN=syncripl PE=1 SV=1
536	TRUE	A0AB32TC38|A0AB32TC38_DANRE	syncripl	1.23	3.93	6	2		0	2693728	15982674	5790324	6208825	6.027e+06	2.68373e+06	6.89825e+06	4.50035e+06	-:64.00:64.00:64.00:64.00:64.00:64.00:64.00:64.00	9338201	6008716	4.69411e+06	1.00:0.64:0.50	62781	Synaptotagmin binding, cytoplasmic RNA interacting protein, like isoform X1 OS=Danio rerio OX=7955 GN=syncripl PE=1 SV=1
536	TRUE	Q802X5|Q802X5_DANRE	syncripl	1.23	3.93	6	2		0	2693728	15982674	5790324	6208825	6.027e+06	2.68373e+06	6.89825e+06	4.50035e+06	-:64.00:64.00:64.00:64.00:64.00:64.00:64.00:64.00	9338201	6008716	4.69411e+06	1.00:0.64:0.50	62737	Synaptotagmin binding, cytoplasmic RNA interacting protein, like OS=Danio rerio OX=7955 GN=syncripl PE=1 SV=1
537	TRUE	Q6AZC1|Q6AZC1_DANRE	psmc5	0.55	12.56	6	5	Carbamidomethylation	10701634	5117110	31703940	6.68703e+06	14903020	14169849	12574061	4.96126e+06	12527455	1.00:0.48:2.96:0.62:1.39:1.32:1.17:0.46:1.17	15840895	11919967	10020924	1.00:0.75:0.63	45632	26S proteasome regulatory subunit 8 (Fragment) OS=Danio rerio OX=7955 GN=psmc5 PE=1 SV=1
538	TRUE	Q803F3|Q803F3_DANRE	pdia6	8.78	18.64	6	6		13390065	9978439	42556292	5913580	15391192	15198659	6.36172e+06	5.11105e+06	6.86682e+06	1.00:0.75:3.18:0.44:1.15:1.14:0.48:0.38:0.51	21974932	12167810	6113197	1.00:0.55:0.28	48040	Protein disulfide-isomerase A6 OS=Danio rerio OX=7955 GN=pdia6 PE=1 SV=1
539	TRUE	Q7ZVF4|Q7ZVF4_DANRE	rars1	4.4	10.59	6	6		6.57526e+06	7143539	18916768	4874958	9631084	14895270	5.79964e+06	4.37971e+06	6.39834e+06	1.00:1.09:2.88:0.74:1.46:2.27:0.88:0.67:0.97	10878522	9800437	5.5259e+06	1.00:0.90:0.51	75775	Arginine--tRNA ligase, cytoplasmic OS=Danio rerio OX=7955 GN=rars1 PE=1 SV=1
539	FALSE	A0A8M6Z3L7|A0A8M6Z3L7_DANRE	rars1	4.31	10.42	5	5		5939276	6.55392e+06	18365662	4403434	8865971	11000790	5.23868e+06	4348499	5.77947e+06	1.00:1.10:3.09:0.74:1.49:1.85:0.88:0.73:0.97	10286286	8090065	5.12222e+06	1.00:0.79:0.50	67765	Arginine--tRNA ligase, cytoplasmic OS=Danio rerio OX=7955 GN=rars1 PE=1 SV=1
540	TRUE	Q5RIC5|Q5RIC5_DANRE	mcm3	0.76	8.05	6	5	Carbamidomethylation	8934206	3.94842e+06	55783076	10141888	9292028	28343298	12351072	1.9503e+06	22965280	1.00:0.44:6.24:1.14:1.04:3.17:1.38:0.22:2.57	22888566	15925738	12422219	1.00:0.70:0.54	90490	DNA replication licensing factor MCM3 OS=Danio rerio OX=7955 GN=mcm3 PE=1 SV=1
541	TRUE	Q7T337|Q7T337_DANRE	fbp1b	3	22.26	6	6	Carbamidomethylation	12589408	5.79592e+06	74143440	17540880	32550448	35831296	17706350	8.10411e+06	11705971	1.00:0.46:5.89:1.39:2.59:2.85:1.41:0.64:0.93	30842922	28640874	12505478	1.00:0.93:0.41	36805	Fructose-1,6-bisphosphatase 1 OS=Danio rerio OX=7955 GN=fbp1b PE=1 SV=1
542	TRUE	Q5U3J6|Q5U3J6_DANRE	tpm4a	5.72	15.14	6	3		12770136	9887254	17671942	8825146	13076461	28542430	3.4666e+06	1.15202e+06	20085134	1.00:0.77:1.38:0.69:1.02:2.24:0.27:0.09:1.57	13443111	16814680	8234585	1.00:1.25:0.61	32724	Tropomyosin alpha-1 chain OS=Danio rerio OX=7955 GN=tpm4a PE=1 SV=1
542	FALSE	F1R412|F1R412_DANRE	tpm4a	5.46	9.51	5	2		9193151	7.50151e+06	12721934	7265699	9921178	22822968	3.15128e+06	708344	15238693	1.00:0.82:1.38:0.79:1.08:2.48:0.34:0.08:1.66	9805532	13336615	6.36611e+06	1.00:1.36:0.65	32642	Tropomyosin 4a OS=Danio rerio OX=7955 GN=tpm4a PE=1 SV=1
543	TRUE	A2RRU8|A2RRU8_DANRE	klhl31	6.82	12.76	6	6	Carbamidomethylation	6.0906e+06	5908210	11049624	8.12278e+06	15603359	13968358	9226192	7.29693e+06	10224702	1.00:0.97:1.81:1.33:2.56:2.29:1.51:1.20:1.68	7682810	12564832	8915943	1.00:1.64:1.16	70806	Kelch-like 31 (Drosophila) OS=Danio rerio OX=7955 GN=klhl31 PE=2 SV=1
544	TRUE	A0A8M2B1Q8|A0A8M2B1Q8_DANRE	tpm2	4.45	6.05	6	1		92977.1	0	2.50256e+06	0	0	2.52523e+06	0	45147.3	972432	1.00:0.00:26.92:0.00:0.00:27.16:0.00:0.49:10.46	1.29777e+06	2.52523e+06	508790	1.00:1.95:0.39	28586	Tropomyosin alpha-1 chain OS=Danio rerio OX=7955 GN=tpm2 PE=1 SV=1
544	FALSE	A0A0R4IAL5|A0A0R4IAL5_DANRE	tpm2	4.45	6.05	4	1		92977.1	0	2.50256e+06	0	0	2.52523e+06	0	45147.3	972432	1.00:0.00:26.92:0.00:0.00:27.16:0.00:0.49:10.46	1.29777e+06	2.52523e+06	508790	1.00:1.95:0.39	28959	Tropomyosin 2 (beta) OS=Danio rerio OX=7955 GN=tpm2 PE=1 SV=1
544	FALSE	A0A8M2B255|A0A8M2B255_DANRE	tpm2	4.45	6.05	5	1		92977.1	0	2.50256e+06	0	0	2.52523e+06	0	45147.3	972432	1.00:0.00:26.92:0.00:0.00:27.16:0.00:0.49:10.46	1.29777e+06	2.52523e+06	508790	1.00:1.95:0.39	28712	Tropomyosin beta chain isoform X5 OS=Danio rerio OX=7955 GN=tpm2 PE=1 SV=1
544	FALSE	A0A8M2B2D1|A0A8M2B2D1_DANRE	tpm2	4.45	6.05	5	1		92977.1	0	2.50256e+06	0	0	2.52523e+06	0	45147.3	972432	1.00:0.00:26.92:0.00:0.00:27.16:0.00:0.49:10.46	1.29777e+06	2.52523e+06	508790	1.00:1.95:0.39	28833	Tropomyosin alpha-1 chain OS=Danio rerio OX=7955 GN=tpm2 PE=1 SV=1
545	TRUE	E7F5A4|E7F5A4_DANRE	si:dkey-261m9.12	3.96	10.55	6	2		2149107	6526641	12467307	2.76267e+06	10534809	12380221	6276020	1.57964e+06	2.20135e+06	1.00:3.04:5.80:1.29:4.90:5.76:2.92:0.74:1.02	7047685	8559232	3.35234e+06	1.00:1.21:0.48	20653	Histone H1 OS=Danio rerio OX=7955 GN=si:dkey-261m9.12 PE=1 SV=1
546	TRUE	Q561T4|Q561T4_DANRE	npepl1	6.64	12.38	6	6	Carbamidomethylation	7.379e+06	8.14845e+06	19871186	7593885	20836960	19182014	6067111	3.01926e+06	10389537	1.00:1.10:2.69:1.03:2.82:2.60:0.82:0.41:1.41	11799545	15870953	6.49197e+06	1.00:1.35:0.55	55765	Aminopeptidase-like 1 OS=Danio rerio OX=7955 GN=npepl1 PE=1 SV=1
547	TRUE	Q7ZVQ3|Q7ZVQ3_DANRE	wdr1	4.54	11.06	6	6	Carbamidomethylation	7971472	11074519	18766028	11846182	16438108	26080140	14174666	5.67024e+06	11868521	1.00:1.39:2.35:1.49:2.06:3.27:1.78:0.71:1.49	12604006	18121476	10571142	1.00:1.44:0.84	66512	WD repeat domain 1 OS=Danio rerio OX=7955 GN=wdr1 PE=1 SV=1
548	TRUE	A0A8M1RK21|A0A8M1RK21_DANRE	aldh1l2	5	6.18	6	4	Carbamidomethylation	3948060	3.92212e+06	9799389	4.41339e+06	10915232	6378930	5438215	2.70663e+06	3.31994e+06	1.00:0.99:2.48:1.12:2.76:1.62:1.38:0.69:0.84	5889857	7235852	3.8216e+06	1.00:1.23:0.65	101557	10-formyltetrahydrofolate dehydrogenase OS=Danio rerio OX=7955 GN=aldh1l2 PE=1 SV=1
549	FALSE	B5M4A7|B5M4A7_DANRE	cryba1l2	14.39	5.83	1	1		0	922777	0	10486356	26780222	12443044	4.74196e+06	3.01955e+06	2.9173e+06	-:64.00:-:64.00:64.00:64.00:64.00:64.00:64.00	922777	16569874	3.55961e+06	1.00:17.96:3.86	23955	BetaA1c-crystallin OS=Danio rerio OX=7955 GN=cryba1l2 PE=1 SV=1
549	TRUE	A0A8M1N5I8|A0A8M1N5I8_DANRE	cryba1l1	29.23	26.92	6	6	Carbamidomethylation	7014720	7.16386e+06	0	53075188	126959368	58304332	26895462	22392590	22521090	1.00:1.02:0.00:7.57:18.10:8.31:3.83:3.19:3.21	7089290	79446296	23936380	1.00:11.21:3.38	24538	Crystallin, beta A1, like 1 OS=Danio rerio OX=7955 GN=cryba1l1 PE=1 SV=1
549	TRUE	Q567D9|Q567D9_DANRE	cryba1l1	29.23	28.14	6	6	Carbamidomethylation	7014720	7.16386e+06	0	53075188	126959368	58304332	26895462	22392590	22521090	1.00:1.02:0.00:7.57:18.10:8.31:3.83:3.19:3.21	7089290	79446296	23936380	1.00:11.21:3.38	23366	Crystallin, beta A1, like OS=Danio rerio OX=7955 GN=cryba1l1 PE=2 SV=1
550	TRUE	Q6P3L1|Q6P3L1_DANRE	pabpc1b	1.3	5.99	6	3		4.85957e+06	7060567	16854882	5.18672e+06	12620056	4.5438e+06	6.56136e+06	5676131	6.15239e+06	1.00:1.45:3.47:1.07:2.60:0.94:1.35:1.17:1.27	9591673	7450193	6.12996e+06	1.00:0.78:0.64	71025	Polyadenylate-binding protein OS=Danio rerio OX=7955 GN=pabpc1b PE=1 SV=1
551	TRUE	A0A8M6Z3C6|A0A8M6Z3C6_DANRE	tpm4a	1.54	12.1	5	2	Carbamidomethylation; Oxidation (M)	13472399	5762442	38959496	4.28857e+06	23326618	16110877	8443993	6762004	10525945	1.00:0.43:2.89:0.32:1.73:1.20:0.63:0.50:0.78	19398112	14575356	8577314	1.00:0.75:0.44	28586	Tropomyosin alpha-1 chain OS=Danio rerio OX=7955 GN=tpm4a PE=1 SV=1
551	FALSE	Q7T3F0|Q7T3F0_DANRE	tpm4a	0.84	5.65	4	1	Carbamidomethylation	8298974	2.52722e+06	23998982	1.81936e+06	24065654	13744622	7.12162e+06	1.99679e+06	8682760	1.00:0.30:2.89:0.22:2.90:1.66:0.86:0.24:1.05	11608393	13209880	5.93372e+06	1.00:1.14:0.51	28502	Tropomyosin 4 OS=Danio rerio OX=7955 GN=tpm4a PE=1 SV=1
553	TRUE	Q7SXP1|Q7SXP1_DANRE	capzb	8.9	3.66	6	1		10399384	10938531	0	10403089	0	0	10748541	11969718	12616792	1.00:1.05:0.00:1.00:0.00:0.00:1.03:1.15:1.21	10668958	10403089	11778350	1.00:0.98:1.10	30743	F-actin-capping protein subunit beta OS=Danio rerio OX=7955 GN=capzb PE=1 SV=1
554	TRUE	Q6NV33|Q6NV33_DANRE	idh3a	1.97	15.07	6	6	Carbamidomethylation	9708480	13593027	44483376	16030796	38770024	19945924	22424620	9501282	13982662	1.00:1.40:4.58:1.65:3.99:2.05:2.31:0.98:1.44	22594960	24915582	15302855	1.00:1.10:0.68	39983	Isocitrate dehydrogenase [NAD] subunit, mitochondrial OS=Danio rerio OX=7955 GN=idh3a PE=1 SV=1
555	FALSE	Q6DGY2|Q6DGY2_DANRE	cryba2b	47.79	11.68	3	3		8.20883e+06	8.28237e+06	0	42591880	45509936	0	24156012	21056410	22417802	1.00:1.01:0.00:5.19:5.54:0.00:2.94:2.57:2.73	8245604	44050908	22543408	1.00:5.34:2.73	23566	Beta-crystallin A2 OS=Danio rerio OX=7955 GN=cryba2b PE=1 SV=1
555	TRUE	Q6IQU2|Q6IQU2_DANRE	cryba2a	20	24.37	6	6	Carbamidomethylation	7.9148e+06	7985711	0	32963342	79607664	28790654	18009572	17823302	21864632	1.00:1.01:0.00:4.16:10.06:3.64:2.28:2.25:2.76	7950258	47120552	19232502	1.00:5.93:2.42	23826	Beta-crystallin A2 OS=Danio rerio OX=7955 GN=cryba2a PE=1 SV=1
555	FALSE	Q45FX9|Q45FX9_DANRE	cryba2b	47.79	11.68	3	3		8.20883e+06	8.28237e+06	0	42591880	45509936	0	24156012	21056410	22417802	1.00:1.01:0.00:5.19:5.54:0.00:2.94:2.57:2.73	8245604	44050908	22543408	1.00:5.34:2.73	23568	Beta-crystallin A2 OS=Danio rerio OX=7955 GN=cryba2b PE=1 SV=1
556	TRUE	F1R300|F1R300_DANRE	snrpa1	4.76	25.63	6	6		11159784	7025538	10085818	8957707	12807351	18653200	10191042	10868670	9632697	1.00:0.63:0.90:0.80:1.15:1.67:0.91:0.97:0.86	9423713	13472753	10230803	1.00:1.43:1.09	31039	Small nuclear ribonucleoprotein polypeptide A' OS=Danio rerio OX=7955 GN=snrpa1 PE=1 SV=1
557	TRUE	Q5XJ62|Q5XJ62_DANRE	myl6	6.45	8.61	5	1		0	3.61036e+06	0	4.08239e+06	0	0	3477137	2.34146e+06	3.89434e+06	-:64.00:-:64.00:-:-:64.00:64.00:64.00	3.61036e+06	4.08239e+06	3.23765e+06	1.00:1.13:0.90	16937	Myosin light polypeptide 6 OS=Danio rerio OX=7955 GN=myl6 PE=1 SV=1
557	TRUE	E9QB41|E9QB41_DANRE	myl6	6.45	8.61	5	1		0	3.61036e+06	0	4.08239e+06	0	0	3477137	2.34146e+06	3.89434e+06	-:64.00:-:64.00:-:-:64.00:64.00:64.00	3.61036e+06	4.08239e+06	3.23765e+06	1.00:1.13:0.90	16957	Myosin light polypeptide 6 isoform X2 OS=Danio rerio OX=7955 GN=myl6 PE=1 SV=1
557	TRUE	F1QWU4|F1QWU4_DANRE	myl6	6.45	7.93	5	1		0	3.61036e+06	0	4.08239e+06	0	0	3477137	2.34146e+06	3.89434e+06	-:64.00:-:64.00:-:-:64.00:64.00:64.00	3.61036e+06	4.08239e+06	3.23765e+06	1.00:1.13:0.90	18437	Myosin light polypeptide 6 isoform X1 OS=Danio rerio OX=7955 GN=myl6 PE=1 SV=1
558	TRUE	Q6PFT7|Q6PFT7_DANRE	cotl1	5.68	43.66	6	6	Carbamidomethylation	17295150	23085374	44869304	19795040	10667014	22309950	18061610	5909702	17280300	1.00:1.33:2.59:1.14:0.62:1.29:1.04:0.34:1.00	28416610	17590668	13750537	1.00:0.62:0.48	15904	Coactosin-like protein OS=Danio rerio OX=7955 GN=cotl1 PE=1 SV=1
559	TRUE	A0A8M3AV68|A0A8M3AV68_DANRE	nsfl1c	0.42	19.41	6	6		7.24643e+06	6557480	26137578	8624448	13639995	14382431	11164627	9125873	9896258	1.00:0.90:3.61:1.19:1.88:1.98:1.54:1.26:1.37	13313830	12215625	10062253	1.00:0.92:0.76	40634	NSFL1 cofactor p47 OS=Danio rerio OX=7955 GN=nsfl1c PE=1 SV=1
559	FALSE	Q5U3U1|Q5U3U1_DANRE	nsfl1c	2.34	16.67	5	5		6586286	4840997	23407448	9025574	23319828	14188844	10119222	9125873	10294275	1.00:0.74:3.55:1.37:3.54:2.15:1.54:1.39:1.56	11611577	15511415	9846457	1.00:1.34:0.85	40704	NSFL1 cofactor p47 OS=Danio rerio OX=7955 GN=nsfl1c PE=1 SV=1
560	TRUE	Q6PUQ3|Q6PUQ3_DANRE	actr3	2.48	18.42	6	6	Carbamidomethylation	5169124	6119981	374514464	5552821	0	10320861	6947142	7.02316e+06	3.81641e+06	1.00:1.18:64.00:1.07:0.00:2.00:1.34:1.36:0.74	128601192	7936841	5928906	1.00:0.06:0.05	47394	Actin-related protein 3 OS=Danio rerio OX=7955 GN=actr3 PE=1 SV=1
561	TRUE	A0A0R4IT09|A0A0R4IT09_DANRE	pdha1a	3.83	13	6	6	Carbamidomethylation	7312462	7.38355e+06	25254436	6913108	8832191	23517516	6.60777e+06	6999497	5517158	1.00:1.01:3.45:0.95:1.21:3.22:0.90:0.96:0.75	13316815	13087605	6374808	1.00:0.98:0.48	44427	Pyruvate dehydrogenase E1 component subunit alpha OS=Danio rerio OX=7955 GN=pdha1a PE=1 SV=1
561	TRUE	A0AB32TT78|A0AB32TT78_DANRE	pdha1a	3.83	12.65	6	6	Carbamidomethylation	7312462	7.38355e+06	25254436	6913108	8832191	23517516	6.60777e+06	6999497	5517158	1.00:1.01:3.45:0.95:1.21:3.22:0.90:0.96:0.75	13316815	13087605	6374808	1.00:0.98:0.48	45444	Pyruvate dehydrogenase E1 component subunit alpha OS=Danio rerio OX=7955 GN=pdha1a PE=1 SV=1
561	TRUE	Q6P948|Q6P948_DANRE	pdha1a	3.83	13.23	6	6	Carbamidomethylation	7312462	7.38355e+06	25254436	6913108	8832191	23517516	6.60777e+06	6999497	5517158	1.00:1.01:3.45:0.95:1.21:3.22:0.90:0.96:0.75	13316815	13087605	6374808	1.00:0.98:0.48	43741	Pyruvate dehydrogenase E1 component subunit alpha OS=Danio rerio OX=7955 GN=pdha1a PE=1 SV=1
562	TRUE	A0A8M1N978|A0A8M1N978_DANRE	mybpc3	3.2	6.25	6	6	Carbamidomethylation	3.03652e+06	439595	25058096	3.43147e+06	15258438	14694104	4.07426e+06	1.02325e+06	3.26888e+06	1.00:0.14:8.25:1.13:5.02:4.84:1.34:0.34:1.08	9511404	11128004	2.7888e+06	1.00:1.17:0.29	142310	Myosin-binding protein C, fast-type OS=Danio rerio OX=7955 GN=mybpc3 PE=1 SV=1
562	TRUE	A0AB32TST7|A0AB32TST7_DANRE	mybpc3	3.2	6.25	6	6	Carbamidomethylation	3.03652e+06	439595	25058096	3.43147e+06	15258438	14694104	4.07426e+06	1.02325e+06	3.26888e+06	1.00:0.14:8.25:1.13:5.02:4.84:1.34:0.34:1.08	9511404	11128004	2.7888e+06	1.00:1.17:0.29	142197	Myosin-binding protein C, fast-type OS=Danio rerio OX=7955 GN=mybpc3 PE=1 SV=1
562	TRUE	A0A1L1QZU5|A0A1L1QZU5_DANRE	mybpc3	3.2	6.14	6	6	Carbamidomethylation	3.03652e+06	439595	25058096	3.43147e+06	15258438	14694104	4.07426e+06	1.02325e+06	3.26888e+06	1.00:0.14:8.25:1.13:5.02:4.84:1.34:0.34:1.08	9511404	11128004	2.7888e+06	1.00:1.17:0.29	144767	Myosin-binding protein C, cardiac-type OS=Danio rerio OX=7955 GN=mybpc3 PE=3 SV=1
563	TRUE	Q7ZUM3|Q7ZUM3_DANRE	hk1	7.19	7.84	6	6	Carbamidomethylation	5.62067e+06	8.14548e+06	14393963	5.2022e+06	15132102	16485856	4.76476e+06	4.00158e+06	6.22852e+06	1.00:1.45:2.56:0.93:2.69:2.93:0.85:0.71:1.11	9386702	12273386	4.99828e+06	1.00:1.31:0.53	102828	hexokinase OS=Danio rerio OX=7955 GN=hk1 PE=1 SV=1
564	TRUE	F1QQ79|F1QQ79_DANRE	mthfd1l	2.45	7.67	6	6	Carbamidomethylation	9848581	4.30008e+06	20091474	9918651	14561675	18015932	7793896	8305415	11857195	1.00:0.44:2.04:1.01:1.48:1.83:0.79:0.84:1.20	11413377	14165419	9318835	1.00:1.24:0.82	106161	Monofunctional C1-tetrahydrofolate synthase, mitochondrial OS=Danio rerio OX=7955 GN=mthfd1l PE=1 SV=1
565	TRUE	Q9I8N9|Q9I8N9_DANRE	fabp7a	2.27	37.12	6	5		44958664	63928568	180103072	113729848	101596712	104492424	78152384	41630912	103348168	1.00:1.42:4.01:2.53:2.26:2.32:1.74:0.93:2.30	96330104	106606328	74377152	1.00:1.11:0.77	14918	Brain-type fatty acid-binding protein OS=Danio rerio OX=7955 GN=fabp7a PE=1 SV=1
566	TRUE	A9LDD9|A9LDD9_DANRE	shmt2	8.06	12.8	6	6	Carbamidomethylation	8263904	9124224	27810318	15293763	19927236	36077492	10520179	3.14028e+06	10787783	1.00:1.10:3.37:1.85:2.41:4.37:1.27:0.38:1.31	15066149	23766164	8149413	1.00:1.58:0.54	54439	glycine hydroxymethyltransferase OS=Danio rerio OX=7955 GN=shmt2 PE=1 SV=1
567	TRUE	Q8AWD9|Q8AWD9_DANRE	ctsd	8.85	18.34	6	6	Carbamidomethylation	5.10705e+06	4429067	20503924	6.52818e+06	17963684	13818856	3.39318e+06	4470002	3.55797e+06	1.00:0.87:4.01:1.28:3.52:2.71:0.66:0.88:0.70	10013347	12770240	3.80705e+06	1.00:1.28:0.38	43200	Cathepsin D OS=Danio rerio OX=7955 GN=ctsd PE=1 SV=1
568	TRUE	F8W442|F8W442_DANRE	gnao1a	9.25	7.91	6	2	Carbamidomethylation	9433658	7.2689e+06	453028	20528998	0	0	13993674	10627952	8919492	1.00:0.77:0.05:2.18:0.00:0.00:1.48:1.13:0.95	5.71853e+06	20528998	11180373	1.00:3.59:1.96	40260	Guanine nucleotide-binding protein G(o) subunit alpha OS=Danio rerio OX=7955 GN=gnao1a PE=1 SV=1
568	TRUE	Q6PBP1|Q6PBP1_DANRE	gnao1a	9.25	7.91	6	2	Carbamidomethylation	9433658	7.2689e+06	453028	20528998	0	0	13993674	10627952	8919492	1.00:0.77:0.05:2.18:0.00:0.00:1.48:1.13:0.95	5.71853e+06	20528998	11180373	1.00:3.59:1.96	39976	Guanine nucleotide-binding protein G(o) subunit alpha OS=Danio rerio OX=7955 GN=gnao1a PE=1 SV=1
569	TRUE	A0A8M2B8V2|A0A8M2B8V2_DANRE	lamb2	4.27	2.73	6	4		0	0	9509344	0	3.51629e+06	10682118	0	5746319	0	-:-:64.00:-:64.00:64.00:-:64.00:-	9509344	7.09921e+06	5746319	1.00:0.75:0.60	197854	Laminin subunit beta-2 isoform X1 OS=Danio rerio OX=7955 GN=lamb2 PE=1 SV=1
569	TRUE	B7ZDA6|B7ZDA6_DANRE	lamb2	4.27	2.75	6	4		0	0	9509344	0	3.51629e+06	10682118	0	5746319	0	-:-:64.00:-:64.00:64.00:-:64.00:-	9509344	7.09921e+06	5746319	1.00:0.75:0.60	196600	Laminin subunit beta-2 precursor OS=Danio rerio OX=7955 GN=lamb2 PE=1 SV=1
570	TRUE	F1QIH9|F1QIH9_DANRE	zp3.2	14.48	3.74	6	1		12116772	0	7.28139e+06	0	0	0	462328	0	0	1.00:0.00:0.60:0.00:0.00:0.00:0.04:0.00:0.00	9699080	0	462328	1.00:0.00:0.05	46707	Zona pellucida sperm-binding protein 3 OS=Danio rerio OX=7955 GN=zp3.2 PE=1 SV=2
571	TRUE	Q4QRF0|Q4QRF0_DANRE	zp3.2	54.67	3.98	6	1	Carbamidomethylation	24000520	0	2.59128e+06	0	0	0	0	0	0	1.00:0.00:0.11:0.00:0.00:0.00:0.00:0.00:0.00	13295902	0	0	1.00:0.00:0.00	46825	Zona pellucida sperm-binding protein 3 OS=Danio rerio OX=7955 GN=zp3.2 PE=1 SV=1
572	TRUE	A0A0R4IL29|A0A0R4IL29_DANRE	calr3b	0.51	13.19	6	5		20021658	2.73322e+06	45733736	14313956	19959026	21649212	25219772	2.48587e+06	25674460	1.00:0.14:2.28:0.71:1.00:1.08:1.26:0.12:1.28	22829538	18640732	17793368	1.00:0.82:0.78	48288	Calreticulin OS=Danio rerio OX=7955 GN=calr3b PE=1 SV=1
573	TRUE	Q3B7P7|Q3B7P7_DANRE	uba52	7.77	6.25	6	2		48311320	56794204	0	36158272	8411720	0	61464860	39178856	76948408	1.00:1.18:0.00:0.75:0.17:0.00:1.27:0.81:1.59	52552760	22284996	59197376	1.00:0.42:1.13	14756	Ubiquitin-ribosomal protein eL40 fusion protein OS=Danio rerio OX=7955 GN=uba52 PE=1 SV=1
574	FALSE	Q6NYU8|Q6NYU8_DANRE	hnrnpaba	6.59	12.35	5	4	Carbamidomethylation	25530212	30560276	228438720	31662150	591545020	628640060	27210452	45488688	30368674	1.00:1.20:8.95:1.24:23.17:24.62:1.07:1.78:1.19	94843072	417282400	34355936	1.00:4.40:0.36	37110	Heterogeneous nuclear ribonucleoprotein A/B OS=Danio rerio OX=7955 GN=hnrnpaba PE=1 SV=1
574	TRUE	A0A8M2BHF1|A0A8M2BHF1_DANRE	hnrnpaba	6.52	16.01	6	5	Carbamidomethylation	25530212	32988128	219611728	36171264	526443808	480483360	27210452	56409648	30368674	1.00:1.29:8.60:1.42:20.62:18.82:1.07:2.21:1.19	92710024	347699488	37996256	1.00:3.75:0.41	36099	Heterogeneous nuclear ribonucleoprotein A/B OS=Danio rerio OX=7955 GN=hnrnpaba PE=1 SV=1
575	FALSE	Q5RGX8|Q5RGX8_DANRE	gys2	10.28	2.71	2	2		0	0	5.7312e+06	2.83877e+06	9713180	9475596	1.70918e+06	1.28403e+06	2.12999e+06	-:-:64.00:64.00:64.00:64.00:64.00:64.00:64.00	5.7312e+06	7342514	1.70773e+06	1.00:1.28:0.30	80581	Glycogen [starch] synthase OS=Danio rerio OX=7955 GN=gys2 PE=1 SV=1
575	TRUE	Q7SYB8|Q7SYB8_DANRE	gys1	2.39	9.57	6	6	Carbamidomethylation	2.26767e+06	3.92524e+06	12036808	3.98857e+06	6.14163e+06	7341491	3.03521e+06	2.63959e+06	5079149	1.00:1.73:5.31:1.76:2.71:3.24:1.34:1.16:2.24	6.07657e+06	5.82389e+06	3.58465e+06	1.00:0.96:0.59	80473	Glycogen [starch] synthase OS=Danio rerio OX=7955 GN=gys1 PE=1 SV=1
576	FALSE	A0A8N7T6A8|A0A8N7T6A8_DANRE	snap91a	11.41	5.51	3	2		2.23716e+06	515053	4577640	4.20646e+06	29208858	12528265	2.29879e+06	1.38061e+06	2.91102e+06	1.00:0.23:2.05:1.88:13.06:5.60:1.03:0.62:1.30	2.44329e+06	15314526	2196809	1.00:6.27:0.90	63784	Clathrin coat assembly protein AP180 isoform X1 OS=Danio rerio OX=7955 GN=snap91a PE=4 SV=2
576	FALSE	A0A8M9PUY1|A0A8M9PUY1_DANRE	snap91a	11.41	5.56	3	2		2.23716e+06	515053	4577640	4.20646e+06	29208858	12528265	2.29879e+06	1.38061e+06	2.91102e+06	1.00:0.23:2.05:1.88:13.06:5.60:1.03:0.62:1.30	2.44329e+06	15314526	2196809	1.00:6.27:0.90	63253	Clathrin coat assembly protein AP180 isoform X2 OS=Danio rerio OX=7955 GN=snap91a PE=4 SV=2
576	TRUE	A0A8M2B4R8|A0A8M2B4R8_DANRE	snap91	10.2	7.28	6	5		8049696	4.88452e+06	20631226	12031297	65071944	33449292	8897443	4.24091e+06	9470382	1.00:0.61:2.56:1.49:8.08:4.16:1.11:0.53:1.18	11188482	36850844	7536245	1.00:3.29:0.67	94060	Clathrin coat assembly protein AP180 OS=Danio rerio OX=7955 GN=snap91 PE=3 SV=1
576	FALSE	A0AB32TQ05|A0AB32TQ05_DANRE	snap91a	10.7	2.88	2	1		2.31809e+06	515053	4577640	3.86653e+06	29208858	12528265	2.2844e+06	1.38061e+06	3.07564e+06	1.00:0.22:1.97:1.67:12.60:5.40:0.99:0.60:1.33	2.47026e+06	15201218	2246884	1.00:6.15:0.91	60940	Clathrin coat assembly protein AP180 isoform X3 OS=Danio rerio OX=7955 GN=snap91a PE=4 SV=1
576	FALSE	A0AB32T325|A0AB32T325_DANRE	LOC137487926	11.63	10.69	3	3		0	47058288	31479642	8516405	41161344	30705250	7301762	2.1745e+06	9995886	-:64.00:64.00:64.00:64.00:64.00:64.00:64.00:64.00	39268964	26794332	6.49072e+06	1.00:0.68:0.17	32943	Clathrin coat assembly protein AP180 OS=Danio rerio OX=7955 GN=LOC137487926 PE=3 SV=1
577	TRUE	Q6DGE4|Q6DGE4_DANRE	tyrp1b	4.83	16.16	6	6	Carbamidomethylation	11972672	5.18026e+06	35611676	13749854	91314456	46228972	18708496	7537947	26848772	1.00:0.43:2.97:1.15:7.63:3.86:1.56:0.63:2.24	17588202	50431096	17698404	1.00:2.87:1.01	59033	5,6-dihydroxyindole-2-carboxylic acid oxidase OS=Danio rerio OX=7955 GN=tyrp1b PE=1 SV=1
578	TRUE	A0AB32TPL8|A0AB32TPL8_DANRE	myh11b	13.49	1.12	6	2	Carbamidomethylation	3365247	0	0	29739564	59496024	77321256	3.57823e+06	2660047	20779968	1.00:0.00:0.00:8.84:17.68:22.98:1.06:0.79:6.17	3365247	55518948	9006082	1.00:16.50:2.68	216487	Myosin-11 isoform X1 OS=Danio rerio OX=7955 GN=myh11b PE=1 SV=1
578	TRUE	A0A8M6Z539|A0A8M6Z539_DANRE	myh11b	13.49	1.05	6	2	Carbamidomethylation	3365247	0	0	29739564	59496024	77321256	3.57823e+06	2660047	20779968	1.00:0.00:0.00:8.84:17.68:22.98:1.06:0.79:6.17	3365247	55518948	9006082	1.00:16.50:2.68	230939	Myosin-11 isoform X2 OS=Danio rerio OX=7955 GN=myh11b PE=1 SV=1
579	TRUE	A0A8M9PGJ4|A0A8M9PGJ4_DANRE	obscnb	0.19	1.33	6	6	Carbamidomethylation	3.83914e+06	4435253	7.07132e+06	2849654	5.03376e+06	5729221	6.4327e+06	1.79476e+06	7.84111e+06	1.00:1.16:1.84:0.74:1.31:1.49:1.68:0.47:2.04	5.11524e+06	4.53755e+06	5.35619e+06	1.00:0.89:1.05	752560	non-specific serine/threonine protein kinase OS=Danio rerio OX=7955 GN=obscnb PE=1 SV=1
580	TRUE	A8KC60|A8KC60_DANRE	tars1	2.29	9.89	6	6		16162468	10954845	52725984	10879600	18758744	25683658	13991897	5823666	21042700	1.00:0.68:3.26:0.67:1.16:1.59:0.87:0.36:1.30	26614432	18440668	13619421	1.00:0.69:0.51	82862	threonine--tRNA ligase OS=Danio rerio OX=7955 GN=tars1 PE=1 SV=1
580	FALSE	Q5XIZ3|Q5XIZ3_DANRE	tars1	1.98	9.13	5	5		16162468	10264474	49366924	10879600	18758744	28822928	14649927	5649559	21042700	1.00:0.64:3.05:0.67:1.16:1.78:0.91:0.35:1.30	25264622	19487090	13780729	1.00:0.77:0.55	71317	threonine--tRNA ligase OS=Danio rerio OX=7955 GN=tars1 PE=1 SV=1
581	TRUE	Q7ZV77|Q7ZV77_DANRE	psma4	2.36	25.29	6	6	Carbamidomethylation	21295220	21199786	62005124	24264056	20058522	39728840	26827006	11356138	25371154	1.00:1.00:2.91:1.14:0.94:1.87:1.26:0.53:1.19	34833376	28017140	21184766	1.00:0.80:0.61	29333	Proteasome subunit alpha type OS=Danio rerio OX=7955 GN=psma4 PE=1 SV=1
582	TRUE	F1R166|F1R166_DANRE	eif4a2	7.77	1.7	6	1	Carbamidomethylation	9047461	11331614	0	7.43672e+06	8267370	2.60411e+06	11935224	13099802	9632495	1.00:1.25:0.00:0.82:0.91:0.29:1.32:1.45:1.06	10189538	6.10273e+06	11555840	1.00:0.60:1.13	46818	RNA helicase OS=Danio rerio OX=7955 GN=eif4a2 PE=1 SV=1
583	TRUE	B2GNX4|B2GNX4_DANRE	glrx3	2.06	22.39	6	6		6940958	4947454	27783366	7.35724e+06	12317646	12889112	7.01024e+06	3.24793e+06	11224176	1.00:0.71:4.00:1.06:1.77:1.86:1.01:0.47:1.62	13223926	10854668	7.16078e+06	1.00:0.82:0.54	36335	Glrx3 protein OS=Danio rerio OX=7955 GN=glrx3 PE=2 SV=1
584	TRUE	Q1LYB7|Q1LYB7_DANRE	rpl13a	1.65	28.29	6	6	Carbamidomethylation	42720212	19394646	40100916	21889718	50981504	21749652	25720814	23290244	24160886	1.00:0.45:0.94:0.51:1.19:0.51:0.60:0.55:0.57	34071924	31540292	24390648	1.00:0.93:0.72	23677	Large ribosomal subunit protein uL13 OS=Danio rerio OX=7955 GN=rpl13a PE=1 SV=1
584	TRUE	Q7ZUR9|Q7ZUR9_DANRE	rpl13a	1.65	28.29	6	6	Carbamidomethylation	42720212	19394646	40100916	21889718	50981504	21749652	25720814	23290244	24160886	1.00:0.45:0.94:0.51:1.19:0.51:0.60:0.55:0.57	34071924	31540292	24390648	1.00:0.93:0.72	23667	Large ribosomal subunit protein uL13 OS=Danio rerio OX=7955 GN=rpl13a PE=1 SV=1
585	TRUE	Q52PJ7|Q52PJ7_DANRE	dpysl5a	4.92	6.56	6	3	Carbamidomethylation	4.27122e+06	1.18686e+06	7377267	3.06538e+06	16965428	12258069	4.4855e+06	2.86959e+06	3.94677e+06	1.00:0.28:1.73:0.72:3.97:2.87:1.05:0.67:0.92	4278447	10762959	3767284	1.00:2.52:0.88	61291	Collapsin response mediator protein 5.1 OS=Danio rerio OX=7955 GN=dpysl5a PE=1 SV=1
586	FALSE	A0A8M9PZ03|A0A8M9PZ03_DANRE	ptgr1.2	11.62	6.29	2	2		8774397	13660583	24651796	7649585	0	0	8473337	12038988	8525336	1.00:1.56:2.81:0.87:0.00:0.00:0.97:1.37:0.97	15695592	7649585	9679220	1.00:0.49:0.62	36627	Prostaglandin reductase 1 OS=Danio rerio OX=7955 GN=ptgr1.2 PE=3 SV=1
586	TRUE	Q5PRB9|Q5PRB9_DANRE	ptgr1.1	3.13	23.71	6	6	Carbamidomethylation	6772362	6.40536e+06	55113256	6181763	0	128355392	6709323	6.57263e+06	6588927	1.00:0.95:8.14:0.91:0.00:18.95:0.99:0.97:0.97	22763658	67268576	6623627	1.00:2.96:0.29	35812	Prostaglandin reductase 1 OS=Danio rerio OX=7955 GN=ptgr1.1 PE=1 SV=1
586	FALSE	A0A1D5NSP9|A0A1D5NSP9_DANRE	ptgr1.2	11.62	6.29	2	2		8774397	13660583	24651796	7649585	0	0	8473337	12038988	8525336	1.00:1.56:2.81:0.87:0.00:0.00:0.97:1.37:0.97	15695592	7649585	9679220	1.00:0.49:0.62	36628	Prostaglandin reductase 1 OS=Danio rerio OX=7955 GN=ptgr1.2 PE=3 SV=1
587	TRUE	A0A286Y9R5|A0A286Y9R5_DANRE	LOC100536860	50.91	3.94	6	1	Carbamidomethylation	45283752	0	2.99791e+06	0	0	0	0	0	0	1.00:0.00:0.07:0.00:0.00:0.00:0.00:0.00:0.00	24140830	0	0	1.00:0.00:0.00	47210	Zona pellucida sperm-binding protein 3 OS=Danio rerio OX=7955 GN=LOC100536860 PE=1 SV=2
588	TRUE	A0AB32TAW6|A0AB32TAW6_DANRE	dmgdh	3.35	6.56	6	6		4.92143e+06	7.26991e+06	13393186	5171321	8.27596e+06	1.60662e+06	6532994	11596061	4358069	1.00:1.48:2.72:1.05:1.68:0.33:1.33:2.36:0.89	8528178	5.01797e+06	7495708	1.00:0.59:0.88	100261	Dimethylglycine dehydrogenase, mitochondrial OS=Danio rerio OX=7955 GN=dmgdh PE=1 SV=1
589	TRUE	B2GRZ4|B2GRZ4_DANRE	hyou1	3.76	6.84	6	6		22650394	7.23691e+06	20745934	6583565	20722494	15039647	9366315	4.65738e+06	11525472	1.00:0.32:0.92:0.29:0.91:0.66:0.41:0.21:0.51	16877744	14115235	8516390	1.00:0.84:0.50	110320	Hypoxia up-regulated protein 1 OS=Danio rerio OX=7955 GN=hyou1 PE=2 SV=1
[truncated: 2,730 more rows]

## Sheet: S3_mat32_pValue(e129vse232)
e129_1 Area	e129_2 Area	e129_3 Area	e232_1 Area	e232_2 Area	e232_3 Area	wt_1 Area	wt_2 Area	wt_3 Area	Top	Significance	PTM	Student's T-test Significant e129_e232	Student's T-test significant	Coverage (%)	#Peptides	#Unique	e129 Area	e232 Area	wt Area	Student's T-test p-value e129_e232	Student's T-test q-value e129_e232	Student's T-test Difference e129_e232	Student's T-test Test statistic e129_e232	Accession	Gene	Description
[truncated: 3,890 more rows]

[truncated: 2 more sheets: S3_mat35_pValue(e129vswt), S3_mat37_pValue(e232vswt)]
